# Supplementary material for: Role of the GRAS transcription factor ATA/RAM1 in the transcriptional reprogramming of arbuscular mycorrhiza in Petunia hybrida
Source: BMC Genomics. 2017 Aug 8;18:589. doi: 10.1186/s12864-017-3988-8 (PMC5549340; doi:10.1186/s12864-017-3988-8)
Supplement: Supplementary file 3 — Table listing the complete gene data set of this study. (XLSX 4836 kb) [file 12864_2017_3988_MOESM3_ESM.xlsx]

## Sheet: ALL
Additional File3: Global RNAseq analysis									NE: Not Expressed			MS: Myc specific
Feature ID	Known genes	A = w115 induced only; A' = wt induced & ram1 under threshold; B = both induced; C = ram1 induced; D = w115 repressed; E = ram1 repressed; F = both repressed	A = w115 induced only; A' = wt induced & ram1 under threshold; B = both induced; C = ram1 induced; D = w115 repressed; E = ram1 repressed; F = both repressed	Annotations - Annotation description	Annotations - Entrez gene	Annotations - InterPro	Annotations - GO biological process	Experiment difference wt (original values)	Baggerley's test: wt - Weighted proportions fold change	Baggerley's test: wt - FDR p-value correction	Experiment difference ram1 (original values)	Baggerley's test: ram1 - Weighted proportions fold change	Baggerley's test: ram1 - FDR p-value correction
Peaxi162Scf00000g00013.1								1	1.0218	1	15.3333	1.08598	0.746238
Peaxi162Scf00000g00022.1				PHD finger protein ALFIN-LIKE 7	sp|Q8LA16|ALFL7_ARATH	IPR021998,IPR013083	GO:0042393,GO:0005515,GO:0006355,GO:0008270	65	-1.10458	0.503112	98	1.02688	0.863105
Peaxi162Scf00000g00029.1				leucine-rich repeat-containing protein, putative [Ricinus communis] gb|EEF49725.1| leucine-rich repeat-containing protein, putative [Ricinus communis]	ref|XP_002512273.1|	IPR001611	GO:0005515	12	-1.05128	0.883418	35.6667	1.02104	1
Peaxi162Scf00000g00052.1				Disease resistance protein (TIR-NBS-LRR class) family	AT5G36930.2	IPR001611	GO:0005515	-22.6667	1.27952	0.0121932	7.66667	1.13085	0.491042
Peaxi162Scf00000g00062.1				22.0 kDa class IV heat shock protein	sp|P30236|HSP41_SOYBN	IPR008978		0.333333	NE	0.581177	-0.333333	MS	0.611358
Peaxi162Scf00000g00067.1				Protein of unknown function, DUF647	AT5G49820.1	IPR006968		-172	2.58274	7.69437e-10	1.66667	1.22411	0.256874
Peaxi162Scf00000g00071.1				Protein NRT1/ PTR FAMILY 4.3	sp|Q93VV5|PTR16_ARATH	IPR000109,IPR016196	GO:0016020,GO:0006810,GO:0005215	14	-1.02889	0.966181	85	-1.29439	0.305665
Peaxi162Scf00000g00134.1				Unknown protein				-0.333333	MS	0.581177	0.333333	NE	0.611358
Peaxi162Scf00000g00214.1								0.333333	-1.971	0.853995	-0.333333	MS	0.611358
Peaxi162Scf00000g00221.1				P-loop containing nucleoside triphosphate hydrolases superfamily protein	AT1G73170.1	IPR027417	GO:0005524,GO:0000166,GO:0017111	-32.6667	1.27615	0.0601095	28.6667	-1.03419	0.946913
Peaxi162Scf00000g00252.1				TCP family transcription factor 4	AT3G15030.1	IPR005333		185	-1.33159	0.407498	200.667	-2.13361	0.175793
Peaxi162Scf00000g00262.1				homogentisate 1,2-dioxygenase	AT5G54080.1	IPR005708,IPR014710	GO:0004411,GO:0055114,GO:0006570,GO:0006559	93	-1.21903	0.220884	60	1.11516	0.688451
Peaxi162Scf00000g00271.1				Ras-related protein Rab-11A	sp|P62493|RB11A_RABIT	IPR002041,IPR005225,IPR001806,IPR027417	GO:0016020,GO:0007165,GO:0006184,GO:0005622,GO:0003924,GO:0006886,GO:0006913,GO:0007264,GO:0005525,GO:0015031	91.3333	-1.11801	0.38463	37.3333	1.16194	0.305267
Peaxi162Scf00000g00284.1				Oxidoreductase, zinc-binding dehydrogenase family protein	AT1G23740.1	IPR020843,IPR016040,IPR002085	GO:0008270,GO:0016747,GO:0055114,GO:0016491	-1.66667	1.0433	0.858382	56.6667	-1.10242	0.611358
Peaxi162Scf00000g00285.1				Unknown protein				-0.333333	1.03537	1	68	-1.3275	0.313967
Peaxi162Scf00000g00292.1				Pentatricopeptide repeat-containing protein	sp|Q9SI78|PPR93_ARATH	IPR002885		0	1.02668	1	1.33333	1.14467	0.851233
Peaxi162Scf00000g00303.1				Unknown protein				96.6667	-2.63453	1.03728e-16	-6	1.30818	0.223565
Peaxi162Scf00000g00314.1				prenylated RAB acceptor 1.H	AT4G27540.1	IPR004895		2.66667	1.01028	1	15	1.0934	0.728086
Peaxi162Scf00000g00335.1				early nodulin-like protein 2	AT4G27520.1	IPR008972	GO:0009055,GO:0005507	57.6667	-1.47024	0.0467073	157	-1.52491	0.547091
Peaxi162Scf00000g00345.1				embryo defective 2737	AT5G53860.2			-59	1.65595	0.000444737	3.33333	1.21118	0.0370889
Peaxi162Scf00000g00365.1				Unknown protein				0	1	1	0	1	1
Peaxi162Scf00000g00372.1				Unknown protein				15.3333	-1.35461	0.665461	-12.3333	2.88542	0.277105
Peaxi162Scf00000g00381.1				Unknown protein				23	-1.272	0.811277	-94.6667	1.80522	0.770899
Peaxi162Scf00000g00394.1				SPA1-related 4	AT1G53090.1	IPR015943,IPR020472,IPR011009	GO:0005524,GO:0005515,GO:0004672,GO:0006468,GO:0016772	-12.3333	1.65994	0.279454	-20	1.72427	0.0108879
Peaxi162Scf00000g00397.1				Unknown protein				9.66667	-1.08156	1	-61.6667	1.78893	0.696341
Peaxi162Scf00000g00404.1				Unknown protein				0	1	1	0.333333	NE	0.611358
Peaxi162Scf00000g00412.1				nucleic acid binding protein, putative [Ricinus communis] gb|EEF34783.1| nucleic acid binding protein, putative [Ricinus communis]	ref|XP_002527602.1|			27	-1.02671	0.934873	79.3333	1.02314	0.967309
Peaxi162Scf00000g00426.1				gibberellin 20-oxidase 3	AT5G07200.1	IPR027443,IPR005123,IPR026992	GO:0016706,GO:0055114,GO:0016491	-0.666667	MS	0.581177	1	NE	0.296252
Peaxi162Scf00000g00441.1				Ethylene-responsive transcription factor RAP2-4	sp|Q8H1E4|RAP24_ARATH	IPR016177	GO:0003677,GO:0006355,GO:0003700	23.3333	-1.71963	0.2468	1.33333	1.13195	1
Peaxi162Scf00000g00467.1				ABC-2 type transporter family protein	AT4G27420.1	IPR027417,IPR013525	GO:0016020,GO:0005524,GO:0000166,GO:0017111,GO:0016887	-5	2.44804	0.0691479	-2	2.70039	0.27759
Peaxi162Scf00000g00481.1				NAC domain containing protein 3	AT3G15500.1	IPR003441	GO:0003677,GO:0006355	-0.666667	1.05379	1	73	-1.51681	0.882809
Peaxi162Scf00000g00497.1				Cyclophilin-like peptidyl-prolyl cis-trans isomerase family protein	AT3G15520.1	IPR002130	GO:0006457,GO:0003755	-6	1.24146	0.630238	17.3333	-1.17115	0.696663
Peaxi162Scf00000g00498.1				3'(2'),5'-bisphosphate nucleotidase	sp|Q2QWT4|DPNP_ORYSJ	IPR000760	GO:0006790,GO:0008441,GO:0046854	14	-1.02188	1	87	-1.09073	0.52325
Peaxi162Scf00000g00503.1				Unknown protein				10	-1.1108	0.713847	-10.3333	1.38757	0.1513
Peaxi162Scf00000g00504.1				Unknown protein				17	-1.17967	0.197151	17	1.01395	1
Peaxi162Scf00000g00507.1				Unknown protein				-150.667	1.29486	1.67763e-05	179.667	-1.14118	0.499669
Peaxi162Scf00000g00508.1				Unknown protein				8.66667	1.00449	1	69	-1.00696	1
Peaxi162Scf00000g00522.1				Calcium-dependent lipid-binding (CaLB domain) family protein	AT1G53590.1	IPR000008	GO:0005515	-57.3333	2.12864	0.000449086	6.66667	1.16537	0.898432
Peaxi162Scf00000g00523.1				Unknown protein				155.333	-2.51496	0.000161141	234.667	-2.83263	0.00634792
Peaxi162Scf00000g00541.1				Pentatricopeptide repeat-containing protein	sp|Q9SIT7|PP151_ARATH	IPR011990,IPR002885	GO:0005515	-5	1.91366	0.0949949	-5.66667	2.08339	0.313182
Peaxi162Scf00000g00562.1				Unknown protein				13.6667	-1.34627	0.616061	18	-1.59042	0.354486
Peaxi162Scf00000g00571.1				cationic amino acid transporter 8	AT1G17120.1	IPR002293	GO:0016020,GO:0003333,GO:0015171	-5.66667	1.15883	0.450071	-4	1.39843	0.246914
Peaxi162Scf00000g00572.1				interactor of constitutive active rops 1	AT1G17140.1			-1.66667	1.15506	1	-1.66667	1.52651	0.413979
Peaxi162Scf00000g00573.1				Unknown protein		IPR008889		0.333333	-1.04969	1	-2.33333	2.15839	0.256616
Peaxi162Scf00000g00582.1				glutathione S-transferase TAU 19	AT1G78380.1	IPR010987,IPR012336	GO:0005515	572	-1.30118	0.00411113	166.667	1.08409	0.523785
Peaxi162Scf00000g00584.1				Ethylene receptor 1	sp|Q41342|ETR1_SOLLC	IPR009082,IPR011006,IPR014525	GO:0016020,GO:0016310,GO:0009873,GO:0007165,GO:0005524,GO:0006355,GO:0004673,GO:0000155,GO:0000160,GO:0005515,GO:0004871,GO:0005789,GO:0000156,GO:0016772	46	-1.02502	0.904467	257.333	-1.17133	1.33882e-05
Peaxi162Scf00000g00586.1				glutathione S-transferase TAU 19	AT1G78380.1	IPR010987,IPR012336	GO:0005515	242.667	-1.57006	0.00859951	585.667	-1.95117	0.0101538
Peaxi162Scf00000g00587.1				kinesin 4	AT5G27000.1	IPR021720,IPR027640,IPR027417,IPR001752	GO:0007018,GO:0005524,GO:0003777,GO:0008017,GO:0005871	-35.3333	1.43498	0.0287587	43.6667	-1.44354	0.611358
Peaxi162Scf00000g00601.1				photosystem I light harvesting complex gene 3	AT1G61520.1	IPR022796,IPR023329	GO:0016020,GO:0009765	-1.66667	2.33303	0.37514	4	-1.64424	0.751681
Peaxi162Scf00000g00612.1								3.33333	-1.05297	0.960299	-9	1.56991	0.266181
Peaxi162Scf00000g00616.1				Gag-pol polyprotein, putative [Solanum demissum]	gb|AAW28576.2|	IPR004332		0	1	1	0	1	1
Peaxi162Scf00000g00649.1				Unknown protein				0	1	1	0	1	1
Peaxi162Scf00000g00676.1								0.333333	-1.92653	0.869639	-1.66667	1.40437	0.582535
Peaxi162Scf00000g00678.1				pathogenesis-related protein [Arabidopsis thaliana] gb|AEE36152.1| pathogenesis-related protein [Arabidopsis thaliana]	ref|NP_001077842.1|			-1.33333	1.42443	0.811691	1	-1.01736	1
Peaxi162Scf00000g00682.1				EF1 protein [Nicotiana tabacum]	gb|AGW81768.1|			-196	1.77356	0.334541	66.3333	-1.5316	0.256804
Peaxi162Scf00000g00692.1				Pentatricopeptide repeat (PPR) superfamily protein	AT1G53330.1	IPR002885		-3.33333	1.64523	0.497809	2.33333	-1.15248	0.947368
Peaxi162Scf00000g00708.1				Leucine-rich repeat transmembrane protein kinase	AT1G53440.1	IPR021720,IPR001611,IPR013320,IPR011009	GO:0005524,GO:0005515,GO:0004674,GO:0004672,GO:0006468,GO:0016772	63	-1.04549	0.657162	182.667	-1.06093	0.792469
Peaxi162Scf00000g00723.1				Basic helix-loop-helix DNA-binding superfamily protein, putative [Theobroma cacao] gb|EOY24562.1| Basic helix-loop-helix DNA-binding superfamily protein, putative [Theobroma cacao]	ref|XP_007040061.1|	IPR015660	GO:0003677,GO:0046983	-13	2.40876	0.0653419	4	-2.81134	0.287174
Peaxi162Scf00000g00728.1				TRICHOME BIREFRINGENCE-LIKE 41	AT3G14850.2	IPR026057,IPR025846		21	-1.30966	0.303311	54.3333	-2.04343	0.000308219
Peaxi162Scf00000g00741.1				Protein kinase superfamily protein	AT1G33260.1	IPR013320,IPR011009	GO:0005524,GO:0004674,GO:0004672,GO:0006468,GO:0016772	4.33333	-13.4464	0.0864616	0.333333	1.06937	1
Peaxi162Scf00000g00744.1				B-box zinc finger family protein	AT1G06040.1	IPR000315	GO:0008270,GO:0005622	-7.33333	1.83512	0.546113	-49.3333	2.77157	0.00493062
Peaxi162Scf00000g00752.1				Pre-mRNA-splicing factor cwc22	sp|Q4WKB9|CWC22_ASPFU	IPR003891,IPR016024	GO:0005488	2	-1.31043	0.677875	-1.66667	1.47122	0.421038
Peaxi162Scf00000g00758.1				E3 ubiquitin-protein ligase CCNB1IP1 homolog	sp|F4HRI2|HEI10_ARATH			0	1.04925	1	5.33333	-1.02227	1
Peaxi162Scf00000g00759.1				E3 ubiquitin-protein ligase CCNB1IP1 homolog	sp|F4HRI2|HEI10_ARATH			0.333333	-1.06945	1	11.3333	1.01567	1
Peaxi162Scf00000g00766.1		A	A	Unknown protein		IPR022251		-11.6667	19.3596	5.55776e-05	-2.66667	1.55027	0.971931
Peaxi162Scf00000g00776.1				diacylglycerol kinase 5	AT2G20900.3	IPR001206,IPR016064,IPR000756	GO:0004143,GO:0007205,GO:0003951,GO:0008152	10.6667	-1.60718	0.405845	-2.33333	1.70097	0.723082
Peaxi162Scf00000g00783.1				tRNA (guanine(37)-N1)-methyltransferase 1	sp|F6H2F8|TRM51_VITVI	IPR003402	GO:0009019,GO:0030488,GO:0016740	-7	1.12396	0.690118	-17	1.44973	9.13014e-05
Peaxi162Scf00000g00791.1				G-type lectin S-receptor-like serine/threonine-protein kinase	sp|O81832|Y4729_ARATH	IPR001480,IPR003609,IPR021820,IPR000858,IPR013320,IPR024171,IPR011009	GO:0005524,GO:0004674,GO:0004672,GO:0048544,GO:0006468,GO:0016772	98	-1.34119	1.09482e-08	140.333	-1.25047	0.308144
Peaxi162Scf00000g00801.1				Calcium-binding EF-hand family protein	AT4G27280.1	IPR011992	GO:0005509	6.33333	-1.06723	1	-45	2.02338	0.355206
Peaxi162Scf00000g00812.1				60S ribosomal protein L8	sp|P29766|RL8_SOLLC	IPR002171	GO:0005840,GO:0006412,GO:0005622,GO:0003735	-1973.33	1.75915	1.92316e-07	-220.667	1.32412	0.0892999
Peaxi162Scf00000g00814.1				Organic cation/carnitine transporter 4	sp|Q9LHQ6|OCT4_ARATH	IPR005828,IPR016196	GO:0016020,GO:0006810,GO:0055085,GO:0016021,GO:0022857,GO:0005215	1.66667	-1.09853	1	1.66667	-1.19441	0.980528
Peaxi162Scf00000g00832.1				histone H2A 10	AT1G51060.1	IPR009072	GO:0005634,GO:0003677,GO:0046982,GO:0006334,GO:0000786	16	1.01263	1	63.3333	1.09981	0.458758
Peaxi162Scf00000g00839.1				NAD(P)-binding Rossmann-fold superfamily protein	AT4G27250.1	IPR001509,IPR016040	GO:0044237,GO:0003824,GO:0050662	233.333	-2.66382	0.000210303	33.3333	-1.11686	0.575445
Peaxi162Scf00000g00841.1				kinesin 1	AT4G21270.1	IPR027640,IPR027417,IPR001752	GO:0007018,GO:0005524,GO:0003777,GO:0008017,GO:0005871	-8.33333	1.24264	0.410382	7.66667	-1.23547	0.689296
Peaxi162Scf00000g00843.1				Ypt/Rab-GAP domain of gyp1p superfamily protein	AT4G27100.1	IPR027417,IPR000195,IPR000767	GO:0043531,GO:0005097,GO:0006952,GO:0032313	-161.667	1.4153	2.8004e-13	-1.33333	1.2747	0.210962
Peaxi162Scf00000g00849.1				Unknown protein		IPR019557		0.333333	-1.05857	1	-4.66667	1.83105	0.0738678
Peaxi162Scf00000g01005.1				conserved hypothetical protein [Ricinus communis] gb|EEF47746.1| conserved hypothetical protein [Ricinus communis]	ref|XP_002514640.1|	IPR025486		6.33333	-1.73279	0.570562	2.33333	1.03967	1
Peaxi162Scf00000g01410.1								1.33333	-1.09334	1	17.6667	-1.14851	0.629254
Peaxi162Scf00000g01611.1				chloride channel C	AT5G49890.1	IPR001807	GO:0016020,GO:0055085,GO:0006821,GO:0005216,GO:0030554,GO:0005247	196	-1.19587	1.50994e-05	278	-1.0309	0.903196
Peaxi162Scf00000g01612.1				Transposon MuDR mudrA-like protein, putative [Solanum demissum]	gb|AAT39304.2|			-8	2.7464	0.413454	0	1	1
Peaxi162Scf00000g01811.1				ATP synthase subunit a	sp|P05499|ATP6_TOBAC	IPR000568	GO:0015986,GO:0045263,GO:0015078	4.66667	-1.33827	0.581177	1	1.19085	0.611358
Peaxi162Scf00000g02011.1				Unknown protein		IPR006460		0	1	1	0	1	1
Peaxi162Scf00000g02215.1				60S ribosomal protein L10a-1	sp|Q8VZB9|R10A1_ARATH	IPR023674,IPR028364	GO:0003723,GO:0015934,GO:0006412,GO:0003735	3	-9.87509	0.581177	-11.3333	40.2082	0.311132
Peaxi162Scf00000g02513.1				IQ-domain 10	AT3G15050.1	IPR000048	GO:0005515	30.3333	-2.21934	0.414981	56.3333	-1.95806	0.389309
Peaxi162Scf00000g02515.1				Actin cyt pan1, putative isoform 1 [Theobroma cacao]	ref|XP_007021650.1|			13	-1.5865	0.324466	33.3333	-3.67168	2.11678e-07
Peaxi162Scf00000g02517.1				sodium/calcium exchanger family protein / calcium-binding EF hand family protein	AT1G53210.1	IPR004837,IPR011992	GO:0055085,GO:0005509,GO:0016021	95.3333	-1.07182	0.824791	388	-1.26831	0.133329
Peaxi162Scf00000g02614.1				Unknown protein				-9	1.12175	0.692574	-3	1.27869	0.306925
Peaxi162Scf00000g02710.1								0	1	1	-5.66667	1.65683	0.0518935
Peaxi162Scf00000g02711.1				RING/U-box superfamily protein	AT1G53190.1	IPR013083	GO:0005515,GO:0008270	64.3333	-1.0734	0.126502	316.333	-1.15345	0.0872162
Peaxi162Scf00000g02817.1				RNA exonuclease 4	sp|Q9GZR2|REXO4_HUMAN	IPR012337	GO:0004527,GO:0003676	-5.66667	1.069	0.799938	7.66667	1.18702	0.131035
Peaxi162Scf00000g03511.1				RNA-binding S4 domain-containing protein	AT1G53120.1	IPR017506	GO:0003723	-28.6667	1.63997	0.00208358	-0.333333	1.24519	0.138923
Peaxi162Scf00000g03512.1				proton pump interactor 1	AT4G27500.1			-0.666667	2.04076	0.825563	1.33333	NE	0.183448
Peaxi162Scf00000g03513.1				LORELEI-LIKE-GPI ANCHORED PROTEIN 3	AT4G28280.2			0	1	1	0	1	1
Peaxi162Scf00000g03514.1				Seed maturation protein	AT3G22490.1	IPR007011		0	1	1	0	1	1
Peaxi162Scf00000g03914.1		B	A	Core-2/I-branching beta-1,6-N-acetylglucosaminyltransferase family protein	AT4G27480.1	IPR003406	GO:0016020,GO:0008375	-511.333	265.482	0	-56.6667	106.024	0
Peaxi162Scf00000g04005.1				Unknown protein				-3.33333	1.46446	0.361207	3.33333	1.02926	1
Peaxi162Scf00000g04012.1				RING/U-box superfamily protein	AT1G19310.1	IPR013083	GO:0005515,GO:0008270	2	1.0181	1	41	-1.13679	0.687622
Peaxi162Scf00000g04013.1				ubiquitin-conjugating enzyme 25	AT3G15355.1	IPR016135	GO:0016881	-26.6667	1.18723	0.160328	-38.6667	1.53582	0.001863
Peaxi162Scf00000g04014.1				Thioredoxin superfamily protein	AT4G03520.1	IPR005746,IPR012336	GO:0015035,GO:0006662,GO:0045454	-32.6667	1.17256	0.463695	39.6667	1.0058	1
Peaxi162Scf00000g05114.1				Unknown protein				175.333	-1.25528	1.84149e-08	203.333	-1.05343	0.789509
Peaxi162Scf00000g05119.1				Persulfide dioxygenase ETHE1 homolog, mitochondrial	sp|Q9C8L4|ETHE1_ARATH	IPR001279	GO:0016787	15.3333	-2.04986	0.00103053	57	-1.16192	0.876028
Peaxi162Scf00000g05813.1				Unknown protein				0	1.02725	1	1.66667	-1.11444	1
Peaxi162Scf00000g05835.1				glutathione S-transferase TAU 19	AT1G78380.1	IPR010987,IPR012336	GO:0005515	6.33333	-1.12981	0.888806	-60.6667	1.84963	0.684953
Peaxi162Scf00000g05836.1				CTC-interacting domain 9	AT3G14450.1	IPR012677,IPR009818	GO:0000166,GO:0003676	-65.3333	1.28327	1.46205e-06	115.333	-1.1626	0.0117853
Peaxi162Scf00000g05838.1				Unknown protein				0	1	1	0	1	1
Peaxi162Scf00000g05839.1				Transposon MuDR mudrA-like protein, putative [Solanum demissum]	gb|AAT39304.2|	IPR004332		-1	4.06243	0.577559	0	1	1
Peaxi162Scf00000g05840.1				glutathione S-transferase TAU 21	AT1G78360.1	IPR010987,IPR012336	GO:0005515	-0.666667	1.03625	0.997395	0.666667	1.23662	0.238152
Peaxi162Scf00000g06018.1				Elongation factor Ts	sp|Q2YRP5|EFTS_BRUA2	IPR001816	GO:0005622,GO:0003746,GO:0006414	-65.6667	1.17293	0.0858953	103.333	-1.04232	0.885331
Peaxi162Scf00000g06117.1				RNA binding	AT2G43410.1	IPR012921,IPR012677	GO:0000166,GO:0003676	-26.6667	1.14038	0.408756	5.66667	1.20799	0.0742575
Peaxi162Scf00000g06125.1				Vacuolar cation/proton exchanger 5	sp|Q8L783|CAX5_ARATH	IPR004713	GO:0015369,GO:0055085,GO:0016021,GO:0006816,GO:0006812,GO:0008324	-0.333333	1.57723	0.899982	23	-6.77601	0.0694756
Peaxi162Scf00000g06410.1				DNA-binding family protein [Populus trichocarpa] gb|ERP66709.1| DNA-binding family protein [Populus trichocarpa]	ref|XP_006370140.1|	IPR025422	GO:0043565,GO:0006351	0	1	1	0	1	1
Peaxi162Scf00000g06812.1				Anaphase-promoting complex subunit 6	sp|B3DNN5|CDC16_ARATH	IPR011990	GO:0005515	-16.3333	1.26718	0.329761	-1	1.24927	0.17357
Peaxi162Scf00000g07210.1				Protein Ycf2 A	sp|Q8S8V2|YCF2A_ATRBE	IPR008543	GO:0005524,GO:0009507	1	-2.52767	0.536961	0.666667	-1.08328	1
Peaxi162Scf00000g07410.1				50S ribosomal protein L13	sp|Q3MF94|RL13_ANAVT	IPR023563,IPR023564,IPR005822	GO:0005840,GO:0006412,GO:0003735	-80.6667	1.32006	0.0785934	-1.33333	1.21863	0.477421
Peaxi162Scf00000g07614.1				structural molecule, putative [Ricinus communis] gb|EEF37711.1| structural molecule, putative [Ricinus communis]	ref|XP_002524692.1|	IPR008962	GO:0005198	10.3333	-1.02987	1	33	-1.01394	1
Peaxi162Scf00000g07618.1				cysteine-rich RLK (RECEPTOR-like protein kinase) 34	AT4G11530.1	IPR011009	GO:0005524,GO:0004672,GO:0006468,GO:0016772	0	1	1	0	1	1
Peaxi162Scf00000g07812.1								0	1	1	0.333333	NE	0.611358
Peaxi162Scf00000g08112.1				RNA-binding (RRM/RBD/RNP motifs) family protein	AT5G54580.1	IPR012677	GO:0000166,GO:0003676	-40.6667	1.23514	0.0108486	41	-1.01294	1
Peaxi162Scf00000g08412.1				early nodulin-like protein 9	AT3G20570.1	IPR008972	GO:0009055,GO:0005507	7	-1.99851	0.0512345	8	-1.30391	0.871893
Peaxi162Scf00000g08420.1				Translation initiation factor SUI1 family protein	AT1G54290.1	IPR005874	GO:0006413,GO:0003743	279.667	-1.14176	0.461461	544.667	-1.17286	0.0162139
Peaxi162Scf00000g08422.1				Unknown protein		IPR019557		0.666667	NE	0.581177	0	1	1
Peaxi162Scf00000g08425.1				Unknown protein		IPR007527	GO:0008270	0	1.00942	1	-1.33333	1.86383	0.467419
Peaxi162Scf00000g43013.1				Aluminium induced protein with YGL and LRDR motifs	AT4G27450.1	IPR024286		17	-1.66168	0.54899	48	-1.63064	0.520228
Peaxi162Scf00000g43014.1				Unknown protein		IPR024752		6.66667	-1.0386	0.999107	0.333333	NE	0.611358
Peaxi162Scf00000g43015.1				Protochlorophyllide reductase, chloroplastic	sp|Q9SDT1|POR_DAUCA	IPR002347	GO:0008152,GO:0055114,GO:0016630,GO:0016491	0	1	1	0	1.23781	1
Peaxi162Scf00000g45003.1				Unknown protein		IPR009606		0	1	1	0	1	1
Peaxi162Scf00000g51014.1				Unknown protein		IPR011006,IPR009057	GO:0003677,GO:0000160,GO:0006355,GO:0003682,GO:0000156	0	1	1	0	1	1
Peaxi162Scf00000g51016.1				Chlorophyll a-b binding protein 13, chloroplastic	sp|P27489|CB23_SOLLC	IPR022796,IPR023329	GO:0016020,GO:0009765	0.666667	NE	0.38463	-0.333333	1.81151	0.825085
Peaxi162Scf00000g56011.1				Unknown protein				-0.333333	MS	0.581177	-0.333333	MS	0.611358
Peaxi162Scf00000g58015.1				Unknown protein				98.6667	-1.10261	0.802101	116	1.07965	0.863476
Peaxi162Scf00000g59005.1				Unknown protein		IPR026960		0	1	1	0	1	1
Peaxi162Scf00000g59010.1				Unknown protein		IPR006501	GO:0004857,GO:0030599	0	1	1	0	1	1
Peaxi162Scf00000g60665.1								2.33333	-1.20595	0.899855	0.333333	-1.65065	1
Peaxi162Scf00000g61002.1				beta-galactosidase 7	AT5G20710.1	IPR001944,IPR017853	GO:0004553,GO:0005975,GO:0003824	-1.66667	MS	0.0824269	0	1	1
Peaxi162Scf00000g61010.1				Unknown protein				11.3333	-1.01011	1	74	-1.13633	0.564806
Peaxi162Scf00000g76016.1				Sodium Bile acid symporter family	AT1G78560.1	IPR002657	GO:0016020,GO:0008508,GO:0006814	-46.6667	1.20845	0.000495904	152.333	-1.3885	0.0242611
Peaxi162Scf00000g76017.1				cyclic nucleotide-gated channel 15	AT2G28260.1	IPR014710		293.667	-3.59622	0.241936	330	-2.84071	0.00484468
Peaxi162Scf00001g00002.1				methyl-CPG-binding domain 8	AT1G22310.2	IPR015880,IPR016177	GO:0046872,GO:0005634,GO:0003677	79.3333	-1.18171	0.272699	50.6667	1.07969	0.418249
Peaxi162Scf00001g00004.1				Unknown protein				0	1	1	0.333333	NE	0.611358
Peaxi162Scf00001g00006.1				Unknown protein				379	-3.24735	1.52298e-05	-53	1.39733	0.00933952
Peaxi162Scf00001g00012.1				Calmodulin-binding transcription activator 2	sp|Q6NPP4|CMTA2_ARATH	IPR013783,IPR020683,IPR014756,IPR027417,IPR005559,IPR000048	GO:0005634,GO:0003677,GO:0005515	-8.33333	1.04747	0.329366	83	1.10193	0.375399
Peaxi162Scf00001g00018.1				Potassium transporter family protein	AT1G60160.1	IPR003855	GO:0016020,GO:0071805,GO:0015079	-23.3333	1.08581	0.355328	83	1.0374	0.812948
Peaxi162Scf00001g00019.1				Dbj:BAA96220.1 [Theobroma cacao] gb|EOX98805.1| Dbj:BAA96220.1 [Theobroma cacao]	ref|XP_007042974.1|			18	-1.06941	0.6581	50.3333	-1.07575	0.633212
Peaxi162Scf00001g00023.1				Dentin sialoph -related, putative isoform 3 [Theobroma cacao]	ref|XP_007042979.1|			365	-1.16615	0.581177	110.667	1.17478	0.0189646
Peaxi162Scf00001g00026.1				3-hydroxyacyl-[acyl-carrier-protein] dehydratase FabZ	sp|Q3MH14|FABZ_ANAVT	IPR013114		-420	2.98748	0	48.6667	-1.04662	0.832604
Peaxi162Scf00001g00027.1				Protein phosphatase 2C family protein	AT4G33500.1	IPR001932	GO:0003824	7.33333	-1.27382	0.433247	8.33333	-1.00193	1
Peaxi162Scf00001g00028.1				Bifunctional inhibitor/lipid-transfer protein/seed storage 2S albumin superfamily protein	AT5G64080.1	IPR016140,IPR000528	GO:0008289,GO:0006869	7	-1.13044	0.680481	0	1.26015	0.635078
Peaxi162Scf00001g00029.1				Cytoplasmic tRNA 2-thiolation protein 1 [Theobroma cacao] gb|EOY18099.1| Cytoplasmic tRNA 2-thiolation protein 1 [Theobroma cacao]	ref|XP_007009289.1|			-1.66667	2.04311	0.473116	-0.333333	1.23823	1
Peaxi162Scf00001g00030.1				tobamovirus multiplication 1	AT4G21790.1	IPR009457		-3	1.0578	0.888812	25	1.00472	1
Peaxi162Scf00001g00031.1				Chloroplast-targeted copper chaperone protein	AT2G37390.1	IPR006121	GO:0046872,GO:0030001	80.3333	-2.82789	0.0386611	11	-1.26215	0.903818
Peaxi162Scf00001g00033.1				F-box/kelch-repeat protein	sp|Q9LM55|FBK8_ARATH	IPR001810,IPR015916	GO:0005515	26.6667	1.01313	1	239.333	1.03965	0.27506
Peaxi162Scf00001g00036.1				Protein phosphatase 2C family protein	AT1G34750.1	IPR001932,IPR015655	GO:0003824	234.333	-1.30733	2.72925e-18	265	-1.0915	0.588164
Peaxi162Scf00001g00041.1				loricrin-related	AT5G64550.1			194.667	-1.36053	0.523422	119	-1.47038	0.470107
Peaxi162Scf00001g00042.1				NAC domain protein,	ref|XP_007043034.1|	IPR003441		30.3333	-1.86817	0.000401985	-12.6667	1.73299	0.340607
Peaxi162Scf00001g00043.1				loricrin-related	AT5G64550.1			213.667	-1.39631	0.387808	134.333	-1.5655	0.420113
Peaxi162Scf00001g00044.1				NAC domain protein,	ref|XP_007043034.1|	IPR003441	GO:0003677,GO:0006355	28.6667	-1.93514	5.56449e-05	-1	1.29291	0.753057
Peaxi162Scf00001g00045.1				DNA/RNA-binding protein KIN17	sp|Q8K339|KIN17_MOUSE	IPR019447		0.333333	-1.00747	1	-6.33333	1.49151	0.210776
Peaxi162Scf00001g00054.1				ENTH/ANTH/VHS superfamily protein	AT1G03050.1	IPR011417,IPR008942	GO:0030276,GO:0048268,GO:0005545,GO:0030118,GO:0005543	-0.333333	1.50553	0.928435	0	1	1
Peaxi162Scf00001g00055.1				Peroxidase superfamily protein	AT4G25980.1	IPR010255	GO:0006979,GO:0020037,GO:0004601,GO:0055114	1	NE	0.581177	0	1	1
Peaxi162Scf00001g00056.1				F-box protein interaction domain containing protein [Solanum demissum]	gb|AAU90336.1|	IPR001810,IPR017451	GO:0005515	0	1	1	0	1	1
Peaxi162Scf00001g00057.1				Glycine-rich RNA-binding protein 7	sp|Q03250|RBG7_ARATH	IPR012677	GO:0000166,GO:0003676	-55.3333	1.21244	0.308122	43.3333	1.09448	0.410658
Peaxi162Scf00001g00064.1				Unknown protein				0.333333	NE	0.581177	0.333333	-1.58464	0.977417
Peaxi162Scf00001g00065.1				Unknown protein		IPR008217		4.66667	-7.67458	0.18842	76.3333	-3.48806	0.000739252
Peaxi162Scf00001g00104.1				Integrase-type DNA-binding superfamily protein	AT5G11590.1	IPR016177	GO:0003677,GO:0006355,GO:0003700	26.3333	-1.4759	0.0434689	0.666667	1.16477	0.816579
Peaxi162Scf00001g00110.1				Ubiquitin carboxyl-terminal hydrolase 4	sp|Q8LAM0|UBP4_ARATH	IPR001394	GO:0006511,GO:0004221	92.3333	-1.11987	0.154494	175.333	-1.14781	0.439687
Peaxi162Scf00001g00116.1				copper binding protein 7 [Gossypium hirsutum]	gb|ADV57642.1|	IPR008972	GO:0009055,GO:0005507	0	1	1	-0.666667	3.32903	0.620279
Peaxi162Scf00001g00123.1				Dolichyl-diphosphooligosaccharide--protein glycosyltransferase subunit STT3A	sp|Q93ZY3|STT3A_ARATH	IPR003674	GO:0016020,GO:0006486,GO:0004576	24	-1.22793	0.298927	-18.6667	1.81033	0.00044533
Peaxi162Scf00001g00124.1				Unknown protein				-34.6667	1.49937	0.000401303	4	1.15572	0.469772
Peaxi162Scf00001g00126.1				Unknown protein		IPR012677	GO:0000166,GO:0003676	18.6667	-1.0379	0.927791	-119	1.86423	0.0114126
Peaxi162Scf00001g00129.1				Protein of unknown function (DUF810)	AT2G25800.1	IPR008528		132	-1.472	6.53548e-07	-36.6667	1.35569	0.0711853
Peaxi162Scf00001g00131.1				Protein phosphatase 1 regulatory subunit 7	sp|Q15435|PP1R7_HUMAN	IPR003591,IPR025875,IPR001611	GO:0005515	-29.3333	1.14393	0.124395	71.6667	-1.03186	0.817135
Peaxi162Scf00001g00140.1				DA1	AT1G19270.1	IPR012337,IPR003903,IPR022087	GO:0008408,GO:0006139,GO:0003676	62	-1.29338	0.270728	156	-1.68931	0.441181
Peaxi162Scf00001g00141.1				DA1	AT1G19270.1	IPR012337,IPR003903,IPR022087	GO:0008408,GO:0006139,GO:0003676	261.667	-1.40484	0.141276	697.667	-2.09693	0.0628143
Peaxi162Scf00001g00142.1				DA1	AT1G19270.1	IPR012337,IPR003903,IPR022087	GO:0008408,GO:0006139,GO:0003676	104.333	-1.35867	0.159444	141.333	-1.45268	0.410177
Peaxi162Scf00001g00148.1				mutator transposase-like polypeptide [Petunia x hybrida]	dbj|BAD99222.1|	IPR019557		-1	1.08038	0.9152	3.33333	-1.01326	1
Peaxi162Scf00001g00152.1				Gag-pol polyprotein, putative [Solanum demissum]	gb|AAW28576.2|	IPR004332		0	1	1	0.333333	NE	0.611358
Peaxi162Scf00001g00157.1				Unknown protein				0	1	1	0	1	1
Peaxi162Scf00001g00185.1				Unknown protein		IPR013083,IPR011016	GO:0005515,GO:0008270	17.6667	-1.31485	0.929251	-7.33333	3.96511	0.00344933
Peaxi162Scf00001g00186.1				Unknown protein		IPR004332		0	1	1	0	1	1
Peaxi162Scf00001g00188.1				Unknown protein				0.666667	-1.28305	1	-0.333333	MS	0.611358
Peaxi162Scf00001g00201.1				beta-xylosidase 2	AT1G02640.1	IPR026892,IPR002772,IPR026891,IPR017853	GO:0004553,GO:0005975	105	-1.41844	0.278967	72.6667	-1.72711	0.0763558
Peaxi162Scf00001g00211.1				Peroxidase superfamily protein	AT2G41480.1	IPR010255	GO:0006979,GO:0020037,GO:0004601,GO:0055114	301	-1.74484	0.261588	-441	1.54183	0.268446
Peaxi162Scf00001g00212.1				Chlorophyll a-b binding protein, chloroplastic	sp|P13869|CB12_PETHY	IPR022796,IPR023329	GO:0016020,GO:0009765	-1.66667	2.29227	0.581177	-7	3.76522	0.0465726
Peaxi162Scf00001g00213.1				BRCT domain-containing protein	sp|O04251|Y4211_ARATH	IPR001357		0	1	1	0.333333	NE	0.611358
Peaxi162Scf00001g00217.1				Heat shock protein DnaJ with tetratricopeptide repeat	AT4G02100.1	IPR011990,IPR001623	GO:0005515	32	-3.91666	0.610094	14.6667	1.04695	1
Peaxi162Scf00001g00221.1				Late embryogenesis abundant protein (LEA) family protein	AT3G62580.1	IPR025423		-2.33333	1.10958	0.847618	8.33333	-1.04706	1
Peaxi162Scf00001g00222.1				alpha/beta-Hydrolases superfamily protein	AT1G02660.1	IPR002921	GO:0004806,GO:0006629	86.6667	-1.59392	0.0253742	8.33333	1.22466	0.756053
Peaxi162Scf00001g00225.1				Endoplasmic reticulum-Golgi intermediate compartment protein 3	sp|Q66KH2|ERGI3_XENLA	IPR012936		-325.333	1.29773	5.84396e-06	184.667	1.06329	0.413418
Peaxi162Scf00001g00231.1				myb domain protein 111	AT5G49330.1	IPR009057	GO:0003677,GO:0003682	0	1	1	-0.333333	MS	0.611358
Peaxi162Scf00001g00241.1		A'	A	Leucine-rich repeat protein kinase family protein	AT2G26730.1	IPR001611,IPR011009	GO:0005524,GO:0005515,GO:0004672,GO:0006468,GO:0016772	-819.333	854.907	0	-33.3333	4.24739	9.52971e-09
Peaxi162Scf00001g00251.1				sucr [Populus trichocarpa]	ref|XP_002302751.2|	IPR012677	GO:0000166,GO:0003676	1.33333	1.02289	1	-24.6667	1.43023	0.000235022
Peaxi162Scf00001g00252.1				BEST Arabidopsis thaliana protein match is: 3'-5' exonuclease domain-containing protein / K homology domain-containing protein / KH domain-containing protein	AT2G25920.1			3.66667	-1.05901	0.928435	-2.33333	1.297	0.579587
Peaxi162Scf00001g00254.1				conserved hypothetical protein [Ricinus communis] gb|EEF47298.1| conserved hypothetical protein [Ricinus communis]	ref|XP_002515314.1|	IPR008480		6.66667	-1.79565	0.301589	-9.66667	1.57357	0.960115
Peaxi162Scf00001g00262.1				Unknown protein		IPR008480		52	-1.93441	0.327741	-8.66667	1.12217	1
Peaxi162Scf00001g00263.1				conserved hypothetical protein [Ricinus communis] gb|EEF47298.1| conserved hypothetical protein [Ricinus communis]	ref|XP_002515314.1|	IPR008480		48.6667	-2.32718	0.165131	14.6667	-1.10864	1
Peaxi162Scf00001g00282.1				Unknown protein		IPR008480		-3	1.958	0.27146	1.66667	-4.7811	0.489875
Peaxi162Scf00001g00283.1				FAR1-related sequence 11	AT1G10240.1	IPR018289,IPR007527,IPR004330	GO:0008270	9	1.01867	1	16.3333	1.19357	0.1289
Peaxi162Scf00001g00284.1				P-loop containing nucleoside triphosphate hydrolases superfamily protein	AT4G13030.1	IPR027417		-3.66667	1.21512	0.770797	1.66667	1.10521	0.985909
Peaxi162Scf00001g00285.1				Unknown protein		IPR013088	GO:0006355,GO:0043565,GO:0008270,GO:0003700	0	1.03353	1	4	-1.0546	1
Peaxi162Scf00001g00286.1				Unknown protein		IPR021899		69.3333	-1.42288	0.127356	85	-1.56605	0.00597199
Peaxi162Scf00001g00287.1				Unknown protein				-3	2.98554	0.192943	3.33333	-2.95932	0.217988
Peaxi162Scf00001g00292.1				conserved hypothetical protein [Ricinus communis] gb|EEF47311.1| conserved hypothetical protein [Ricinus communis]	ref|XP_002515327.1|			0	1	1	0.333333	-1.65608	0.951305
Peaxi162Scf00001g00294.1				conserved hypothetical protein [Ricinus communis] gb|EEF47315.1| conserved hypothetical protein [Ricinus communis]	ref|XP_002515331.1|			153.333	-2.12907	8.4731e-06	59.3333	-1.10195	0.691334
Peaxi162Scf00001g00295.1				Unknown protein		IPR019469		0.333333	-1.28198	1	-0.333333	1.27165	0.611358
Peaxi162Scf00001g00297.1				Unknown protein				-0.333333	2.09712	0.824791	0	1	1
Peaxi162Scf00001g00303.1				cellulose synthase-like D5	AT1G02730.1	IPR005150,IPR013083	GO:0016760,GO:0016020,GO:0030244	-61.6667	1.3842	0.000461729	160	-1.67703	0.428623
Peaxi162Scf00001g00306.1				galacturonosyltransferase-like 7	AT3G62660.1	IPR002495	GO:0016757	8	1.01266	1	149.667	-1.31187	0.168015
Peaxi162Scf00001g00311.1				beta-D-xylosidase 4	AT5G64570.1	IPR026892,IPR002772,IPR026891,IPR017853	GO:0004553,GO:0005975	28	-1.00246	1	516	-1.37579	0.180682
Peaxi162Scf00001g00312.1				syntaxin of plants 43	AT3G05710.1	IPR010989	GO:0016020,GO:0016192	12.6667	-2.30378	0.00104033	3	1.12132	0.881863
Peaxi162Scf00001g00315.1				S-adenosyl-L-methionine-dependent methyltransferases superfamily protein	AT1G30550.1	IPR019012	GO:0009452,GO:0008168,GO:0001510	-24	1.3144	0.0916937	13.6667	1.02183	1
Peaxi162Scf00001g00322.1				somatic embryogenesis receptor-like kinase 2	AT1G34210.1	IPR013210,IPR001611,IPR013320,IPR011009	GO:0005524,GO:0005515,GO:0004674,GO:0004672,GO:0006468,GO:0016772	288	-1.2771	2.87667e-20	39.3333	1.1863	0.0669043
Peaxi162Scf00001g00323.1				Replication protein A 70 kDa DNA-binding subunit B	sp|Q10Q08|RFA1B_ORYSJ	IPR012340		0.333333	NE	0.581177	-3	4.81762	0.211862
Peaxi162Scf00001g00333.1				Pectin lyase-like superfamily protein	AT3G16850.1	IPR011050,IPR000743	GO:0005975,GO:0004650	205	-1.4766	0.000943731	319.333	-1.79009	1.3225e-08
Peaxi162Scf00001g00341.1				Fumarate hydratase 1, mitochondrial	sp|P93033|FUM1_ARATH	IPR024083,IPR008948,IPR000362	GO:0006099,GO:0016829,GO:0045239,GO:0003824,GO:0006106,GO:0004333	60.6667	-1.0445	0.567097	373.333	-1.43993	0.00585863
Peaxi162Scf00001g00347.1				Unknown protein				10.3333	-1.0929	0.668666	38.6667	-1.4134	0.033046
Peaxi162Scf00001g00351.1				Unknown protein				-11.3333	1.13602	0.725288	-0.333333	1.30797	0.683313
Peaxi162Scf00001g00352.1				Ethylene-responsive transcription factor 1	sp|Q6K7E6|ERF1_ORYSJ	IPR016177	GO:0003677,GO:0006355,GO:0003700	2.66667	1.04044	1	-35	1.22679	0.934574
Peaxi162Scf00001g00353.1				Pollen Ole e 1 allergen and extensin family protein	AT2G47540.1	IPR006041		152.333	-2.45737	0.0802125	238	-4.24007	0.127308
Peaxi162Scf00001g00369.1				sucrose synthase 3	AT4G02280.1	IPR012820	GO:0009058,GO:0016157,GO:0005985	456.333	-1.70212	0.10621	-350.333	1.78189	0.0104397
Peaxi162Scf00001g00371.1				Endoglucanase 17	sp|O81416|GUN17_ARATH	IPR008928,IPR001701	GO:0004553,GO:0005975,GO:0003824	-28.3333	1.1876	0.35588	5	1.16731	0.688926
Peaxi162Scf00001g00373.1				Plant invertase/pectin methylesterase inhibitor superfamily	AT4G02320.1	IPR011050,IPR006501	GO:0005618,GO:0004857,GO:0030599,GO:0042545	-7	1.08021	0.946435	80.6667	-1.44049	0.22795
Peaxi162Scf00001g00392.1				alpha/beta-Hydrolases superfamily protein	AT4G02340.1	IPR000639,IPR000073	GO:0003824	-3505.67	2.76401	0	52.6667	1.17212	0.127015
Peaxi162Scf00001g00402.1				Exocyst complex component 6B	sp|Q9Y2D4|EXC6B_HUMAN	IPR007225	GO:0000145,GO:0006904	31.3333	-1.00025	1	225.667	-1.02953	0.901264
Peaxi162Scf00001g00403.1				Protein of unknown function, DUF538	AT1G02816.1	IPR007493		64	-2.44117	0.000307766	74.3333	-3.02496	0.00262893
Peaxi162Scf00001g00412.1				late embryogenesis abundant protein Lea5 [Solanum nigrum]	gb|ADW66129.1|	IPR004926	GO:0006950	-931.333	2.65322	0.00105537	365	-1.44096	0.335366
Peaxi162Scf00001g00418.1				F-box protein FB1 [Malus domestica]	gb|ACH87163.1|	IPR001810,IPR011043,IPR017451	GO:0005515	11	-1.14408	0.560354	11	1.01881	1
Peaxi162Scf00001g00427.1				Pentatricopeptide repeat-containing protein	sp|Q683I9|PP295_ARATH	IPR011990,IPR002885	GO:0005515	-0.333333	1.05067	1	-3.66667	1.50467	0.262439
Peaxi162Scf00001g00429.1				U2 small nuclear ribonucleoprotein B	AT2G30260.1	IPR024888,IPR012677	GO:0000398,GO:0000166,GO:0017069,GO:0003676	-61.6667	1.28972	0.114532	27	1.11327	0.16513
Peaxi162Scf00001g00433.1				alpha/beta-Hydrolases superfamily protein	AT3G62860.1	IPR022742		30.3333	-1.61566	0.119727	55.3333	-1.60617	0.700174
Peaxi162Scf00001g00434.1				Small nuclear ribonucleoprotein family protein	AT2G47640.1	IPR027248,IPR010920	GO:0030532,GO:0008380	-37	1.09396	0.612686	38	1.15932	0.064542
Peaxi162Scf00001g00445.1				complex 1 family protein / LVR family protein	AT3G62810.1	IPR008011		-30.3333	1.26165	0.193379	15	1.07859	0.631073
Peaxi162Scf00001g00451.1				Serine/arginine-rich splicing factor 1	sp|Q5ZML3|SRSF1_CHICK	IPR012677	GO:0000166,GO:0003676	-32.6667	1.19314	0.267618	-30.3333	1.44865	0.00646221
Peaxi162Scf00001g00452.1				Phytochrome A-associated F-box protein	sp|Q8LEA8|EID1_ARATH	IPR001810	GO:0005515	6.66667	-1.06858	0.909347	-13.6667	1.39631	0.255873
Peaxi162Scf00001g00471.1		A'	A	beta glucosidase 11	AT1G02850.5	IPR001360,IPR017853	GO:0004553,GO:0005975,GO:0003824	-4275.67	101.355	0	-443.667	2.90935	7.91858e-14
Peaxi162Scf00001g00481.1				SPX (SYG1/Pho81/XPR1) domain-containing protein	AT1G02860.1	IPR013083,IPR004331	GO:0005515,GO:0008270	-10.3333	1.14536	0.787045	28	1.10846	0.913183
Peaxi162Scf00001g00482.1				conserved hypothetical protein [Ricinus communis] gb|EEF39251.1| conserved hypothetical protein [Ricinus communis]	ref|XP_002523066.1|	IPR019002		-46.6667	1.2568	0.351736	5	1.21187	0.0210288
Peaxi162Scf00001g00492.1				HSP20-like chaperones superfamily protein isoform 1 [Theobroma cacao] gb|EOX95050.1| HSP20-like chaperones superfamily protein isoform 1 [Theobroma cacao]	ref|XP_007050893.1|	IPR008978		-969.667	1.56805	2.04307e-08	551.333	-1.07654	0.7981
Peaxi162Scf00001g00510.1								30.6667	-2.35002	0.0124269	15.3333	-8.62931	0.206438
Peaxi162Scf00001g00511.1				Translocase of chloroplast 159, chloroplastic	sp|O81283|TC159_ARATH	IPR005690,IPR024283,IPR027417	GO:0016817,GO:0005525	-371.333	1.47542	1.21802e-05	-22	1.25267	0.0555935
Peaxi162Scf00001g00521.1				Unknown protein		IPR024326		0	1	1	-0.666667	MS	0.611358
Peaxi162Scf00001g00523.1				Phosphatidylserine decarboxylase proenzyme 3	sp|O14111|PSD3_SCHPO	IPR003817,IPR011992,IPR000008	GO:0008654,GO:0005515,GO:0005509,GO:0004609	31	-1.01183	1	148	-1.14698	0.169657
Peaxi162Scf00001g00525.1				Interstitial collagenase	sp|P13943|MMP1_RABIT	IPR024079,IPR021190	GO:0031012,GO:0008237,GO:0006508,GO:0004222,GO:0008270	11.3333	-1.03428	1	8	1.19378	0.268265
Peaxi162Scf00001g00529.1				serine carboxypeptidase-like 42	AT5G42240.1	IPR001563	GO:0006508,GO:0004185	33.3333	-1.73921	0.147238	23	-2.23539	0.133836
Peaxi162Scf00001g00530.1				Vacuolar iron transporter homolog 4	sp|Q9M2C0|VITH4_ARATH	IPR008217		9.33333	-1.85637	0.376795	318.667	-2.77973	0.00271687
Peaxi162Scf00001g00534.1				squamosa promoter binding protein-like 10	AT1G27370.1	IPR004333	GO:0005634,GO:0003677	0	1	1	0	1	1
Peaxi162Scf00001g00541.1				Unknown protein		IPR025558		-0.333333	MS	0.581177	4.66667	-1.31131	0.723278
Peaxi162Scf00001g00542.1				squamosa promoter binding protein-like 8	AT1G02065.1	IPR004333	GO:0005634,GO:0003677	0.333333	NE	0.581177	0	1	1
Peaxi162Scf00001g00565.1				Melanoma-associated antigen G1, putative [Ricinus communis] gb|EEF48512.1| Melanoma-associated antigen G1, putative [Ricinus communis]	ref|XP_002513929.1|	IPR002190		13.6667	-1.26833	0.869639	2	1.05784	1
Peaxi162Scf00001g00569.1				Cell number regulator 6	sp|B6SGC5|CNR6_MAIZE			1	-1.54803	0.719315	4.33333	-3.0557	0.28748
Peaxi162Scf00001g00571.1				subtilisin-like serine protease 2	AT4G34980.1	IPR015500,IPR023828	GO:0004252,GO:0006508,GO:0042802,GO:0043086	0	1	1	0	1	1
Peaxi162Scf00001g00572.1				DNA-directed RNA polymerases I, II, and III subunit RPABC3	sp|Q923G2|RPAB3_MOUSE	IPR005570	GO:0006351	18.6667	-1.00421	1	132.667	-1.04865	0.78664
Peaxi162Scf00001g00582.1				Integrase-type DNA-binding superfamily protein	AT2G44940.1	IPR016177	GO:0003677,GO:0006355,GO:0003700	1.66667	-1.04958	1	23.6667	-1.37402	0.672949
Peaxi162Scf00001g00599.1				myb domain protein 97	AT4G26930.1	IPR009057	GO:0003677,GO:0003682	0	1	1	-1.66667	1.95148	0.477773
Peaxi162Scf00001g00603.1				Phosphatidylglycerophosphatase and protein-tyrosine phosphatase 1	sp|Q86BN8|PTPM1_DROME	IPR024950,IPR000340	GO:0008138,GO:0006470,GO:0016311,GO:0004725,GO:0016791	47.3333	-1.12358	0.519235	158	-1.20913	0.0408374
Peaxi162Scf00001g00604.1				FKBP-like peptidyl-prolyl cis-trans isomerase family protein	AT3G60370.1	IPR023566,IPR001179	GO:0006457	21.3333	-1.24032	0.263328	12.3333	-1.03726	1
Peaxi162Scf00001g00606.1				cationic amino acid transporter 9	AT1G05940.1	IPR002293	GO:0016020,GO:0003333,GO:0015171	68.3333	-1.02689	0.571653	371.333	-1.23139	0.00251829
Peaxi162Scf00001g00608.1				Unknown protein				66	-1.13213	0.256802	64.6667	1.10154	0.536798
Peaxi162Scf00001g00611.1				beta-galactosidase 7	AT5G20710.1	IPR001944,IPR000922,IPR017853	GO:0030246,GO:0004553,GO:0005975,GO:0003824	0	1	1	0	1.23781	1
Peaxi162Scf00001g00912.1				alpha/beta-Hydrolases superfamily protein	AT2G44970.1			55	-1.09669	0.415894	126	-1.36591	0.402165
Peaxi162Scf00001g01039.1				Potassium transporter family protein	AT1G60160.1	IPR003855	GO:0016020,GO:0071805,GO:0015079	-107	1.76848	0.000422542	8.66667	1.1856	0.0844422
Peaxi162Scf00001g01310.1				2-oxoglutarate (2OG) and Fe(II)-dependent oxygenase superfamily protein	AT1G35190.2	IPR002283,IPR027443,IPR026992	GO:0005506,GO:0055114,GO:0016491	16.3333	-1.29506	0.122725	-0.666667	2.08649	0.784378
Peaxi162Scf00001g01810.1				Unknown protein				-1	1.58822	0.818759	0	1	1
Peaxi162Scf00001g01812.1				Unknown protein				0	1.01714	1	0	1	1
Peaxi162Scf00001g02216.1				DnaJ homolog subfamily B member 11	sp|Q3ZBA6|DJB11_BOVIN	IPR008971,IPR001623	GO:0006457,GO:0051082	0	1	1	0	1	1
Peaxi162Scf00001g02516.1				CTP synthase family protein	AT4G02120.1	IPR004468,IPR027417	GO:0006221,GO:0003883	-19.3333	1.06965	0.707575	58.6667	1.11619	0.31135
Peaxi162Scf00001g03114.1		B	A	COBRA-like protein 7	sp|Q8GZ17|COBL7_ARATH	IPR006918	GO:0010215,GO:0031225,GO:0016049	-982.667	85.2842	0	-166	12.3378	0
Peaxi162Scf00001g03115.1								13.6667	-1.70435	0.00950543	-1.66667	1.38	0.475059
Peaxi162Scf00001g03224.1				Protein of unknown function (DUF789)	AT5G49220.1	IPR008507		50.3333	-1.59198	0.00623233	35.6667	-1.09182	0.674658
Peaxi162Scf00001g03323.1				Mitochondrial substrate carrier family protein	AT3G53940.1	IPR002067,IPR023395	GO:0055085	-39	1.23589	0.00101909	57.3333	-1.05057	0.924758
Peaxi162Scf00001g03324.1				kinesin 4	AT5G27000.1	IPR027640,IPR027417,IPR001715,IPR001752	GO:0007018,GO:0005524,GO:0005515,GO:0003777,GO:0008017,GO:0005871	-309	2.06837	0	186.333	-1.49762	0.0188142
Peaxi162Scf00001g03411.1				Unknown protein				1.33333	-1.47866	0.665667	0.333333	-1.04938	1
Peaxi162Scf00001g03425.1				60S ribosomal protein L19-2	sp|Q9LUQ6|RL192_ARATH	IPR027547,IPR023638,IPR000196	GO:0005840,GO:0006412,GO:0005622,GO:0003735	-1630.33	1.44155	0.000108948	-498.667	1.37262	0.0193827
Peaxi162Scf00001g03429.1				Unknown protein				-0.333333	1.99534	0.861448	-0.333333	MS	0.611358
Peaxi162Scf00001g03430.1				Unknown protein				0	1	1	0	1	1
Peaxi162Scf00001g03514.1				RELA/SPOT homolog 1	AT4G02260.2	IPR012675,IPR003607,IPR007685	GO:0015969,GO:0003824	-22	1.15207	0.15649	12.6667	1.16117	0.408995
Peaxi162Scf00001g03910.1				Plant invertase/pectin methylesterase inhibitor superfamily	AT1G02810.1	IPR011050,IPR006501	GO:0005618,GO:0004857,GO:0030599,GO:0042545	79	-1.06581	1	423	-1.79679	0.415449
Peaxi162Scf00001g04022.1				Protein of unknown function, DUF538	AT1G02816.1	IPR007493		142.333	-2.7311	2.7287e-10	16.3333	1.14405	0.653046
Peaxi162Scf00001g04024.1				30S ribosomal protein S12-B, chloroplastic	sp|A4GYN8|RR12B_POPTR	IPR006032	GO:0005840,GO:0006412,GO:0005622,GO:0003735,GO:0015935	0	1.01187	1	-0.333333	1.70512	0.791068
Peaxi162Scf00001g04112.1				F-box and associated interaction domains-containing protein isoform 1 [Theobroma cacao] gb|EOY19955.1| F-box and associated interaction domains-containing protein isoform 1 [Theobroma cacao]	ref|XP_007011145.1|	IPR001810,IPR017451	GO:0005515	9.66667	-1.20767	0.445646	-0.666667	1.25435	0.611358
Peaxi162Scf00001g04118.1				Unknown protein		IPR007527	GO:0008270	0	1	1	0	1	1
Peaxi162Scf00001g04119.1				FAR1-related sequence 5	AT4G38180.1	IPR018289,IPR004330		-6	MS	0.0118866	0.666667	NE	0.441553
Peaxi162Scf00001g04120.1				Unknown protein				0	1	1	0	1	1
Peaxi162Scf00001g04121.1				Unknown protein		IPR017451		0	1	1	0.333333	-1.65608	0.951305
Peaxi162Scf00001g04232.1				Cryptochrome DASH	sp|Q7NMD1|CRYD_GLOVI	IPR006050,IPR005101	GO:0006281,GO:0003913	-192	1.22318	4.58955e-05	508	-1.30772	2.93743e-05
Peaxi162Scf00001g04233.1				Gag-pol polyprotein, putative [Solanum demissum]	gb|AAW28576.2|	IPR004332,IPR001878	GO:0008270,GO:0003676	0	1	1	0	1	1
Peaxi162Scf00001g04234.1				magnesium/proton exchanger	AT2G47600.1	IPR004837	GO:0055085,GO:0016021	7.66667	-1.54175	0.219873	9.33333	-1.7202	0.136585
Peaxi162Scf00001g04314.1				Transposon MuDR mudrA-like protein, putative [Solanum demissum]	gb|AAT39304.2|	IPR018289		-4.33333	3.73187	0.0290859	0	1	1
Peaxi162Scf00001g04320.1				UDP-glucuronic acid decarboxylase 1	AT3G53520.1	IPR001509,IPR016040	GO:0044237,GO:0003824,GO:0050662	801.333	-1.29878	0.019452	654.333	-1.09714	0.426518
Peaxi162Scf00001g04517.1		A	A	beta glucosidase 11	AT1G02850.2	IPR001360,IPR017853	GO:0004553,GO:0005975,GO:0003824	-28.6667	31.1431	4.67307e-06	28	1.06641	0.902013
Peaxi162Scf00001g04615.1								-0.333333	1.36141	0.962597	-0.333333	1.69873	0.8679
Peaxi162Scf00001g04616.1				beta glucosidase 11	AT1G02850.2	IPR001360,IPR017853	GO:0004553,GO:0005975,GO:0003824	-0.666667	MS	0.581177	-3.33333	4.34276	0.0764948
Peaxi162Scf00001g04617.1				beta glucosidase 11	AT1G02850.2	IPR001360,IPR017853	GO:0004553,GO:0005975,GO:0003824	-342.333	4.37628	0	347.333	-1.1863	0.0266555
Peaxi162Scf00001g04618.1				beta glucosidase 11	AT1G02850.5	IPR001360,IPR017853	GO:0004553,GO:0005975,GO:0003824	1	-3.87307	0.429252	-1	MS	0.214138
Peaxi162Scf00001g04810.1				multidrug resistance-associated protein 10	AT3G62700.1	IPR027417,IPR011527	GO:0006810,GO:0055085,GO:0005524,GO:0000166,GO:0042626,GO:0017111,GO:0016021,GO:0016887	-1572.33	2.16197	0	-173.667	1.43324	0.0926421
Peaxi162Scf00001g04911.1				Thiamine pyrophosphokinase 1	sp|B9DGU7|TPK1_ARATH	IPR006282	GO:0005524,GO:0004788,GO:0009229,GO:0006772	-2.66667	1.05916	0.990479	2.66667	1.19324	0.267933
Peaxi162Scf00001g04919.1				P-loop containing nucleoside triphosphate hydrolases superfamily protein	AT4G24860.1	IPR008984,IPR027417	GO:0005524,GO:0005515,GO:0000166,GO:0017111	22.6667	1.01435	0.985084	237	1.03596	0.729224
Peaxi162Scf00001g05617.1				3-hydroxyisobutyryl-CoA hydrolase-like protein 1, mitochondrial	sp|Q5XF59|HIBC4_ARATH			22.3333	-1.45451	0.268553	5.33333	-1.26206	0.616725
Peaxi162Scf00001g05620.1				Melanoma-associated antigen G1, putative [Ricinus communis] gb|EEF48512.1| Melanoma-associated antigen G1, putative [Ricinus communis]	ref|XP_002513929.1|	IPR002190		-2.33333	1.4272	0.554529	6	-1.30132	0.723734
Peaxi162Scf00001g05712.1				2-oxoglutarate (2OG) and Fe(II)-dependent oxygenase superfamily protein	AT1G52800.1	IPR027443,IPR005123,IPR026992	GO:0016706,GO:0055114,GO:0016491	335	-1.69102	6.13565e-11	194	-1.56767	0.506683
Peaxi162Scf00001g05810.1				alpha/beta-Hydrolases superfamily protein	AT2G44970.1	IPR012908	GO:0006886,GO:0016788,GO:0006505	0.666667	1.02816	1	2.33333	1.14817	0.820289
Peaxi162Scf00001g06112.1				Equilibrative nucleotide transporter 3	sp|Q9M0Y3|ENT3_ARATH	IPR002259	GO:0006810,GO:0005337,GO:0016021	0	1	1	0	1	1
Peaxi162Scf00001g06113.1				Non-specific lipid-transfer protein A	sp|P10973|NLTPA_RICCO	IPR016140,IPR000528	GO:0008289,GO:0006869	0	1	1	0	1	1
Peaxi162Scf00001g06115.1				Unknown protein		IPR002259	GO:0006810,GO:0005337,GO:0016021	0	1	1	0	1	1
Peaxi162Scf00001g10028.1				Bifunctional inhibitor/lipid-transfer protein/seed storage 2S albumin superfamily protein	AT5G64080.1	IPR016140,IPR000528	GO:0008289,GO:0006869	-27	1.26981	0.53749	62	-1.37931	0.290256
Peaxi162Scf00001g10029.1				Cytoplasmic tRNA 2-thiolation protein 1 [Theobroma cacao] gb|EOY18099.1| Cytoplasmic tRNA 2-thiolation protein 1 [Theobroma cacao]	ref|XP_007009289.1|			1.66667	-1.92327	0.745277	0	1.23781	1
Peaxi162Scf00001g10123.1				Dolichyl-diphosphooligosaccharide--protein glycosyltransferase subunit STT3A	sp|Q93ZY3|STT3A_ARATH	IPR003674	GO:0016020,GO:0006486,GO:0004576	-1.33333	1.70409	0.581177	0.666667	1.01282	1
Peaxi162Scf00001g10213.1				BRCT domain-containing protein	sp|O04251|Y4211_ARATH	IPR001357		-8.33333	1.19195	0.303068	-11	1.45394	0.312538
Peaxi162Scf00001g10217.1				Heat shock protein DnaJ with tetratricopeptide repeat	AT4G02100.1	IPR011990,IPR001623	GO:0005515	-7.66667	1.07373	0.581177	42	-1.14421	0.611358
Peaxi162Scf00001g10221.1				Late embryogenesis abundant protein (LEA) family protein	AT3G62580.1	IPR025423		42.6667	1.00411	1	144	1.13234	8.86299e-05
Peaxi162Scf00001g10525.1				Interstitial collagenase	sp|P13943|MMP1_RABIT	IPR024079,IPR021190	GO:0031012,GO:0008237,GO:0006508,GO:0004222,GO:0008270	18.6667	-1.64316	0.0458961	5.66667	-1.02973	1
Peaxi162Scf00001g13011.1				Unknown protein		IPR013101		0	1	1	0	1	1
Peaxi162Scf00001g31020.1				Unknown protein		IPR008598		6.66667	-1.02341	1	23	1.04447	0.842206
Peaxi162Scf00001g34002.1				Ethylene receptor 2	sp|Q9XH57|ETR2_PELHO	IPR009082,IPR005467,IPR003018	GO:0016020,GO:0000155,GO:0016310,GO:0007165,GO:0005524,GO:0005515,GO:0004871,GO:0016772	-26.3333	1.09639	0.687056	42.6667	1.07622	0.792934
Peaxi162Scf00001g40023.1				60S ribosomal protein L18-2	sp|P42791|RL182_ARATH	IPR021131,IPR000039	GO:0005840,GO:0006412,GO:0005622,GO:0003735	-153	1.78446	2.6539e-14	-5.33333	1.21712	0.639096
Peaxi162Scf00001g42030.1				Gamma-tubulin complex component 4 homolog	sp|Q9M350|GCP4_ARATH	IPR007259	GO:0005815,GO:0000922,GO:0000226	-64.3333	1.25375	0.00607567	75.6667	-1.07516	0.673507
Peaxi162Scf00001g49024.1				DNA mismatch repair protein, putative	AT4G02460.1	IPR002099	GO:0032389,GO:0005524,GO:0006298,GO:0030983	-15	1.24078	0.560908	0.666667	1.22451	0.0924277
Peaxi162Scf00002g00001.1				Copper amine oxidase family protein	AT1G62810.1	IPR000269	GO:0008131,GO:0005507,GO:0048038,GO:0055114,GO:0009308	-0.666667	1.05742	1	0	1.27256	0.899333
Peaxi162Scf00002g00004.1				Cytochrome P450 superfamily protein	AT2G12190.1	IPR001128	GO:0020037,GO:0016705,GO:0005506,GO:0055114	-0.333333	1.37892	0.945209	-1.33333	1.85965	0.804945
Peaxi162Scf00002g00009.1				Transposon MuDR mudrA-like protein, putative [Solanum demissum]	gb|AAT39304.2|	IPR004332		0	1	1	0	1	1
Peaxi162Scf00002g00013.1				cytochrome P450, family 706, subfamily A, polypeptide 6	AT4G12320.1	IPR001128	GO:0020037,GO:0016705,GO:0005506,GO:0055114	0	1	1	0.333333	-1.57918	1
Peaxi162Scf00002g00014.1				cytochrome P450, family 706, subfamily A, polypeptide 6	AT4G12320.1	IPR001128	GO:0020037,GO:0016705,GO:0005506,GO:0055114	0	1	1	0	1	1
Peaxi162Scf00002g00015.1				cytochrome P450, family 706, subfamily A, polypeptide 6	AT4G12320.1	IPR001128	GO:0020037,GO:0016705,GO:0005506,GO:0055114	0	1	1	-14	2.72125	0.333329
Peaxi162Scf00002g00017.1				Copper amine oxidase family protein	AT4G12290.1	IPR000269	GO:0008131,GO:0005507,GO:0048038,GO:0055114,GO:0009308	942.667	-3.31305	1.64085e-27	1573	-2.05469	0.0176412
Peaxi162Scf00002g00019.1				cytochrome P450, family 706, subfamily A, polypeptide 6	AT4G12320.1	IPR001128	GO:0020037,GO:0016705,GO:0005506,GO:0055114	-0.333333	1.35207	0.926138	-0.666667	1.54873	0.54785
Peaxi162Scf00002g00024.1				cytochrome P450, family 706, subfamily A, polypeptide 4	AT4G12300.1	IPR001128	GO:0020037,GO:0016705,GO:0005506,GO:0055114	0	1	1	0	1.23781	1
Peaxi162Scf00002g00037.1				myb domain protein 42	AT4G12350.1	IPR009057	GO:0003677,GO:0003682	27	-4.05334	9.71327e-05	5	1.02386	1
Peaxi162Scf00002g00042.1				Plant invertase/pectin methylesterase inhibitor superfamily protein	AT5G62350.1	IPR006501	GO:0004857,GO:0030599	-203.333	1.36299	0.00618575	1	-1.28516	1
Peaxi162Scf00002g00043.1								0	1	1	0	1	1
Peaxi162Scf00002g00045.1				Unknown protein				0.333333	NE	0.581177	3.66667	-1.53135	0.505246
Peaxi162Scf00002g00046.1								0	1	1	-0.666667	MS	0.521528
Peaxi162Scf00002g00047.1				Bifunctional inhibitor/lipid-transfer protein/seed storage 2S albumin superfamily protein [Theobroma cacao] gb|EOX96286.1| Bifunctional inhibitor/lipid-transfer protein/seed storage 2S albumin superfamily protein [Theobroma cacao]	ref|XP_007052129.1|	IPR016140		317.333	-1.70092	0.142485	521	-2.78611	0.000254114
Peaxi162Scf00002g00048.1				P-rich protein EIG-I30 [Nicotiana tabacum]	dbj|BAB16428.1|	IPR016140		712.667	-1.74453	0.194864	731.333	-2.90885	0.000181427
Peaxi162Scf00002g00063.1								0	1	1	-0.333333	1.54229	0.927258
Peaxi162Scf00002g00064.1				Unknown protein				-0.666667	3.1064	0.581177	3.33333	-2.75166	0.678075
Peaxi162Scf00002g00074.1				Unknown protein		IPR012337	GO:0004523,GO:0003676	3.33333	-1.16657	0.774801	9.66667	-1.77198	0.225944
Peaxi162Scf00002g00075.1				Pentapeptide repeat-containing protein	AT1G12250.2	IPR001646		0.333333	-1.09599	1	-0.666667	MS	0.301875
Peaxi162Scf00002g00082.1				60S acidic ribosomal protein family	AT5G24510.1	IPR001813	GO:0005840,GO:0005622,GO:0006414,GO:0003735	-1.33333	1.54715	0.810365	-38.6667	4.95157	0
Peaxi162Scf00002g00092.1				Exostosin family protein	AT4G22580.1	IPR004263		21	-1.06272	0.741506	56	-1.40566	0.0292109
Peaxi162Scf00002g00093.1				conserved hypothetical protein [Ricinus communis] gb|EEF32606.1| conserved hypothetical protein [Ricinus communis]	ref|XP_002529792.1|	IPR025422	GO:0043565,GO:0006351	-11.6667	2.45307	0.0184216	0	1	1
Peaxi162Scf00002g00097.1				conserved hypothetical protein [Ricinus communis] gb|EEF32595.1| conserved hypothetical protein [Ricinus communis]	ref|XP_002529781.1|	IPR012317	GO:0003950	33	-1.52199	0.00482732	18.6667	-1.09694	0.681716
Peaxi162Scf00002g00107.1				Oxysterol-binding protein-related protein 2A	sp|Q940Y1|ORP2A_ARATH	IPR011993,IPR000648	GO:0005515,GO:0005543	-78	1.14721	0.181513	-17.3333	1.2637	0.373655
Peaxi162Scf00002g00108.1				Protein NRT1/ PTR FAMILY 6.3	sp|Q05085|PTR7_ARATH	IPR000109,IPR016196	GO:0016020,GO:0006810,GO:0006857,GO:0005215	-3027.67	2.05615	0.00312208	4458.33	-3.36483	0.346285
Peaxi162Scf00002g00111.1				Bifunctional inhibitor/lipid-transfer protein/seed storage 2S albumin superfamily protein	AT4G12520.1	IPR016140		252	-1.09504	0.849772	2276.67	-2.12506	0.183059
Peaxi162Scf00002g00114.1				cytochrome P450, family 706, subfamily A, polypeptide 6	AT4G12320.1	IPR001128	GO:0020037,GO:0016705,GO:0005506,GO:0055114	1.33333	-2.78536	0.523158	-7	1.85658	0.273372
Peaxi162Scf00002g00116.1				cytochrome P450, family 706, subfamily A, polypeptide 6	AT4G12320.1	IPR001128	GO:0020037,GO:0016705,GO:0005506,GO:0055114	-0.666667	1.18675	0.987795	-4	2.0281	0.611358
Peaxi162Scf00002g00121.1				Unknown protein		IPR016140		-757	1.34944	0.114652	831	-1.03521	1
Peaxi162Scf00002g00122.1				Cation/H(+) antiporter 15	sp|Q9SIT5|CHX15_ARATH	IPR006153	GO:0055085,GO:0016021,GO:0015299,GO:0006812	0	1	1	-1	1.58575	0.611358
Peaxi162Scf00002g00123.1				Bifunctional inhibitor/lipid-transfer protein/seed storage 2S albumin superfamily protein	AT1G62500.1	IPR016140		-16.6667	1.62002	0.036376	60	-1.89222	0.786114
Peaxi162Scf00002g00126.1				Unknown protein		IPR002677	GO:0015934,GO:0006412,GO:0003735	56.3333	-1.19431	0.299793	1161.67	-1.50653	0.611358
Peaxi162Scf00002g00146.1				Unknown protein				0.666667	-1.11859	1	-3	4.59151	0.0927882
Peaxi162Scf00002g00156.1								2	NE	0.160054	0	1	1
Peaxi162Scf00002g00162.1				GRAS family transcription factor	AT4G00150.1	IPR005202		599	-1.79226	8.39548e-105	616.333	-1.95439	0.00166321
Peaxi162Scf00002g00171.1				DEAD-box ATP-dependent RNA helicase [Medicago truncatula] gb|AES90920.1| DEAD-box ATP-dependent RNA helicase [Medicago truncatula]	ref|XP_003608723.1|	IPR001878	GO:0008270,GO:0003676	3.33333	-1.0043	1	-4.66667	1.32274	0.121525
Peaxi162Scf00002g00172.1				Family of unknown function (DUF577)	AT4G16530.1	IPR019339		20.6667	-1.05669	0.863257	52.3333	-1.01033	1
Peaxi162Scf00002g00191.1				heat shock protein 21	AT4G27670.1	IPR008978		4	-1.20168	0.784846	-5.66667	1.52966	0.641274
Peaxi162Scf00002g00205.1				Unknown protein		IPR012946		0	1	1	0	1	1
Peaxi162Scf00002g00215.1				cytochrome P450, family 706, subfamily A, polypeptide 6	AT4G12320.1	IPR001128	GO:0020037,GO:0016705,GO:0005506,GO:0055114	-3	1.87248	0.530174	-18.3333	1.98959	0.377034
Peaxi162Scf00002g00216.1				cytochrome P450, family 706, subfamily A, polypeptide 6	AT4G12320.1	IPR001128	GO:0020037,GO:0016705,GO:0005506,GO:0055114	-971.333	1.79127	7.32983e-10	10.6667	1.22204	0.0545279
Peaxi162Scf00002g00218.1				Unknown protein		IPR006032	GO:0005840,GO:0006412,GO:0005622,GO:0003735,GO:0015935	1	-1.55307	0.826863	-0.333333	1.59346	1
Peaxi162Scf00002g00221.1				Unknown protein		IPR001128	GO:0020037,GO:0016705,GO:0005506,GO:0055114	-38.6667	1.67636	0.00727591	0	1	1
Peaxi162Scf00002g00222.1				Sec14p-like phosphatidylinositol transfer family protein	AT5G47510.1	IPR001251,IPR012946,IPR011074		4.33333	-1.42294	0.531613	10.6667	-2.26031	0.413983
Peaxi162Scf00002g00261.1				Etop [Medicago truncatula]	ref|XP_003592957.1|	IPR009890		75	-1.19409	0.0611851	104	-1.10747	0.120094
Peaxi162Scf00002g00284.1		B	A	UDP-Glycosyltransferase superfamily protein	AT2G36770.1	IPR002213	GO:0008152,GO:0016758	-768.667	2382.43	0	-41.6667	MS	0
Peaxi162Scf00002g00292.1				Unknown protein		IPR024752		0	1	1	0.333333	NE	0.611358
Peaxi162Scf00002g00311.1				Unknown protein		IPR016140		-131.667	1.21656	0.0225099	241.333	1.00882	1
Peaxi162Scf00002g00313.1				Hsc70-interacting protein	sp|Q5RF31|F10A1_PONAB	IPR006636,IPR011990	GO:0005515	-417.667	1.60129	0	175	1.04879	0.925886
Peaxi162Scf00002g00332.1				calcium ATPase 2	AT4G37640.1	IPR023298,IPR001757,IPR023214	GO:0070588,GO:0016020,GO:0005524,GO:0019829,GO:0005388,GO:0006812,GO:0046872,GO:0000166,GO:0016021	-24.3333	1.15704	0.581177	88	-1.4661	0.00624739
Peaxi162Scf00002g00349.1				alpha carbonic anhydrase 4	AT4G20990.1	IPR023561,IPR001148	GO:0008270,GO:0006730,GO:0004089	-0.333333	2.14142	0.80961	0	1	1
Peaxi162Scf00002g00359.1				Transmembrane proteins 14C	AT3G57280.1	IPR005349	GO:0016020	70	-1.24645	0.238287	138.667	1.00459	1
Peaxi162Scf00002g00362.1				IQ-domain 12, putative isoform 1 [Theobroma cacao] ref|XP_007028614.1| IQ-domain 12, putative isoform 1 [Theobroma cacao] ref|XP_007028615.1| IQ-domain 12, putative isoform 1 [Theobroma cacao] ref|XP_007028616.1| IQ-domain 12, putative isoform 1 [Theobroma cacao] ref|XP_007028617.1| IQ-domain 12, putative isoform 1 [Theobroma cacao] gb|EOY09115.1| IQ-domain 12, putative isoform 1 [Theobroma cacao…	ref|XP_007028613.1|	IPR025064,IPR000048	GO:0005515	-0.333333	1.03967	1	-5	1.39062	0.0825614
Peaxi162Scf00002g00372.1				Mitochondrial substrate carrier family protein	AT5G46800.1	IPR002067,IPR023395	GO:0055085	59	-1.27485	0.40999	148	-1.68719	0.122511
Peaxi162Scf00002g00374.1				Protein phosphatase PTC7 homolog fig	sp|B4M5T5|PTC71_DROVI	IPR001932	GO:0003824	0	1	1	-0.333333	MS	0.611358
Peaxi162Scf00002g00375.1				Protein phosphatase PTC7 homolog fig	sp|B4M5T5|PTC71_DROVI	IPR001932	GO:0003824	0	1	1	0	1	1
Peaxi162Scf00002g00383.1				Unknown protein				73	-1.2252	0.581177	84.3333	-1.88397	0.451659
Peaxi162Scf00002g00389.1		A	A	Cc-nbs-lrr resistance protein, putative [Theobroma cacao] gb|EOY04602.1| Cc-nbs-lrr resistance protein, putative [Theobroma cacao]	ref|XP_007033676.1|			-20.3333	64.7412	2.3328e-13	-0.333333	MS	0.611358
Peaxi162Scf00002g00413.1				Unknown protein		IPR016140		141.667	-1.69992	0.105033	34.6667	-2.45406	0.0228624
Peaxi162Scf00002g00416.1		A	A	embryo sac development arrest 14	AT3G60360.1	IPR007144	GO:0032040,GO:0006364	-38.3333	7.57149	2.01049e-14	12.3333	1.14148	0.49328
Peaxi162Scf00002g00419.1				L-2-hydroxyglutarate dehydrogenase, mitochondrial	sp|Q91YP0|L2HDH_MOUSE	IPR006076	GO:0055114,GO:0016491	20.3333	-1.1016	0.581177	28.6667	-1.01136	1
Peaxi162Scf00002g00453.1				Unknown protein				0	1	1	1	-1.04157	1
Peaxi162Scf00002g00492.1				S-adenosyl-L-methionine-dependent methyltransferases superfamily protein	AT3G10200.1	IPR004159	GO:0008168	-22.6667	1.37942	0.0282442	-3.33333	1.50677	0.395953
Peaxi162Scf00002g00510.1				Elongation factor G	sp|Q2W2I8|EFG_MAGSA	IPR005225,IPR027417,IPR004540	GO:0005622,GO:0003746,GO:0006414,GO:0005525,GO:0003924	-106.333	1.57097	1.27465e-06	-3	1.25907	0.164727
Peaxi162Scf00002g00511.1				Stress-induced-phosphoprotein 1	sp|Q4R8N7|STIP1_MACFA	IPR006636,IPR011990	GO:0005515	-383	1.16893	0.000204302	483.667	1.04873	0.0174069
Peaxi162Scf00002g00513.1				Unknown protein				-0.333333	MS	0.581177	0.333333	NE	0.611358
Peaxi162Scf00002g00514.1				arogenate dehydratase 6	AT1G08250.1	IPR001086	GO:0004664,GO:0009094	274.333	-1.4082	0.00154106	66.6667	1.06181	1
Peaxi162Scf00002g00516.1				Vacuolar-processing enzyme	sp|P49045|VPE_SOYBN	IPR001096	GO:0006508,GO:0004197	0	1	1	0	1.23781	1
Peaxi162Scf00002g00517.1				Unknown protein				0	1	1	0	1	1
Peaxi162Scf00002g00522.1				Pentatricopeptide repeat-containing protein	sp|A8MQA3|PP330_ARATH	IPR011990,IPR002885	GO:0005515	-11.6667	2.11603	0.00985839	0.666667	1.14844	0.867894
Peaxi162Scf00002g00529.1				Stress responsive A/B Barrel Domain	AT5G22580.1	IPR011008		648	-1.46242	0.00696398	748.667	-1.71977	3.52951e-18
Peaxi162Scf00002g00534.1				Stress responsive A/B Barrel Domain	AT5G22580.1	IPR011008		274.667	-1.52001	0.25754	4.33333	-3.26061	0.457763
Peaxi162Scf00002g00542.1				Plant protein of unknown function (DUF868)	AT2G27770.1	IPR009500,IPR008586		-1.66667	1.12004	0.869639	8.66667	-1.15677	0.884552
Peaxi162Scf00002g00549.1				Protein BUD31 homolog 1	sp|Q94DE2|BD31A_ORYSJ	IPR001748	GO:0005634	-13.6667	1.08836	0.697518	-1	1.24964	0.210042
Peaxi162Scf00002g00610.1				Unknown protein				0	1.07558	1	0	1.25681	1
Peaxi162Scf00002g00611.1				Unknown protein				2	-1.08566	0.960675	4.33333	-1.6792	0.577292
Peaxi162Scf00002g00717.1				Protein YABBY 4	sp|A2X7Q3|YAB4_ORYSI	IPR006780		0	1	1	0	1	1
Peaxi162Scf00002g00720.1				NAC domain protein,	ref|XP_007039928.1|	IPR003441	GO:0003677,GO:0006355	2.33333	-1.09333	0.927242	0.333333	1.16831	0.881863
Peaxi162Scf00002g00723.1				Unknown protein				0	1	1	0	1	1
Peaxi162Scf00002g00813.1				SKU5 similar 2	AT5G51480.1	IPR008972	GO:0005507,GO:0055114,GO:0016491	520.667	-1.38501	0.18928	1063.33	-2.02166	1.84144e-08
Peaxi162Scf00002g00815.1				Transaldolase	sp|B0UV30|TAL_HISS2	IPR013785,IPR001585	GO:0005975,GO:0003824	-938.667	1.76357	1.45177e-11	659.333	-1.10759	0.319013
Peaxi162Scf00002g00816.1				Haloacid dehalogenase-like hydrolase (HAD) superfamily protein	AT4G22590.1	IPR006379,IPR023214	GO:0008152,GO:0005992,GO:0003824	-125	1.28504	0.0843868	223	-2.15892	0.062053
Peaxi162Scf00002g00818.1				Acid beta-fructofuranosidase	sp|P29001|INVA_VIGRR	IPR021792,IPR001362,IPR023296,IPR008985	GO:0004553,GO:0005975,GO:0004575,GO:0004564	494.667	-1.80751	0.233995	532.333	-3.08504	0.0135649
Peaxi162Scf00002g00912.1				adenine phosphoribosyltransferase 5	AT5G11160.1	IPR000836	GO:0009116	47	-1.4834	0.0828947	32.3333	-1.12555	0.601195
Peaxi162Scf00002g00920.1				Unknown protein		IPR008581		-230	3.82726	0	5.66667	1.10793	0.726675
Peaxi162Scf00002g01213.1				Transposon MuDR mudrA-like protein, putative [Solanum demissum]	gb|AAT39304.2|	IPR004332		0	1	1	0.333333	NE	0.611358
Peaxi162Scf00002g01216.1				Unknown protein				44.3333	-1.00826	1	363.333	-1.39474	0.036959
Peaxi162Scf00002g01219.1				Protein of Unknown Function (DUF239)	AT4G15050.1	IPR025521,IPR004314		0	1	1	0	1	1
Peaxi162Scf00002g01221.1				Unknown protein		IPR000722	GO:0003899,GO:0003677,GO:0006351	-0.666667	1.53368	0.795921	-1	MS	0.153002
Peaxi162Scf00002g01317.1				Protein of Unknown Function (DUF239)	AT4G15050.1	IPR025521,IPR004314		0	1	1	0	1	1
Peaxi162Scf00002g01318.1				Unknown protein		IPR025521		0	1	1	0	1	1
Peaxi162Scf00002g01319.1				Protein of Unknown Function (DUF239)	AT4G15050.1	IPR025521,IPR004314		0	1	1	0	1	1
Peaxi162Scf00002g01320.1				Protein of Unknown Function (DUF239)	AT4G15050.1	IPR025521,IPR004314		0	1	1	0	1	1
Peaxi162Scf00002g01321.1				Unknown protein		IPR025521		0	1	1	0	1	1
Peaxi162Scf00002g01412.1				Protein of Unknown Function (DUF239)	AT4G15050.1	IPR004314		0	1	1	0	1	1
Peaxi162Scf00002g01413.1				Unknown protein		IPR025521		0	1	1	0	1	1
Peaxi162Scf00002g01414.1				Protein of Unknown Function (DUF239)	AT4G15050.1	IPR025521,IPR004314		0	1	1	0	1	1
Peaxi162Scf00002g01415.1				Unknown protein		IPR004314		0	1	1	0	1	1
Peaxi162Scf00002g01416.1				Unknown protein				0	1	1	0	1	1
Peaxi162Scf00002g01511.1				L-lactate dehydrogenase A chain	sp|Q98SL0|LDHA_PELSJ	IPR001557	GO:0016616,GO:0006096,GO:0044262,GO:0003824,GO:0055114,GO:0005737,GO:0004459,GO:0005975,GO:0016491	19.3333	-1.68534	0.552725	-12	1.47071	0.344869
Peaxi162Scf00002g01513.1				Protein of Unknown Function (DUF239)	AT4G15050.1	IPR025521,IPR004314		0	1	1	0	1	1
Peaxi162Scf00002g01611.1				conserved hypothetical protein [Ricinus communis] gb|EEF33467.1| conserved hypothetical protein [Ricinus communis]	ref|XP_002528938.1|			6.33333	-1.04645	0.963768	18.6667	-1.12801	0.788409
Peaxi162Scf00002g01616.1				AUTOPHAGY 8E	AT2G45170.1	IPR004241		238	-1.32983	0.0256212	453	-1.1969	0.0053402
Peaxi162Scf00002g01617.1				INVOLVED IN: 10-formyltetrahydrofolate biosynthetic process, folic acid and derivative biosynthetic process	AT4G24380.1	IPR005645		0	1	1	17	-2.52127	0.133585
Peaxi162Scf00002g01619.1				conserved hypothetical protein [Ricinus communis] gb|EEF33467.1| conserved hypothetical protein [Ricinus communis]	ref|XP_002528938.1|			530	-1.77371	7.83843e-05	-46	1.45135	0.13927
Peaxi162Scf00002g01621.1				conserved hypothetical protein [Ricinus communis] gb|EEF33467.1| conserved hypothetical protein [Ricinus communis]	ref|XP_002528938.1|			-24.6667	1.22401	0.440822	-213.333	4.08626	0.016094
Peaxi162Scf00002g01715.1				Unknown protein		IPR025521,IPR004314		0	1	1	0	1	1
Peaxi162Scf00002g01718.1				Unknown protein		IPR006121	GO:0046872,GO:0030001	-3.33333	1.14829	0.786329	6	1.0154	1
Peaxi162Scf00002g01719.1				Protein of Unknown Function (DUF239)	AT4G15050.1	IPR025521,IPR004314		0	1	1	0	1	1
Peaxi162Scf00002g01721.1				Unknown protein		IPR008978		-46.3333	1.7443	0.0070138	-12.3333	1.37784	0.000255969
Peaxi162Scf00002g01816.1				Protein of Unknown Function (DUF239)	AT1G10190.1	IPR025521,IPR004314		0	1	1	0	1	1
Peaxi162Scf00002g01917.1								-10.6667	1.92031	0.581177	6.33333	-1.31069	0.78606
Peaxi162Scf00002g01919.1				Ent-kaurenoic acid oxidase 1	sp|O23051|KAO1_ARATH	IPR001128	GO:0020037,GO:0016705,GO:0005506,GO:0055114	-13	4.60354	0.262608	-0.666667	1.33091	0.80271
Peaxi162Scf00002g01923.1				Ent-kaurenoic acid oxidase 2	sp|Q9C5Y2|KAO2_ARATH	IPR001128	GO:0020037,GO:0016705,GO:0005506,GO:0055114	-160.667	4.40158	0.197703	7.33333	1.30879	0.910262
Peaxi162Scf00002g02011.1								-1	MS	0.241936	0	1	1
Peaxi162Scf00002g02012.1								-33.3333	12.9783	0.169602	13	1.12689	0.978526
Peaxi162Scf00002g02215.1				Sec14p-like phosphatidylinositol transfer family protein	AT5G47510.1	IPR001251,IPR012946,IPR011074		1	NE	0.232013	0	1.42135	1
Peaxi162Scf00002g02216.1				Sec14p-like phosphatidylinositol transfer family protein	AT5G47510.1	IPR001251,IPR012946,IPR011074		0	1	1	0	1	1
Peaxi162Scf00002g02218.1				Eukaryotic aspartyl protease family protein	AT4G16563.1	IPR021109,IPR001461	GO:0006508,GO:0004190	35.6667	-1.0666	1	14.3333	1.09806	1
Peaxi162Scf00002g02219.1				Unknown protein				0	1	1	0	1	1
Peaxi162Scf00002g02220.1				PIF-like protein [Medicago truncatula] gb|AES67059.1| PIF-like protein [Medicago truncatula]	ref|XP_003596808.1|	IPR024752		11.3333	-1.98376	0.200468	-1.66667	2.49239	0.435051
Peaxi162Scf00002g02318.1	Pollux			Ion channel DMI1	sp|Q6RHR6|DMI1_MEDTR	IPR010420		54	-1.09628	0.128187	94.6667	-1.03486	0.774366
Peaxi162Scf00002g02319.1				SYM8 [Pisum sativum]	gb|ABX57727.1|			19.6667	-1.07096	0.545723	29	1.05629	0.84926
Peaxi162Scf00002g02411.1				NIFU-like protein 2	AT5G49940.1	IPR001075	GO:0016226,GO:0005506,GO:0051536	-47.6667	1.37853	0.00461712	0.666667	1.23435	0.203134
Peaxi162Scf00002g02412.1				Lactoylglutathione lyase / glyoxalase I family protein	AT1G80160.1	IPR025870		2.33333	-3.04877	0.315523	-4.33333	2.61634	0.119945
Peaxi162Scf00002g02511.1				ATP phosphoribosyltransferase	sp|Q20X96|HIS1_RHOPB	IPR001348	GO:0000287,GO:0003879,GO:0000105,GO:0005737	164.667	-1.13454	0.572444	762	-2.94692	0.132947
Peaxi162Scf00002g02715.1				DTW domain-containing protein	AT2G41750.1	IPR005636		4	-1.06735	0.96212	-2	1.32332	0.132804
Peaxi162Scf00002g02718.1				Heat stress transcription factor B-3	sp|O22230|HSFB3_ARATH	IPR011991,IPR027725	GO:0005634,GO:0006355,GO:0043565,GO:0009408,GO:0003700	-3	1.50576	0.596202	-8.66667	3.19594	0.605135
Peaxi162Scf00002g02720.1				villin 2	AT2G41740.1	IPR007122,IPR003128	GO:0003779,GO:0007010	2	-1.01823	1	15	-1.94041	0.0218195
Peaxi162Scf00002g02821.1				Transcription initiation factor IIB-2	sp|Q9SS44|TF2B2_ARATH	IPR000812,IPR023486	GO:0006355,GO:0017025,GO:0008270,GO:0006352	-29.6667	1.09939	0.0833493	83	1.03919	0.611358
Peaxi162Scf00002g02823.1				Zeatin O-glucosyltransferase	sp|Q9ZSK5|ZOG_PHALU	IPR002213	GO:0008152,GO:0016758	0	1	1	0	1	1
Peaxi162Scf00002g02826.1				Transcription initiation factor IIB-2	sp|Q9SS44|TF2B2_ARATH	IPR000812,IPR023486	GO:0006355,GO:0017025,GO:0008270,GO:0006352	-9.66667	1.52865	0.174141	8	-1.17829	0.658078
Peaxi162Scf00002g02827.1				Unknown protein				0	1	1	0	1	1
Peaxi162Scf00002g02831.1				Transcription initiation factor IIB-2	sp|Q9SS44|TF2B2_ARATH	IPR000812,IPR023486	GO:0006355,GO:0017025,GO:0008270,GO:0006352	-1	MS	0.241936	0.333333	NE	0.611358
Peaxi162Scf00002g02917.1				Unknown protein		IPR010666	GO:0008270	0	1	1	-0.333333	MS	0.611358
Peaxi162Scf00002g03214.1				UDP-Glycosyltransferase superfamily protein	AT2G36770.1	IPR002213	GO:0008152,GO:0016758	2	-1.01982	1	2	1.19217	1
Peaxi162Scf00002g03215.1				Unknown protein				0.333333	-1.90207	0.878135	0	1	1
Peaxi162Scf00002g03316.1				Nucleotide-sugar transporter family protein	AT5G04160.1	IPR000620,IPR004853	GO:0016020	-4	1.07241	0.887777	21	-1.04589	0.968647
Peaxi162Scf00002g03317.1				epsin N-terminal homology domain-containing family protein [Populus trichocarpa] gb|EEE87392.2| epsin N-terminal homology domain-containing family protein [Populus trichocarpa]	ref|XP_002313437.2|	IPR008942		-38.6667	1.37226	0.0130286	-0.333333	2.77837	0.681237
Peaxi162Scf00002g03611.1		B	A	GCN5-related N-acetyltransferase family protein [Populus trichocarpa] gb|EEF04409.1| GCN5-related N-acetyltransferase family protein [Populus trichocarpa]	ref|XP_002322648.1|			-681	523.974	0	-50.6667	38.5174	0
Peaxi162Scf00002g03614.1				IQ-domain 12, putative isoform 1 [Theobroma cacao] ref|XP_007028614.1| IQ-domain 12, putative isoform 1 [Theobroma cacao] ref|XP_007028615.1| IQ-domain 12, putative isoform 1 [Theobroma cacao] ref|XP_007028616.1| IQ-domain 12, putative isoform 1 [Theobroma cacao] ref|XP_007028617.1| IQ-domain 12, putative isoform 1 [Theobroma cacao] gb|EOY09115.1| IQ-domain 12, putative isoform 1 [Theobroma cacao…	ref|XP_007028613.1|	IPR025064,IPR000048	GO:0005515	10.3333	-1.46226	0.303205	19	-1.88592	0.0239884
Peaxi162Scf00002g03712.1				50S ribosomal protein L22	sp|Q92QG5|RL22_RHIME	IPR001063	GO:0005840,GO:0015934,GO:0006412,GO:0003735	-203.667	1.58517	4.70332e-08	-17.3333	1.28881	0.000245175
Peaxi162Scf00002g03810.1				Unknown protein				-7	MS	4.14747e-05	-0.333333	MS	0.611358
Peaxi162Scf00002g03915.1				Patatin-like phospholipase domain-containing protein	sp|Q4WJS4|PLPL_ASPFU	IPR016035,IPR021771	GO:0008152,GO:0006629	5	-2.18471	0.147259	-1.33333	6.03029	0.364172
Peaxi162Scf00002g04712.1								4	-1.19894	0.781486	3.33333	-2.22378	0.35707
Peaxi162Scf00002g04713.1								1.66667	-1.00194	1	-0.666667	1.75446	0.70552
Peaxi162Scf00002g05111.1				HGWP repeat containing protein-like protein [Medicago truncatula] gb|AES97036.1| HGWP repeat containing protein-like protein [Medicago truncatula]	ref|XP_003614078.1|	IPR004252		-0.333333	1.99534	0.861448	-73.3333	1.68912	0.126138
Peaxi162Scf00002g05210.1				nucleobase-ascorbate transporter 12	AT2G27810.1	IPR006043	GO:0016020,GO:0006810,GO:0055085,GO:0005215	-44	1.28594	0.00174589	90	-1.13215	0.536188
Peaxi162Scf00002g05421.1				Suppressor of gene silencing 3, putative [Theobroma cacao] gb|EOY19082.1| Suppressor of gene silencing 3, putative [Theobroma cacao]	ref|XP_007010272.1|	IPR005380	GO:0031047	54	-1.0828	0.716796	62	1.09715	0.428186
Peaxi162Scf00002g05422.1				Unknown protein				-8	1.18885	0.285258	3	1.20771	0.513638
Peaxi162Scf00002g05423.1				Stress responsive A/B Barrel Domain	AT5G22580.1	IPR011008		-6	1.14233	0.76342	12.6667	-1.99729	0.352255
Peaxi162Scf00002g05425.1				Family of unknown function (DUF662)	AT2G27740.1	IPR007033		88	-1.75886	4.10663e-05	183	-2.12229	2.75505e-05
Peaxi162Scf00002g05428.1				Unknown protein				0	1	1	0	1	1
Peaxi162Scf00002g05433.1				tRNA dimethylallyltransferase 2	sp|Q9ZUX7|IPT2_ARATH	IPR002627	GO:0005524,GO:0008033	-14.3333	1.13485	0.678775	-0.666667	1.22473	0.460775
Peaxi162Scf00002g05435.1				pleiotropic drug resistance 6	AT2G36380.1	IPR027417,IPR013581,IPR013525	GO:0016020,GO:0005524,GO:0000166,GO:0017111,GO:0016887	29.6667	-1.84856	0.222001	8	1.16644	0.910198
Peaxi162Scf00002g10014.1				cytochrome P450, family 706, subfamily A, polypeptide 6	AT4G12320.1	IPR001128	GO:0020037,GO:0016705,GO:0005506,GO:0055114	0	1	1	-3.33333	13.3447	0.3493
Peaxi162Scf00002g10416.1				embryo sac development arrest 14	AT3G60360.1	IPR007144	GO:0032040,GO:0006364	0.333333	1.03332	0.955958	21.6667	1.11685	0.346285
Peaxi162Scf00003g00001.1				Receptor-type tyr phosphatase U [Theobroma cacao]	ref|XP_007011235.1|			6.66667	-1.1038	0.950095	-6.33333	1.32488	0.025756
Peaxi162Scf00003g00002.1				Encodes a protein wh whose expression is responsive to nematode infection, putative [Theobroma cacao]	ref|XP_007045105.1|	IPR025322		31.3333	-1.09569	0.229892	-7	1.29076	0.29855
Peaxi162Scf00003g00007.1				Unknown protein		IPR010666	GO:0008270	0	1	1	0	1	1
Peaxi162Scf00003g00013.1				Pro-apoptotic serine protease NMA111	sp|Q1E3N5|NM111_COCIM	IPR009003,IPR025926,IPR001478	GO:0005515,GO:0003824	96.3333	-1.06257	0.542194	320	-1.16661	0.0173067
Peaxi162Scf00003g00042.1				Pentatricopeptide repeat-containing protein	sp|Q9FNL2|PP418_ARATH	IPR011990,IPR002885	GO:0005515	5	-1.02623	1	7.66667	1.12099	0.611358
Peaxi162Scf00003g00047.1				ferredoxin 3	AT2G27510.1	IPR010241,IPR012675	GO:0009055,GO:0051537,GO:0022900,GO:0051536	-10.3333	1.32818	0.581177	3	-1.02266	1
Peaxi162Scf00003g00052.1				ferredoxin 3	AT2G27510.1	IPR010241,IPR012675	GO:0009055,GO:0051537,GO:0022900,GO:0051536	106	-1.05148	0.939567	318.333	-1.33209	0.19052
Peaxi162Scf00003g00057.1				F-box/RNI-like superfamily protein	AT1G67190.1	IPR001810	GO:0005515	-12.3333	1.26194	0.293966	7	1.05569	1
Peaxi162Scf00003g00059.1				60S ribosomal protein L10a-1	sp|Q8VZB9|R10A1_ARATH	IPR023674,IPR028364	GO:0003723,GO:0015934,GO:0006412,GO:0003735	-867	1.3994	0.000708847	453.667	-1.01522	1
Peaxi162Scf00003g00068.1				Unknown protein				0	1	1	-0.333333	MS	0.611358
Peaxi162Scf00003g00069.1				Protein of unknown function (DUF1640)	AT2G16460.1	IPR024461		12	1.00232	1	105.333	-1.16375	0.13231
Peaxi162Scf00003g00073.1				Unknown protein				-40.3333	1.59616	0.0073295	9.33333	-1.30343	0.540594
Peaxi162Scf00003g00077.1				SHI-related sequence 5	AT1G75520.1	IPR007818		-3	1.19969	0.67032	6	-1.40571	0.611358
Peaxi162Scf00003g00079.1				Protein kinase superfamily protein	AT5G61350.1	IPR024788,IPR013320,IPR011009	GO:0005524,GO:0004674,GO:0004672,GO:0006468,GO:0016772	0.333333	-1.89497	0.946477	-1.33333	2.04432	0.450132
Peaxi162Scf00003g00086.1				bZIP transcription factor [Capsicum chinense]	gb|AAN61914.1|AF430372_1	IPR004827	GO:0006355,GO:0043565,GO:0003700	122.667	-2.05641	0.000227093	76.6667	-2.56297	0.000867029
Peaxi162Scf00003g00088.1				Unknown protein				501.333	-2.26032	0.446213	234.333	-2.42468	0.582014
Peaxi162Scf00003g00089.1				Unknown protein				0.333333	NE	0.581177	0	1	1
Peaxi162Scf00003g00095.1				Unknown protein		IPR003656,IPR001441	GO:0016765,GO:0003677	0	1.03547	1	0.333333	NE	0.611358
Peaxi162Scf00003g00096.1				cis-prenyl transferase 9 [Solanum habrochaites]	gb|AGK82834.1|	IPR001441	GO:0016765	0.666667	NE	0.392837	0.333333	NE	0.611358
Peaxi162Scf00003g00107.1				Unknown protein		IPR004330		0.333333	-1.15893	1	-2.33333	1.32403	0.230907
Peaxi162Scf00003g00110.1				Unknown protein				1	-1.05717	1	16.6667	-2.75153	0.134647
Peaxi162Scf00003g00113.1				O-acyltransferase (WSD1-like) family protein	AT5G53390.1	IPR009721,IPR004255	GO:0004144,GO:0045017	0	1	1	0	1	1
Peaxi162Scf00003g00115.1				NOD26-like intrinsic protein 4	AT5G37820.1	IPR023271,IPR000425	GO:0016020,GO:0006810,GO:0005215	-0.333333	MS	0.581177	0	1	1
Peaxi162Scf00003g00116.1				terpene synthase 21	AT5G23960.2	IPR008949	GO:0000287,GO:0016829,GO:0010333	-0.666667	MS	0.407498	-14.6667	2.05254	0.51424
Peaxi162Scf00003g00123.1				Leucine-rich repeat protein kinase family protein	AT4G39270.1	IPR013210		0.666667	NE	0.581177	0	1	1
Peaxi162Scf00003g00125.1				Transcription factor RADIALIS	sp|Q58FS3|RAD_ANTMA	IPR009057	GO:0003677,GO:0003682	0	1	1	0.333333	-1.58464	0.977417
Peaxi162Scf00003g00134.1				Leucine-rich repeat protein kinase family protein	AT2G16250.1	IPR003591,IPR011009	GO:0005524,GO:0004672,GO:0006468,GO:0016772	2	NE	0.0635257	0	1	1
Peaxi162Scf00003g00145.1				Fasciclin-like arabinogalactan protein [Medicago truncatula] gb|AET04545.1| Fasciclin-like arabinogalactan protein [Medicago truncatula]	ref|XP_003630069.1|	IPR000782		-0.666667	2.11058	0.724249	-0.333333	MS	0.611358
Peaxi162Scf00003g00147.1				Pentatricopeptide repeat-containing protein	sp|Q9XIM8|PP155_ARATH	IPR002885		-33.3333	1.5721	0.0741231	-13.3333	1.66198	0.000891886
Peaxi162Scf00003g00148.1				phloem protein 2-B2	AT2G02250.1	IPR025886		-17.6667	1.38476	0.17515	0	1	1
Peaxi162Scf00003g00149.1				Fasciclin-like arabinogalactan protein [Medicago truncatula] gb|AET04545.1| Fasciclin-like arabinogalactan protein [Medicago truncatula]	ref|XP_003630069.1|	IPR000782		-1.66667	2.12589	0.390874	3.66667	-3.01614	0.143631
Peaxi162Scf00003g00154.1				Unknown protein				-4	2.35406	0.508702	-15.3333	1.12345	1
Peaxi162Scf00003g00168.1				alpha/beta-Hydrolases superfamily protein	AT1G47480.1	IPR013094	GO:0016787,GO:0008152	11	-1.39964	0.654924	41.6667	-1.15274	0.762935
Peaxi162Scf00003g00174.1				Unknown protein		IPR000864	GO:0009611,GO:0004867	0	1	1	0	1	1
Peaxi162Scf00003g00181.1				Cytochrome P450 superfamily protein	AT5G08250.1	IPR001128	GO:0020037,GO:0016705,GO:0005506,GO:0055114	0	1	1	0	1	1
Peaxi162Scf00003g00183.1				Cytochrome P450 superfamily protein	AT5G08250.1	IPR001128	GO:0020037,GO:0016705,GO:0005506,GO:0055114	0	1	1	0	1	1
Peaxi162Scf00003g00197.1				Unknown protein				0	1	1	-1	5.73319	0.268745
Peaxi162Scf00003g00203.1				leucine-rich repeat/extensin 1	AT1G12040.1	IPR013210,IPR001611	GO:0005515	-1.66667	MS	0.107159	-0.666667	MS	0.301875
Peaxi162Scf00003g00217.1				ARM repeat superfamily protein	AT3G03440.1	IPR016024	GO:0005515,GO:0005488	10.3333	-1.03073	1	62.6667	-1.06711	0.99421
Peaxi162Scf00003g00218.1				basic helix-loop-helix family protein [Arabidopsis lyrata subsp. lyrata] gb|EFH63302.1| basic helix-loop-helix family protein [Arabidopsis lyrata subsp. lyrata]	ref|XP_002887043.1|	IPR011598	GO:0046983	32.6667	-1.65722	0.233735	88.6667	-2.93155	0.00562028
Peaxi162Scf00003g00219.1				Double-stranded RNA-binding protein 4	sp|Q6YW64|DRB4_ORYSJ	IPR014720		-144.667	1.47334	1.70218e-06	117.667	-1.11228	0.07708
Peaxi162Scf00003g00236.1				Endonuclease or glycosyl hydrolase [Theobroma cacao] gb|EOX98276.1| Endonuclease or glycosyl hydrolase [Theobroma cacao]	ref|XP_007042445.1|	IPR021139,IPR025605,IPR024768	GO:0010468,GO:0048477,GO:0005777	-4.33333	1.09255	0.644302	0.666667	1.2067	0.570306
Peaxi162Scf00003g00239.1				Protein of unknown function (DUF679)	AT5G46090.1	IPR007770		1.33333	-2.77923	0.513966	1	-1.38617	0.945978
Peaxi162Scf00003g00245.1				Leucine-rich repeat (LRR) family protein	AT3G19320.1	IPR001611	GO:0005515	-116	1.14583	0.562421	317.333	-1.3581	0.256307
Peaxi162Scf00003g00251.1				UDP-Glycosyltransferase superfamily protein	AT4G15480.1	IPR002213	GO:0008152,GO:0016758	-354.667	1.82131	1.42408e-06	14.6667	1.18808	0.208137
Peaxi162Scf00003g00253.1				Zinc finger protein 1 [Morus notabilis]	gb|EXB76644.1|	IPR013087	GO:0046872,GO:0003676	11.3333	-1.8091	0.440822	-5.66667	1.64249	0.404542
Peaxi162Scf00003g00261.1				Amino acid permease family protein	AT3G19553.1	IPR002293	GO:0016020,GO:0003333,GO:0015171	-0.333333	2.01266	0.928435	0.333333	1.01346	1
Peaxi162Scf00003g00267.1				zinc-finger protein 2	AT3G19580.1	IPR013087	GO:0046872,GO:0003676	43.6667	-1.95245	0.039512	8	-1.09897	1
Peaxi162Scf00003g00288.1				Unknown protein				-1.66667	2.07644	0.521625	-0.333333	1.57211	0.860872
Peaxi162Scf00003g00301.1				receptor lectin kinase	AT2G37710.1	IPR013320,IPR008985,IPR011009	GO:0030246,GO:0005524,GO:0004674,GO:0004672,GO:0006468,GO:0016772	2	1.03018	1	-27	1.4055	0.0541322
Peaxi162Scf00003g00305.1				MADS-box transcription factor 57	sp|Q6Z6W2|MAD57_ORYSJ	IPR002100	GO:0003677,GO:0046983	22	-1.52174	0.310584	8	-1.13912	0.987192
Peaxi162Scf00003g00306.1				Far upstream element-binding protein 2 [Morus notabilis]	gb|EXB66885.1|	IPR004087	GO:0003723	5	-1.0295	1	-3	1.25431	0.30558
Peaxi162Scf00003g00312.1				Eukaryotic translation initiation factor 2 subunit 3	sp|Q24208|IF2G_DROME	IPR027417,IPR009001,IPR000795,IPR009000	GO:0005525,GO:0003924	-6.66667	MS	7.17169e-05	-7.66667	18.3507	0.202444
Peaxi162Scf00003g00313.1				receptor lectin kinase	AT2G37710.1	IPR013320,IPR008985,IPR011009	GO:0030246,GO:0005524,GO:0004674,GO:0004672,GO:0006468,GO:0016772	0	1	1	0	1	1
Peaxi162Scf00003g00315.1				Concanavalin A-like lectin protein kinase family protein	AT5G10530.1	IPR013320,IPR008985,IPR011009	GO:0030246,GO:0005524,GO:0004674,GO:0004672,GO:0006468,GO:0016772	4.66667	-1.12499	0.956593	-13	1.74722	0.00144661
Peaxi162Scf00003g00316.1				receptor lectin kinase	AT2G37710.1	IPR013320,IPR011009	GO:0005524,GO:0004674,GO:0004672,GO:0006468,GO:0016772	1.33333	-1.15887	0.899526	23.3333	-1.90759	0.0458013
Peaxi162Scf00003g00321.1				Seed lectin	sp|P86893|LECS_VATGU	IPR013320,IPR008985,IPR011009	GO:0030246,GO:0016772	3.66667	-11.5303	0.0143071	0	1	1
Peaxi162Scf00003g00322.1				receptor lectin kinase	AT2G37710.1	IPR011009	GO:0005524,GO:0004674,GO:0004672,GO:0006468,GO:0016772	0	1	1	0	1.50642	0.947035
Peaxi162Scf00003g00329.1				basic helix-loop-helix (bHLH) DNA-binding superfamily protein	AT4G38070.1			-10.3333	1.44708	0.144414	14.6667	-1.28919	0.302923
Peaxi162Scf00003g00335.1				HXXXD-type acyl-transferase family protein	AT3G26040.1	IPR003480,IPR023213	GO:0016747	90	-1.56956	0.563292	144	-2.78834	0.141453
Peaxi162Scf00003g00341.1				acylsugar acetyltransferase [Solanum habrochaites]	gb|AFU55350.1|	IPR003480,IPR023213	GO:0016747	56.3333	-1.67759	0.567276	41.3333	-2.63213	0.0826091
Peaxi162Scf00003g00342.1				HXXXD-type acyl-transferase family protein	AT3G26040.1	IPR003480,IPR023213	GO:0016747	20	-1.27457	0.845529	57	-2.75002	0.00229368
Peaxi162Scf00003g00343.1				HXXXD-type acyl-transferase family protein	AT3G30280.1	IPR003480,IPR023213	GO:0016747	2	-1.08429	1	12.6667	-1.26035	0.739885
Peaxi162Scf00003g00357.1				alpha/beta-Hydrolases superfamily protein	AT5G09430.1			-0.666667	2.98877	0.817312	1.66667	-1.3385	0.919787
Peaxi162Scf00003g00362.1				FUNCTIONS IN: molecular_function unknown	AT5G64090.1	IPR018619		-14	1.3244	0.0544753	9.66667	-1.35603	0.445304
Peaxi162Scf00003g00367.1				loricrin-related	AT5G64550.1			5.66667	1.0264	1	261	-1.03285	0.840657
Peaxi162Scf00003g00373.1				mRNA capping enzyme family protein	AT3G09100.2	IPR013846,IPR001339	GO:0006397,GO:0006370,GO:0004484	1.66667	-1.02945	1	-1.33333	1.92354	0.641787
Peaxi162Scf00003g00374.1				sequence-specific DNA binding transcription factors	AT1G21200.1	IPR017877		0.333333	-1.06646	1	-0.666667	MS	0.347335
Peaxi162Scf00003g00384.1				Protein of unknown function (DUF1644)	AT1G68140.1	IPR013083,IPR012866		28.3333	-1.1098	0.612495	193.333	-1.19338	0.876536
Peaxi162Scf00003g00385.1				Transmembrane emp24 domain-containing protein 10	sp|Q5E971|TMEDA_BOVIN	IPR009038	GO:0006810,GO:0016021	0.333333	-1.971	0.853995	2.66667	-1.79858	0.611358
Peaxi162Scf00003g00394.1				ferredoxin 1	AT1G10960.1	IPR010241,IPR012675	GO:0009055,GO:0051537,GO:0022900,GO:0051536	0	1.03547	1	-0.333333	2.44065	0.884968
Peaxi162Scf00003g00403.1				Leucine-rich repeat receptor-like protein kinase family protein	AT2G33170.1	IPR003591,IPR001611,IPR011009	GO:0004713,GO:0005524,GO:0005515,GO:0004672,GO:0006468,GO:0016772	208	-1.6536	0.0127444	99	-1.34316	0.000331012
Peaxi162Scf00003g00407.1				Ubiquitin carboxyl-terminal hydrolase family protein	AT2G39120.1	IPR021099		4.66667	-1.00597	1	12.3333	1.11244	0.611358
Peaxi162Scf00003g00413.1				Biogenesis of lysosome-related organelles complex 1 subunit 1	sp|O22929|BL1S1_ARATH	IPR009395		4.66667	-1.03879	1	18	-1.13517	0.687622
Peaxi162Scf00003g00415.1				Zinc finger CCCH domain-containing protein 30	sp|P93755|C3H30_ARATH			22	-1.29284	0.222489	-1.33333	1.24991	0.26298
Peaxi162Scf00003g00416.1				with no lysine (K) kinase 6	AT3G18750.1	IPR011009	GO:0005524,GO:0004674,GO:0004672,GO:0006468,GO:0016772	0.666667	NE	0.38463	0	1	1
Peaxi162Scf00003g00418.1				Glucan endo-1,3-beta-glucosidase 14	sp|Q9ZQG9|E1314_ARATH	IPR017853,IPR000490	GO:0004553,GO:0005975,GO:0003824	-39	1.1065	0.374284	158	1.00512	1
Peaxi162Scf00003g00421.1				Zinc finger A20 and AN1 domain-containing stress-associated protein 8	sp|A2YEZ6|SAP8_ORYSI	IPR000058,IPR002653	GO:0003677,GO:0008270	271	-1.21873	0.00390947	180.667	1.02813	0.814621
Peaxi162Scf00003g00424.1				RAB GTPase homolog A3	AT1G01200.1	IPR024156,IPR002041,IPR005225,IPR001806,IPR027417	GO:0016020,GO:0007165,GO:0006184,GO:0005622,GO:0003924,GO:0006886,GO:0006913,GO:0007264,GO:0005525,GO:0015031	0.333333	-1.92653	0.869639	0	1	1
Peaxi162Scf00003g00427.1				Unknown protein				101.333	-1.24742	0.000169967	0.333333	-1.613	0.967139
Peaxi162Scf00003g00428.1				TGACG-sequence-specific DNA-binding protein TGA-2.1	sp|O24160|TGA21_TOBAC	IPR004827,IPR025422	GO:0006355,GO:0043565,GO:0006351,GO:0003700	56.3333	-1.76501	0.023238	-4.33333	1.39607	0.176331
Peaxi162Scf00003g00429.1				C2 calcium/lipid-binding plant phosphoribosyltransferase family protein	AT5G06850.1	IPR013583,IPR000008	GO:0005515	-13	1.17783	0.510869	27.3333	-1.11301	0.887455
Peaxi162Scf00003g00459.1				RING/U-box superfamily protein	AT3G58030.1	IPR013083	GO:0005515,GO:0008270	23	-1.0071	1	85.3333	1.07015	0.515459
Peaxi162Scf00003g00461.1				Protein kinase superfamily protein	AT2G41970.1	IPR011009	GO:0004713,GO:0005524,GO:0004672,GO:0006468,GO:0016772	20.6667	-1.69494	0.527091	59.6667	-3.63745	0.0618915
Peaxi162Scf00003g00465.1				zinc finger protein 8	AT2G41940.1	IPR007087	GO:0046872	-0.333333	MS	0.581177	0	1	1
Peaxi162Scf00003g00473.1				Disease resistance protein (CC-NBS-LRR class) family	AT1G12290.1	IPR027417,IPR000767	GO:0043531,GO:0006952	1.33333	1.02667	0.992462	61.6667	-1.11516	0.611358
Peaxi162Scf00003g00474.1				Disease resistance protein (CC-NBS-LRR class) family	AT1G12290.1	IPR027417,IPR000767	GO:0043531,GO:0006952	8.33333	-1.01594	1	-3.66667	1.90662	0.136804
Peaxi162Scf00003g00479.1				Disease resistance protein (CC-NBS-LRR class) family	AT5G63020.1	IPR027417,IPR000767	GO:0043531,GO:0006952	1.33333	-1.58651	0.734898	-36	2.1564	0.0108899
Peaxi162Scf00003g00482.1				50S ribosomal protein L4	sp|Q8DMN0|RL4_THEEB	IPR023574,IPR002136	GO:0005840,GO:0006412,GO:0003735	546	-1.78459	0.00585007	355.333	-1.27608	4.07002e-08
Peaxi162Scf00003g00487.1				HXXXD-type acyl-transferase family protein	AT3G26040.1	IPR003480,IPR023213	GO:0016747	0.333333	NE	0.581177	0	1.15276	1
Peaxi162Scf00003g00489.1				Tryptophan/tyrosine permease	AT2G33260.1	IPR018227	GO:0003333	-4.66667	2.11588	0.468535	-1.33333	1.34106	0.420197
Peaxi162Scf00003g00491.1				Unknown protein		IPR008889		0	1	1	-0.666667	MS	0.611358
Peaxi162Scf00003g00497.1				Calcium-dependent protein kinase (CDPK) family protein	AT1G49580.1	IPR011992,IPR011009	GO:0005524,GO:0004674,GO:0005509,GO:0004672,GO:0006468,GO:0016772	166	-1.29907	0.0116336	249.333	-1.21126	0.352617
Peaxi162Scf00003g00510.1				Unknown protein				0	1	1	0	1	1
Peaxi162Scf00003g00514.1				Homeodomain-like superfamily protein	AT3G10760.1	IPR009057	GO:0003677,GO:0003682	135.333	-1.28778	0.0535065	176	-1.42351	0.0183558
Peaxi162Scf00003g00521.1				Transposon MuDR mudrA-like protein, putative [Solanum demissum]	gb|AAT39304.2|			0	1	1	0	1	1
Peaxi162Scf00003g00522.1				ubiquinol-cytochrome C reductase UQCRX/QCR9-like family protein	AT3G52730.1	IPR008027	GO:0005740,GO:0005750,GO:0006122	-113.333	1.15734	0.0743152	322	-1.22858	0.210808
Peaxi162Scf00003g00523.1				bZIP transcription factor family protein	AT1G08320.1	IPR004827,IPR025422	GO:0006355,GO:0043565,GO:0006351,GO:0003700	1265.67	-1.47062	3.0877e-06	1570.67	-1.39509	0.387668
Peaxi162Scf00003g00524.1				HXXXD-type acyl-transferase family protein	AT3G26040.1	IPR003480,IPR023213	GO:0016747	0	1.03547	1	7.33333	-1.71948	0.597454
Peaxi162Scf00003g00529.1				NB-ARC domain-containing disease resistance protein	AT3G46530.1	IPR002182,IPR027417	GO:0043531	0	1	1	0	1	1
Peaxi162Scf00003g00534.1				UDP-Glycosyltransferase superfamily protein	AT5G65550.1	IPR002213	GO:0008152,GO:0016758	12	-1.16693	0.688781	-13.3333	1.73644	0.0129014
Peaxi162Scf00003g00535.1				Unknown protein				3.66667	-1.16462	0.861448	-1.33333	1.43436	0.734434
Peaxi162Scf00003g00536.1				Histone-lysine N-methyltransferase, H3 lysine-9 specific	sp|O60016|CLR4_SCHPO	IPR015947,IPR003105,IPR001214,IPR025794,IPR007728,IPR003616	GO:0042393,GO:0016571,GO:0005634,GO:0005515,GO:0008270,GO:0034968,GO:0018024	-14.3333	1.07286	0.396581	25.3333	1.15777	0.224654
Peaxi162Scf00003g00611.1				MATE efflux family protein	AT2G21340.1	IPR002528	GO:0016020,GO:0055085,GO:0015238,GO:0015297,GO:0006855	20	-1.25751	0.374284	4	1.01221	1
Peaxi162Scf00003g00613.1				squalene synthase 1	AT4G34640.1	IPR002060	GO:0016765,GO:0004310,GO:0009058,GO:0016021,GO:0016740,GO:0008610	-0.333333	1.46444	1	0.333333	1.02035	1
Peaxi162Scf00003g00713.1				FAD/NAD(P)-binding oxidoreductase domain-containing protein isoform 2 [Theobroma cacao] gb|EOX97034.1| FAD/NAD(P)-binding oxidoreductase domain-containing protein isoform 2 [Theobroma cacao]	ref|XP_007041203.1|	IPR019275		-13	1.57244	0.18166	-0.333333	MS	0.611358
Peaxi162Scf00003g00717.1				ATP binding microtubule motor family protein	AT3G51150.1	IPR027640,IPR027417,IPR001752	GO:0007018,GO:0005524,GO:0003777,GO:0008017,GO:0005871	66.3333	-1.06212	0.806443	329.667	-1.59479	7.14075e-08
Peaxi162Scf00003g00719.1				26S protease regulatory subunit 10B homolog A	sp|Q9SEI3|PS10A_ARATH	IPR027417,IPR005937	GO:0016787,GO:0005524,GO:0000166,GO:0017111,GO:0030163,GO:0005737	-89.6667	1.30195	0.000428614	33.6667	-1.02506	0.993802
Peaxi162Scf00003g00728.1				RING/U-box superfamily protein	AT4G39140.1	IPR013083	GO:0005515,GO:0008270	-10.6667	1.06296	0.512147	9	1.22392	0.000787155
Peaxi162Scf00003g00812.1				Unknown protein				0.666667	-1.06922	1	54.6667	-2.44338	0.58961
Peaxi162Scf00003g00813.1				F-box/FBD/LRR-repeat protein	sp|Q9FZ70|FDL1_ARATH	IPR001810	GO:0005515	0.666667	1.0089	1	1.66667	-3.26331	0.368687
Peaxi162Scf00003g01013.1				NAD(P)-binding Rossmann-fold superfamily protein	AT1G52340.1	IPR002347	GO:0008152,GO:0016491	0	1	1	-4.33333	2.66267	0.25915
Peaxi162Scf00003g01014.1				RNase H family protein [Solanum demissum]	gb|ABI34321.1|			0	1	1	2.66667	1.05045	1
Peaxi162Scf00003g01015.1				RNase H family protein [Solanum demissum]	gb|ABI34321.1|			-6.66667	1.78418	0.206731	-8	1.35343	0.500789
Peaxi162Scf00003g01016.1				progesterone 5beta reductase-B [Nicotiana tabacum]	dbj|BAH47641.1|			0.333333	-1.26863	1	0.666667	-1.05485	1
Peaxi162Scf00003g01121.1				F-box family protein, putative isoform 1 [Theobroma cacao] ref|XP_007042149.1| F-box family protein, putative isoform 1 [Theobroma cacao] ref|XP_007042150.1| F-box family protein, putative isoform 1 [Theobroma cacao] gb|EOX97979.1| F-box family protein, putative isoform 1 [Theobroma cacao] gb|EOX97980.1| F-box family protein, putative isoform 1 [Theobroma cacao] gb|EOX97981.1| F-box family protei…	ref|XP_007042148.1|			18.3333	-2.27485	5.70275e-05	-2.33333	1.39762	0.717559
Peaxi162Scf00003g01122.1				Sec14p-like phosphatidylinositol transfer family protein	AT4G39170.2	IPR001251,IPR011074		-83.6667	1.12533	4.8501e-05	361.667	-1.34837	2.85558e-08
Peaxi162Scf00003g01123.1				Ribosomal protein S25 family protein	AT2G21580.1	IPR011991,IPR004977		-1003.33	1.6391	1.75583e-06	62.6667	1.18561	0.149358
Peaxi162Scf00003g01126.1				Sec14p-like phosphatidylinositol transfer family protein	AT2G18180.1	IPR001251,IPR011074		-5.33333	4.35072	0.00745554	2.33333	-6.52303	0.276547
Peaxi162Scf00003g01127.1				cis-prenyl transferase 9 [Solanum habrochaites]	gb|AGK82834.1|	IPR001441	GO:0016765	-1	MS	0.27146	1.33333	-4.12935	0.616866
Peaxi162Scf00003g01220.1				Rer1 family protein	AT4G39220.1	IPR004932	GO:0016021	41.3333	-1.01056	0.993754	275.333	-1.07413	0.0478667
Peaxi162Scf00003g01221.1				Isoflavone reductase homolog	sp|P52578|IFRH_SOLTU	IPR016040,IPR008030		1.33333	1.00883	1	-15.6667	1.4541	0.365248
Peaxi162Scf00003g01226.1				glycine-rich RNA-binding protein 2	AT4G13850.1	IPR012677	GO:0000166,GO:0003676	-1461.67	2.5123	6.43617e-14	201.333	1.06218	0.0535625
Peaxi162Scf00003g01323.1				Unknown protein		IPR024489		0.666667	-1.01478	1	2.66667	-1.19466	1
Peaxi162Scf00003g01332.1				ATP-dependent Clp protease proteolytic subunit 1	sp|P54415|CLPP1_SYNE7	IPR023562	GO:0004252,GO:0006508	-97.6667	1.27388	0.00154653	45.6667	1.06546	0.481448
Peaxi162Scf00003g01333.1				Receptor expression-enhancing protein 5	sp|Q29RM3|REEP5_BOVIN	IPR004345		-26.3333	1.26357	0.0174851	-2.33333	1.2613	0.0172836
Peaxi162Scf00003g01334.1				Cytochrome c biogenesis protein CcsB	sp|Q118K5|CCS1_TRIEI	IPR023494,IPR007816		-8.33333	1.15827	0.581177	-1	1.35523	0.611358
Peaxi162Scf00003g01335.1				MATE efflux family protein	AT1G47530.1	IPR002528	GO:0016020,GO:0055085,GO:0015238,GO:0015297,GO:0006855	-82.6667	1.32412	0.433981	61.6667	1.04499	1
Peaxi162Scf00003g01338.1				Adenylyl cyclase-associated protein 2	sp|P52481|CAP2_RAT	IPR018106,IPR017901,IPR001837	GO:0003779,GO:0000902,GO:0007010	187.667	-1.21699	0.0788827	316.333	-1.19534	0.0968809
Peaxi162Scf00003g01343.1				Protein kinase superfamily protein	AT4G34440.1	IPR011009	GO:0005524,GO:0004672,GO:0006468,GO:0016772	0	1	1	0	1	1
Peaxi162Scf00003g01410.1		A'	A	Unknown protein		IPR025322		-111	7.75775	7.74565e-09	-43.6667	2.85031	3.93784e-10
Peaxi162Scf00003g01433.1				Protein TIC 62, chloroplastic	sp|Q8H0U5|TIC62_ARATH	IPR016040		0	1	1	0.333333	-1.36571	1
Peaxi162Scf00003g01434.1				Protein of unknown function, DUF547	AT5G66600.1	IPR006869		-11.3333	1.40601	0.0496608	59	-1.14505	0.78013
Peaxi162Scf00003g01435.1				Unknown protein		IPR004993		0	1	1	3	-1.03411	1
Peaxi162Scf00003g01510.1				HXXXD-type acyl-transferase family protein	AT3G26040.1	IPR003480,IPR023213	GO:0016747	-1.33333	1.43912	0.731748	32	-1.14911	0.721313
Peaxi162Scf00003g01514.1				Unknown protein				-0.333333	1.41125	0.930732	-1.33333	1.08663	1
Peaxi162Scf00003g01523.1								-2.66667	1.10344	0.757216	-3.66667	1.28164	0.0858147
Peaxi162Scf00003g01526.1				redox responsive transcription factor 1	AT4G34410.1	IPR016177	GO:0003677,GO:0006355,GO:0003700	11	-11.9198	0.172138	-72	6.7624	0.639581
Peaxi162Scf00003g01629.1				RNA-binding (RRM/RBD/RNP motifs) family protein	AT4G27000.1	IPR012677	GO:0000166,GO:0003676	-240.333	1.3461	0.0241405	202.333	1.03827	0.869761
Peaxi162Scf00003g01630.1				nitrite reductase	prf||1908371A	IPR006067,IPR005117	GO:0020037,GO:0055114,GO:0051536,GO:0016491	1336.33	-1.35986	0.190664	4207.67	-3.57683	0.122208
Peaxi162Scf00003g01631.1				alpha/beta-Hydrolases superfamily protein	AT1G47480.1	IPR013094	GO:0016787,GO:0008152	4.33333	1.01934	1	81.6667	-1.1219	0.800067
Peaxi162Scf00003g01632.1				P-loop containing nucleoside triphosphate hydrolases superfamily protein	AT2G15730.1	IPR027417		-3.66667	1.05926	0.880508	36.3333	-1.12715	0.682638
Peaxi162Scf00003g01722.1				basic helix-loop-helix (bHLH) DNA-binding superfamily protein	AT4G21330.1	IPR011598	GO:0046983	0	1	1	0	1	1
Peaxi162Scf00003g01723.1				Acylamino-acid-releasing enzyme, putative isoform 1 [Theobroma cacao] ref|XP_007017351.1| Acylamino-acid-releasing enzyme, putative isoform 1 [Theobroma cacao] gb|EOY14575.1| Acylamino-acid-releasing enzyme, putative isoform 1 [Theobroma cacao] gb|EOY14576.1| Acylamino-acid-releasing enzyme, putative isoform 1 [Theobroma cacao]	ref|XP_007017350.1|	IPR001375	GO:0006508,GO:0008236	-25.6667	1.07517	0.217017	-12.3333	1.34096	0.000253918
Peaxi162Scf00003g01724.1				CUB and sushi domain-containing protein 3 [Theobroma cacao] gb|EOX98197.1| CUB and sushi domain-containing protein 3 [Theobroma cacao]	ref|XP_007042366.1|	IPR008972	GO:0009055,GO:0005507	9	-3.3638	0.604305	-25	1.73456	0.499112
Peaxi162Scf00003g01725.1		A	A	serine carboxypeptidase-like 40	AT3G63470.1	IPR001563	GO:0006508,GO:0004185	-1016	1068.53	0	-1.66667	3.19806	0.312893
Peaxi162Scf00003g01811.1				Unknown protein				0	1	1	0	1	1
Peaxi162Scf00003g01815.1				Cytochrome P450 superfamily protein	AT5G08250.1	IPR001128	GO:0020037,GO:0016705,GO:0005506,GO:0055114	0	1	1	0	1	1
Peaxi162Scf00003g01818.1				CUB and sushi domain-containing protein 3 [Theobroma cacao] gb|EOX98197.1| CUB and sushi domain-containing protein 3 [Theobroma cacao]	ref|XP_007042366.1|	IPR008972	GO:0009055,GO:0005507	5	-1.05222	1	-2	1.32117	0.931745
Peaxi162Scf00003g01820.1				Unknown protein				-0.333333	1.04398	1	1.66667	1.04963	1
Peaxi162Scf00003g01822.1				Cytochrome P450 superfamily protein	AT5G08250.1	IPR001128	GO:0020037,GO:0016705,GO:0005506,GO:0055114	0	1	1	0.333333	NE	0.611358
Peaxi162Scf00003g01911.1				Unknown protein				0	1	1	0.333333	NE	0.611358
Peaxi162Scf00003g01928.1				Unknown protein				241	-1.40736	0.011684	-218	1.57243	0.0318081
Peaxi162Scf00003g01932.1				Unknown protein				0	1	1	0	1	1
Peaxi162Scf00003g01934.1				RNA-binding protein	AT3G19090.1	IPR011991,IPR012677	GO:0000166,GO:0003676	0	1	1	0	1	1
Peaxi162Scf00003g01938.1				mRNA 3'-end-processing protein rna14	sp|O14233|RNA14_SCHPO	IPR011990,IPR008847	GO:0006397,GO:0006396,GO:0005634,GO:0005515,GO:0005622	-4.66667	1.05005	0.748029	44.6667	1.07868	0.547091
Peaxi162Scf00003g01940.1				Unknown protein				210.667	-1.6357	1.48173e-05	-207.333	1.78746	0.00265622
Peaxi162Scf00003g01941.1				Unknown protein				39.6667	-3.10562	0.0454656	18.3333	-1.12082	0.862522
Peaxi162Scf00003g01942.1				methyl esterase 10	AT3G50440.1			0.333333	NE	0.581177	-3.33333	MS	0.349273
Peaxi162Scf00003g02026.1				Unknown protein		IPR026960		0	1	1	0.333333	NE	0.611358
Peaxi162Scf00003g02037.1				PHD finger protein	sp|Q9C810|Y1342_ARATH	IPR013083	GO:0005515,GO:0008270	52.3333	-1.06445	0.37406	37.6667	1.17247	0.288837
Peaxi162Scf00003g02039.1				conserved hypothetical protein [Ricinus communis] gb|EEF43357.1| conserved hypothetical protein [Ricinus communis]	ref|XP_002519146.1|			-741.333	2.4642	0	-22.3333	1.30187	0.0941691
Peaxi162Scf00003g02040.1								-73.6667	3.55011	3.77072e-09	1.66667	-2.52677	0.630327
Peaxi162Scf00003g02043.1				BAT2 domain-containing protein 1 [Theobroma cacao] gb|EOX98156.1| BAT2 domain-containing protein 1 [Theobroma cacao]	ref|XP_007042325.1|			73	-1.05512	0.316657	174	-1.04833	0.577337
Peaxi162Scf00003g02046.1								-42.3333	2.17491	0.171169	-1	4.8079	0.583087
Peaxi162Scf00003g02218.1				Family of unknown function (DUF716)	AT1G49470.1	IPR006904		-2302.67	2.07028	4.28118e-06	942.667	-1.7348	0.0678941
Peaxi162Scf00003g02311.1				Origin recognition complex subunit 2	sp|Q38899|ORC2_ARATH	IPR007220	GO:0005634,GO:0000808,GO:0006260	53.6667	-1.09744	0.278017	-52	1.40477	0.036959
Peaxi162Scf00003g02325.1				Unknown protein				1	-1.07032	1	2.33333	-1.25353	0.857844
Peaxi162Scf00003g02333.1				abscisic acid responsive elements-binding factor 3	AT4G34000.1	IPR004827	GO:0006355,GO:0043565,GO:0003700	84.6667	-1.30325	0.564955	131.333	-1.11632	0.048064
Peaxi162Scf00003g02334.1				Unknown protein				-5	1.15659	0.729498	-1.66667	1.29439	0.232011
Peaxi162Scf00003g02335.1				fucosyltransferase 11	AT3G19280.1	IPR001503	GO:0016020,GO:0008417,GO:0006486	75.3333	-1.05888	0.581177	174	1.02229	0.722756
Peaxi162Scf00003g02336.1				Unknown protein				1.33333	-2.886	0.694739	-1.33333	2.04025	0.611358
Peaxi162Scf00003g02337.1				Unknown protein				0	1	1	0	1	1
Peaxi162Scf00003g02425.1				Unknown protein				0	1	1	0	1	1
Peaxi162Scf00003g02427.1				Cyclase family protein	AT1G44542.1	IPR007325		662.333	-1.93006	3.00562e-08	-75	1.32207	0.122793
Peaxi162Scf00003g02432.1				Unknown protein				0	1	1	4	-1.72225	0.962367
Peaxi162Scf00003g02437.1								-1	1.05098	1	-34.3333	1.33518	0.0246
Peaxi162Scf00003g02440.1				caffeoyl-CoA 3-O-methyltransferase	AT1G67980.1	IPR002935	GO:0008171	442.667	-1.43088	0.0217607	645.333	-1.52418	0.00246766
Peaxi162Scf00003g02441.1								610.333	-1.47097	2.12991e-40	582	-1.23159	0.210006
Peaxi162Scf00003g02442.1				CYCLIN D3	AT5G67260.1	IPR013763	GO:0005634	27.6667	-2.23588	7.85383e-05	61	-1.61018	0.223961
Peaxi162Scf00003g02444.1				Unknown protein		IPR010264		0	1	1	0	1	1
Peaxi162Scf00003g02445.1				D-3-phosphoglycerate dehydrogenase	AT4G34200.1	IPR006236,IPR016040,IPR015878	GO:0016616,GO:0016597,GO:0008152,GO:0051287,GO:0048037,GO:0006564,GO:0055114,GO:0004617	3	-1.02518	1	-16.6667	1.48751	0.111395
Peaxi162Scf00003g02519.1				with no lysine (K) kinase 6	AT3G18750.1	IPR011009	GO:0005524,GO:0004674,GO:0004672,GO:0006468,GO:0016772	0	1	1	0	1	1
Peaxi162Scf00003g02541.1				CYCLIN A3	AT1G47230.1	IPR014400	GO:0005634,GO:0051726,GO:0019901,GO:0000079	12.6667	-1.18975	0.571521	14.6667	-1.18415	0.492776
Peaxi162Scf00003g02544.1				progesterone 5-beta-reductase [Atropa belladonna]	gb|ADG46023.1|	IPR016040		51	-1.74147	8.92635e-05	27	1.1106	0.91351
Peaxi162Scf00003g02545.1				progesterone 5-beta-reductase [Atropa belladonna]	gb|ADG46023.1|	IPR016040		876	-1.32607	7.03974e-06	1051	-1.25936	1.78743e-07
Peaxi162Scf00003g02547.1		B	A	Plant basic secretory protein (BSP) family protein	AT2G15220.1	IPR007541		-3863.67	19.7588	0	-244.667	9.44377	0
Peaxi162Scf00003g02548.1				TIP41-like family protein	AT4G34270.1	IPR007303		1	-1.23704	0.918653	-0.333333	2.16054	0.867949
Peaxi162Scf00003g02550.1				Protein phosphatase 2C family protein	AT4G33920.1	IPR001932,IPR015655	GO:0006470,GO:0003824,GO:0004722	-35.3333	1.10773	0.719635	-326	2.32685	0.236006
Peaxi162Scf00003g02633.1				Regulator of Vps4 activity in the MVB pathway protein	AT2G14830.2	IPR001607,IPR013083	GO:0008270	-31.6667	2.00564	0.0689327	-0.666667	1.25533	0.279187
Peaxi162Scf00003g02634.1				Phototropic-responsive NPH3 family protein	AT2G14820.1	IPR011333,IPR027356	GO:0005515	-25.3333	1.23059	0.405228	28	-1.24166	0.359781
Peaxi162Scf00003g02635.1				ATP-dependent Clp protease proteolytic subunit 2	sp|Q7NEW1|CLPP2_GLOVI	IPR023562	GO:0004252,GO:0006508	-77.6667	1.15685	0.188295	188	-1.07049	0.147844
Peaxi162Scf00003g02636.1				Amino acid permease family protein	AT3G19553.1	IPR002293	GO:0016020,GO:0003333,GO:0015171	-39.6667	1.43715	1.4952e-05	47.3333	-1.04047	0.953012
Peaxi162Scf00003g02638.1				LOB domain-containing protein 38	AT3G49940.1	IPR004883		66.3333	-1.13277	0.856753	159.333	-20.0903	0.0955511
Peaxi162Scf00003g02711.1				basic helix-loop-helix (bHLH) DNA-binding superfamily protein	AT2G14760.1	IPR011598	GO:0046983	10.3333	-1.66543	0.342642	-2.66667	1.76008	0.466186
Peaxi162Scf00003g02730.1				basic helix-loop-helix (bHLH) DNA-binding superfamily protein	AT2G14760.1	IPR011598	GO:0046983	45	-3.82175	0.00747044	32	-2.87864	0.136721
Peaxi162Scf00003g02736.1				Plant protein of unknown function (DUF936)	AT3G19610.1	IPR010341		-0.333333	MS	0.581177	0.333333	NE	0.611358
Peaxi162Scf00003g02812.1				Thymocyte nuclear protein [Medicago truncatula] gb|AES93600.1| Thymocyte nuclear protein [Medicago truncatula]	ref|XP_003610642.1|	IPR015947		-0.333333	1.07422	1	-0.666667	1.50831	0.519064
Peaxi162Scf00003g02813.1				Transmembrane amino acid transporter family protein	AT2G42005.1	IPR013057		0.333333	1.02629	1	0	1.25308	0.781565
Peaxi162Scf00003g02825.1				Unknown protein		IPR002100	GO:0003677,GO:0046983	0	1	1	0.333333	NE	0.611358
Peaxi162Scf00003g02832.1				Unknown protein				1	-2.41707	0.55471	-3.66667	5.07934	0.241266
Peaxi162Scf00003g02836.1				Protein of unknown function (DUF1005)	AT1G10020.1	IPR010410		4.33333	-2.36199	0.137426	5	-1.0384	1
Peaxi162Scf00003g02838.1				serine carboxypeptidase-like 19	AT5G09640.1	IPR001563	GO:0006508,GO:0004185	-48.6667	1.77564	4.89632e-07	-2.33333	1.47654	0.392157
Peaxi162Scf00003g02839.1								0.333333	-1.33633	1	-0.333333	1.89318	0.80271
Peaxi162Scf00003g02840.1				nucleobase-ascorbate transporter 7	AT1G60030.1	IPR006043	GO:0016020,GO:0006810,GO:0055085,GO:0005215	-65.3333	1.2692	0.752684	224.333	-1.6617	0.510506
Peaxi162Scf00003g02841.1				Mitochondrial uncoupling protein 2	sp|Q9ZWG1|PUMP2_ARATH	IPR023395,IPR002030	GO:0031966,GO:0006839	66.6667	-1.33123	0.174306	34.3333	-1.14826	0.459006
Peaxi162Scf00003g02843.1				telomere repeat binding factor 1	AT1G49950.3	IPR011991,IPR009057	GO:0005634,GO:0003677,GO:0003682,GO:0006334,GO:0000786	-4.33333	2.72674	0.0516352	2.33333	-2.70602	0.390336
Peaxi162Scf00003g02920.1				CAP (Cysteine-rich secretory proteins, Antigen 5, and Pathogenesis-related 1 protein) superfamily protein	AT4G33720.1	IPR001283	GO:0005576	0	1	1	0	1.2478	1
Peaxi162Scf00003g02926.1				CBS domain-containing protein with a domain of unknown function (DUF21)	AT2G14520.1	IPR002550		7.66667	-1.71532	0.180082	3	1.00108	1
Peaxi162Scf00003g02931.1				Inorganic pyrophosphatase	sp|Q6FRB7|IPYR_CANGA	IPR008162	GO:0000287,GO:0004427,GO:0006796,GO:0005737	1.33333	-1.47206	0.824791	2	NE	0.198756
Peaxi162Scf00003g02932.1				conserved hypothetical protein [Ricinus communis] gb|EEF40256.1| conserved hypothetical protein [Ricinus communis]	ref|XP_002522056.1|			28	-1.0792	0.700518	53.3333	-1.1569	0.558442
Peaxi162Scf00003g02933.1				Peptide methionine sulfoxide reductase B5	sp|Q10L32|MSRB5_ORYSJ	IPR011057	GO:0033743,GO:0055114	-39.6667	1.16187	0.151934	119	-1.08213	0.830829
Peaxi162Scf00003g02934.1				MLP-like protein 43	AT1G70890.1	IPR023393,IPR000916	GO:0006952,GO:0009607	0	1	1	0.333333	NE	0.611358
Peaxi162Scf00003g03027.1				heat shock protein 70	AT3G12580.1	IPR013126	GO:0006457,GO:0005524,GO:0051082	22	-1.18446	0.793177	-15	1.29704	7.62533e-07
Peaxi162Scf00003g03028.1				Magnesium transporter CorA-like family protein	AT2G04305.1	IPR002523	GO:0016020,GO:0055085,GO:0046873,GO:0030001	0	1	1	0.333333	NE	0.611358
Peaxi162Scf00003g03029.1				Far upstream element-binding protein 2 [Morus notabilis]	gb|EXB66885.1|	IPR004087	GO:0003723	-24.6667	1.47498	0.29792	2.66667	1.12559	0.912898
Peaxi162Scf00003g03120.1				Unknown protein				0.333333	NE	0.581177	0	1	1
Peaxi162Scf00003g03230.1				Magnesium-dependent phosphatase 1	sp|Q86V88|MGDP1_HUMAN	IPR010036,IPR023214	GO:0016791	32.6667	-1.11421	0.459869	-7.33333	1.29865	0.261126
Peaxi162Scf00003g03234.1				beta-ureidopropionase	AT5G64370.1	IPR003010	GO:0006807,GO:0016810	604.667	-1.60408	3.27874e-47	837.333	-1.87424	0.0005673
Peaxi162Scf00003g03235.1				Class I glutamine amidotransferase-like superfamily protein	AT2G23970.1	IPR017926		0	1	1	0	1	1
Peaxi162Scf00003g03237.1				HVA22 A, putative isoform 2 [Theobroma cacao] gb|EOX98634.1| HVA22 A, putative isoform 2 [Theobroma cacao]	ref|XP_007042803.1|	IPR003604,IPR004345	GO:0008270,GO:0003676	-31	1.2931	0.220905	-68	1.57922	0.017004
Peaxi162Scf00003g03238.1				Cox19-like CHCH family protein	AT5G09570.1	IPR010625,IPR009069		-82	1.22719	0.0323253	135.667	-1.13925	0.572257
Peaxi162Scf00003g03239.1				GATA transcription factor 28	sp|Q8H1G0|GAT28_ARATH	IPR013088,IPR010399,IPR010402	GO:0005515,GO:0006355,GO:0043565,GO:0008270,GO:0003700	6.33333	1.01893	1	72.3333	-1.00321	1
Peaxi162Scf00003g03332.1				molybdate transporter 1	AT2G25680.1			-0.333333	1.45409	1	156.667	-3.74367	0.0242534
Peaxi162Scf00003g03340.1				NAD(P)-binding Rossmann-fold superfamily protein	AT1G52340.1	IPR003480,IPR002347,IPR023213	GO:0016747	144	-1.36667	0.183483	564	-2.01473	0.256401
Peaxi162Scf00003g03341.1				Phototropic-responsive NPH3 family protein	AT5G64330.1	IPR011333,IPR027356	GO:0005515	1.66667	-1.4153	0.752136	0.666667	-1.54722	0.941864
Peaxi162Scf00003g03342.1				conserved hypothetical protein [Ricinus communis] gb|EEF39704.1| conserved hypothetical protein [Ricinus communis]	ref|XP_002522617.1|	IPR007657	GO:0016757	1.33333	-4.75863	0.581177	1	-3.31216	0.530517
Peaxi162Scf00003g03344.1				Pentatricopeptide repeat-containing protein	sp|O22714|PPR86_ARATH	IPR002885		-19.3333	1.16407	0.133216	21	1.12096	0.275654
Peaxi162Scf00003g03345.1				Protein NRT1/ PTR FAMILY 1.2	sp|Q9M817|PTR6_ARATH	IPR000109,IPR016196	GO:0016020,GO:0006810,GO:0005215	26.6667	-1.43191	0.685517	34.6667	-2.33904	0.0199519
Peaxi162Scf00003g03346.1				cytochrome P450, family 79, subfamily B, polypeptide 2	AT4G39950.1	IPR001128	GO:0020037,GO:0016705,GO:0005506,GO:0004497,GO:0055114	-0.333333	MS	0.581177	-0.333333	MS	0.611358
Peaxi162Scf00003g03413.1				Unknown protein		IPR003480,IPR023213	GO:0016747	3	-2.01636	0.543401	1.33333	-1.07508	1
Peaxi162Scf00003g03416.1				F-box family protein [Theobroma cacao] gb|EOY10061.1| F-box family protein [Theobroma cacao]	ref|XP_007029559.1|	IPR011043		0	1	1	0	1.23781	1
Peaxi162Scf00003g03421.1				Unknown protein		IPR005174		0	1	1	0.333333	1.02777	1
Peaxi162Scf00003g03427.1				Unknown protein				0	1	1	0	1	1
Peaxi162Scf00003g03428.1				serine carboxypeptidase-like 7	AT3G10450.1	IPR001563	GO:0006508,GO:0004185	118	-1.79008	0.376748	101.667	-2.90727	0.00578509
Peaxi162Scf00003g03510.1				Lysine-specific histone demethylase 1 homolog 1	sp|Q8VXV7|LDL1_ARATH	IPR011991,IPR002937,IPR009057,IPR003042	GO:0003677,GO:0008152,GO:0005515,GO:0055114,GO:0016491	-0.333333	1.03606	0.936642	15.3333	1.15366	0.611358
Peaxi162Scf00003g03511.1				F-box family protein [Theobroma cacao] gb|EOY10061.1| F-box family protein [Theobroma cacao]	ref|XP_007029559.1|	IPR001810,IPR011043	GO:0005515	0	1	1	0.333333	-1.19951	1
Peaxi162Scf00003g03522.1				Lysine-specific histone demethylase 1 homolog 1	sp|Q8VXV7|LDL1_ARATH	IPR011991,IPR002937,IPR009057,IPR003042	GO:0003677,GO:0008152,GO:0005515,GO:0055114,GO:0016491	1.33333	NE	0.155216	0.333333	NE	0.611358
Peaxi162Scf00003g03535.1				Unknown protein				0	1	1	0.666667	1.14223	0.955113
Peaxi162Scf00003g03540.1				translocon at the outer membrane of chloroplasts 64-V	AT5G09420.1	IPR023631,IPR011990,IPR000120	GO:0005515,GO:0016884	0.666667	1.00389	1	4	1.02651	1
Peaxi162Scf00003g03542.1				Unknown protein		IPR001563	GO:0006508,GO:0004185	11.3333	-1.62373	0.574998	17.6667	-3.65793	0.059226
Peaxi162Scf00003g03543.1				Unknown protein				-32.6667	1.11462	0.446963	42.6667	-1.04775	0.77322
Peaxi162Scf00003g03544.1				Potassium transporter family protein	AT1G60160.1	IPR003855	GO:0016020,GO:0071805,GO:0015079	-3.66667	1.0427	0.7533	61	1.05718	0.5091
Peaxi162Scf00003g03546.1				Protein phosphatase 2C family protein	AT1G34750.1	IPR001932,IPR015655	GO:0003824	37	-1.03228	0.802973	157.333	-1.09218	0.514927
Peaxi162Scf00003g03547.1				translocon at the outer membrane of chloroplasts 64-V	AT5G09420.1	IPR023631,IPR011990,IPR000120	GO:0005515,GO:0016884	-24	1.15973	0.0958509	33.3333	1.04171	0.81629
Peaxi162Scf00003g03549.1				cytochrome P450, family 79, subfamily B, polypeptide 3	AT2G22330.1	IPR001128	GO:0020037,GO:0016705,GO:0005506,GO:0055114	-0.666667	3.07263	0.581177	0	1	1
Peaxi162Scf00003g03625.1		N	A	3-hydroxyacyl-[acyl-carrier-protein] dehydratase FabZ	sp|P73848|FABZ_SYNY3	IPR010084	GO:0016836,GO:0006633,GO:0005737	-857.667	5.13136	0	43.6667	-1.08777	0.598904
Peaxi162Scf00003g03626.1				Non-specific lipid-transfer protein-like protein	sp|Q8VYI9|NLTL5_ARATH	IPR016140,IPR000528	GO:0008289,GO:0006869	12.3333	-1.15923	0.581177	-0.333333	1.23798	0.77953
Peaxi162Scf00003g03627.1				mRNA export factor	sp|P78406|RAE1L_HUMAN	IPR015943,IPR020472	GO:0005515	-15.3333	1.07108	0.406997	57	1.0487	0.896901
Peaxi162Scf00003g03631.1				sulfate transporter 1	AT1G22150.1	IPR001902	GO:0016020,GO:0055085,GO:0015116,GO:0008272,GO:0016021,GO:0008271	-773.333	2.4293	0	199.667	-1.08122	1
Peaxi162Scf00003g03636.1				beta-D-xylosidase 4	AT5G64570.1	IPR026892,IPR002772,IPR026891,IPR017853	GO:0004553,GO:0005975	-1592	4.51378	0	448.667	-2.08441	0.131764
Peaxi162Scf00003g03637.1				Dentin sialoph -related, putative isoform 5 [Theobroma cacao]	ref|XP_007042981.1|			34	-1.17192	0.554789	14	1.1701	0.0264268
Peaxi162Scf00003g03639.1				somatic embryogenesis receptor-like kinase 4	AT2G13790.1	IPR003591,IPR013210,IPR001611,IPR013320,IPR011009	GO:0005524,GO:0005515,GO:0004674,GO:0004672,GO:0006468,GO:0016772	118	-1.14363	0.00437918	190.333	-1.07575	0.473798
Peaxi162Scf00003g03721.1								0	1.03104	1	5.33333	-1.20046	0.712688
Peaxi162Scf00003g03733.1				GTP binding protein, putative [Ricinus communis] gb|EEF33759.1| GTP binding protein, putative [Ricinus communis]	ref|XP_002528601.1|	IPR022812,IPR027417,IPR001401	GO:0005525,GO:0003924	-185	1.4531	2.54715e-05	93.6667	-1.29008	0.413418
Peaxi162Scf00003g03734.1				Tubby-like F-box protein 14	sp|Q2QXB2|TLP14_ORYSJ	IPR001810,IPR025659	GO:0005515	207.333	-1.16517	4.42595e-07	400.667	-1.13682	0.316074
Peaxi162Scf00003g03739.1				tRNA (guanine(10)-N2)-methyltransferase homolog	sp|Q6YJI5|TRM11_CHICK	IPR016691,IPR002052	GO:0008168,GO:0032259,GO:0003676	-45.3333	1.58498	2.12054e-05	23.3333	1.03633	0.939406
Peaxi162Scf00003g03740.1				Unknown protein				1	-3.81992	0.581177	0.666667	-2.45522	0.702108
Peaxi162Scf00003g03742.1				Unknown protein		IPR000571	GO:0046872	178.667	-2.18664	7.15941e-08	42	-1.09158	0.776557
Peaxi162Scf00003g03744.1				Unknown protein		IPR000340	GO:0008138,GO:0006470,GO:0016311,GO:0004725,GO:0016791	-0.333333	MS	0.581177	0	1	1
Peaxi162Scf00003g03747.1				P-loop containing nucleoside triphosphate hydrolases superfamily protein	AT1G33970.1	IPR006703,IPR027417	GO:0005525	-0.333333	MS	0.581177	0	1	1
Peaxi162Scf00003g03748.1				60S ribosomal protein L3	sp|P35684|RL3_ORYSJ	IPR000597,IPR009000	GO:0005840,GO:0006412,GO:0005622,GO:0003735	-1883.67	1.65951	3.44497e-09	-212.333	1.31895	0.0149203
Peaxi162Scf00003g03749.1				Peroxidase superfamily protein	AT4G25980.1	IPR010255	GO:0006979,GO:0020037,GO:0004601,GO:0055114	1.33333	-1.44776	0.905289	0	1	1
Peaxi162Scf00003g03752.1				Late embryogenesis abundant (LEA) hydroxyproline-rich glycoprotein family	AT2G01080.1	IPR004864		-4.33333	1.16404	0.54216	16.3333	-1.31455	0.831767
Peaxi162Scf00003g03824.1				ankyrin repeat-containing 2B	AT2G17390.1	IPR020683	GO:0005515	-28.6667	1.04555	0.581177	286.667	1.11823	0.106118
Peaxi162Scf00003g03826.1				Lung seven transmembrane receptor family protein	AT2G01070.1	IPR009637	GO:0016021	46.3333	-1.13213	0.12912	95	-1.31245	0.0417072
Peaxi162Scf00003g03827.1				Transmembrane emp24 domain-containing protein 10	sp|Q5E971|TMEDA_BOVIN	IPR009038	GO:0006810,GO:0016021	-40.6667	1.19126	0.0463533	81	-1.06893	0.694515
Peaxi162Scf00003g03828.1				GNS1/SUR4 membrane protein family	AT3G06470.1	IPR002076	GO:0016021	-18.3333	3.21097	0.000882131	-3.33333	1.92863	0.150813
Peaxi162Scf00003g03830.1				Unknown protein				2.66667	-2.26068	0.250201	6	-1.07643	1
Peaxi162Scf00003g03831.1				Unknown protein				5.33333	-2.32941	0.106748	11	-1.53923	0.882362
Peaxi162Scf00003g03911.1				Disease resistance protein, putative [Solanum demissum]	gb|AAT39951.2|			7.66667	-1.13608	0.581177	65.3333	1.0205	1
Peaxi162Scf00003g03926.1				Peroxidase superfamily protein	AT5G05340.1	IPR010255	GO:0006979,GO:0020037,GO:0004601,GO:0055114	173	-1.14809	0.977751	617	-2.37782	1.93587e-16
Peaxi162Scf00003g03938.1				bZIP family transcription factor	AT1G35490.1	IPR004827	GO:0006355,GO:0043565,GO:0003700	-0.666667	1.04063	0.878135	36	-1.173	0.218094
Peaxi162Scf00003g03942.1				Surfeit locus protein 5 subunit 22 of Mediator complex	AT1G07950.1	IPR027417,IPR009332,IPR013087,IPR000767	GO:0043531,GO:0046872,GO:0006357,GO:0016592,GO:0006952,GO:0001104,GO:0003676	-16.3333	1.09042	0.844496	8.33333	1.15584	0.890581
Peaxi162Scf00003g03944.1				potassium channel in Arabidopsis thaliana 1	AT5G46240.1	IPR020683,IPR005821,IPR014710,IPR021789	GO:0016020,GO:0055085,GO:0005515,GO:0005216,GO:0006811	-0.666667	1.05754	1	22	-1.12321	1
Peaxi162Scf00003g03945.1				Serine/threonine-protein kinase SRK2B	sp|Q9C958|SRK2B_ARATH	IPR011009	GO:0005524,GO:0004674,GO:0004672,GO:0006468,GO:0016772	343.333	-1.3144	1.05567e-11	204	-1.00458	1
Peaxi162Scf00003g03946.1				RING/U-box superfamily protein	AT4G33940.1	IPR013083	GO:0046872,GO:0005515,GO:0008270	-91	1.20794	0.643618	-39.6667	1.50619	0.165241
Peaxi162Scf00003g03947.1				phospholipase D alpha 1	AT3G15730.1	IPR015679,IPR024632	GO:0016020,GO:0004630,GO:0046470,GO:0008152,GO:0005515,GO:0005509,GO:0003824	0	1	1	0	1	1
Peaxi162Scf00003g03948.1				Cleavage and polyadenylation specificity factor subunit 3-I	sp|Q9C952|CPSF3_ARATH	IPR022712,IPR011108,IPR001279,IPR021718	GO:0016787	-66.6667	1.16594	0.242277	90.6667	1.01935	1
Peaxi162Scf00003g03951.1				Seven transmembrane MLO family protein	AT1G11000.1	IPR004326	GO:0006952,GO:0016021	3.33333	-1.02578	1	16.6667	-1.74734	0.0876576
Peaxi162Scf00003g03953.1				Surfeit locus protein 5 subunit 22 of Mediator complex	AT1G07950.1	IPR027417,IPR009332,IPR013087,IPR000767	GO:0043531,GO:0046872,GO:0006357,GO:0016592,GO:0006952,GO:0001104,GO:0003676	71	-1.14643	0.577537	52.3333	1.13964	0.204817
Peaxi162Scf00003g03954.1				Surfeit locus protein 5 subunit 22 of Mediator complex	AT1G07950.1	IPR027417,IPR009332,IPR013087,IPR000767	GO:0043531,GO:0046872,GO:0006357,GO:0016592,GO:0006952,GO:0001104,GO:0003676	-1.33333	1.11392	1	-59.6667	1.50389	0.185079
Peaxi162Scf00003g04025.1								-8.33333	1.3208	0.685776	0.666667	-1.03868	1
Peaxi162Scf00003g04026.1				NBS-coding resistance gene analog [Nicotiana tabacum]	gb|ACE79511.1|	IPR027417,IPR000767	GO:0043531,GO:0006952	6	-1.11682	0.90133	104.667	-1.16085	0.501505
Peaxi162Scf00003g04029.1				with no lysine (K) kinase 6	AT3G18750.1	IPR011009	GO:0005524,GO:0004674,GO:0004672,GO:0006468,GO:0016772	0	1	1	0.333333	NE	0.611358
Peaxi162Scf00003g04030.1		A	A	Cysteine proteinases superfamily protein	AT2G34080.1	IPR013128,IPR025661,IPR025660	GO:0008234,GO:0006508	-2672	1635.12	0.0252768	-4.33333	17.721	0.147153
Peaxi162Scf00003g04034.1				NBS-coding resistance gene analog [Nicotiana tabacum]	gb|ACE79511.1|	IPR027417,IPR000767	GO:0043531,GO:0006952	0	1.02317	1	-3.66667	1.39798	0.522841
Peaxi162Scf00003g04035.1				Unknown protein		IPR002182,IPR027417	GO:0043531	2.33333	-1.17477	1	-30.3333	2.02282	0.196539
Peaxi162Scf00003g04036.1				Unknown protein		IPR002182,IPR027417	GO:0043531	-0.333333	MS	0.581177	-0.666667	MS	0.521528
Peaxi162Scf00003g04037.1				Zinc finger protein 42 homolog	sp|Q96MM3|ZFP42_HUMAN	IPR009332,IPR013087	GO:0046872,GO:0006357,GO:0016592,GO:0001104,GO:0003676	-74	1.14654	6.55403e-05	94	-1.00067	1
Peaxi162Scf00003g04123.1				2-oxoglutarate (2OG) and Fe(II)-dependent oxygenase superfamily protein	AT1G52820.1	IPR027443,IPR005123	GO:0016706,GO:0055114,GO:0016491	-405.667	5.73083	0.250182	51.6667	-1.91562	0.68288
Peaxi162Scf00003g04125.1				calcium-dependent protein kinase 32	AT3G57530.1	IPR011992,IPR011009	GO:0005524,GO:0004674,GO:0005509,GO:0004672,GO:0006468,GO:0016772	-166	1.17738	3.13684e-07	190.333	1.01238	1
Peaxi162Scf00003g04127.1				Chaperone DnaJ-domain superfamily protein	AT3G12170.1	IPR001623		-5.66667	1.0548	0.64629	52	-1.06235	0.611358
Peaxi162Scf00003g04129.1				2-oxoglutarate-dependent dioxygenase AOP3	sp|Q944X7|AOP3V_ARATH	IPR027443,IPR005123	GO:0016706,GO:0055114,GO:0016491	-14.3333	1.36871	0.885859	27.3333	-1.75689	0.394804
Peaxi162Scf00003g04130.1				Unknown protein		IPR001289	GO:0006355,GO:0003700	0.333333	-1.04173	1	0.333333	1.11013	1
Peaxi162Scf00003g04132.1		A	A	UDP-glucose:glucosyltransferase [Lycium barbarum]	dbj|BAG80557.1|	IPR002213	GO:0008152,GO:0016758	-151.667	MS	0	0	1	1
Peaxi162Scf00003g04210.1				Mitochondrial import inner membrane translocase subunit Tim17/Tim22/Tim23 family protein	AT2G42210.2	IPR003397		-18.3333	1.04537	0.617791	805.333	-1.3668	0.00422086
Peaxi162Scf00003g04231.1				basic helix-loop-helix (bHLH) DNA-binding superfamily protein	AT2G42280.1	IPR011598	GO:0046983	39.6667	-2.02069	0.320598	-15.6667	1.7844	0.449759
Peaxi162Scf00003g04240.1				Unknown protein				2	-6.8153	0.433247	0	1	1
Peaxi162Scf00003g04241.1				basic helix-loop-helix (bHLH) DNA-binding superfamily protein	AT3G57800.2	IPR011598	GO:0046983	11	-1.07378	0.649595	2	1.21109	0.285153
Peaxi162Scf00003g04242.1				squalene synthase 1	AT4G34640.1	IPR002060	GO:0004310,GO:0009058,GO:0016021,GO:0016740,GO:0008610	173.667	-2.01586	0.00322487	106.667	-2.2854	0.185239
Peaxi162Scf00003g04316.1				conserved hypothetical protein [Ricinus communis] gb|EEF30046.1| conserved hypothetical protein [Ricinus communis]	ref|XP_002532344.1|			6	-1.00037	1	41.6667	-1.02024	1
Peaxi162Scf00003g04318.1				Zinc finger CCCH domain-containing protein 14	sp|Q7F8R0|C3H14_ORYSJ	IPR000571,IPR004087	GO:0046872,GO:0003723	-19.6667	1.17789	0.0579533	9	1.13066	0.549525
Peaxi162Scf00003g04331.1				Nse4, component of Smc5/6 DNA repair complex, putative isoform 1 [Theobroma cacao] gb|EOY32461.1| Nse4, component of Smc5/6 DNA repair complex, putative isoform 1 [Theobroma cacao]	ref|XP_007014842.1|	IPR027786,IPR014854	GO:0030915,GO:0005634,GO:0006281	4.33333	-1.04156	1	21	-1.38594	0.0774125
Peaxi162Scf00003g04333.1				myb-like HTH transcriptional regulator family protein	AT5G06800.1	IPR025756,IPR009057	GO:0003677,GO:0003682	-72.3333	1.52511	0.0503934	58.3333	-2.16051	0.248964
Peaxi162Scf00003g04334.1		A	A	Enoyl-[acyl-carrier-protein] reductase [NADH] 1	sp|P58380|FABI1_RHIME	IPR002347		-795	8.19319	0	59.6667	-1.03242	0.956162
Peaxi162Scf00003g04336.1				late embryogenesis abundant protein group 4 protein [Arachis hypogaea]	gb|ADQ91840.1|	IPR005513	GO:0009790	1	NE	0.256909	-0.333333	2.32716	0.611358
Peaxi162Scf00003g04337.1				late embryogenesis abundant protein group 4 protein [Arachis hypogaea]	gb|ADQ91840.1|	IPR005513	GO:0009790	0	1	1	0.333333	NE	0.611358
Peaxi162Scf00003g04338.1				Protein phosphatase 2C family protein	AT5G06750.1	IPR001932,IPR015655	GO:0006470,GO:0003824,GO:0004722	78.3333	-1.21024	0.000904827	164	-1.50938	0.0820046
Peaxi162Scf00003g04342.1				squamosa promoter binding protein-like 15	AT3G57920.1	IPR004333	GO:0005634,GO:0003677	-1.33333	1.19701	1	0.333333	-1.07459	1
Peaxi162Scf00003g04347.1				late embryogenesis abundant protein group 4 protein [Arachis hypogaea]	gb|ADQ91840.1|	IPR005513	GO:0009790	0	1	1	0	1	1
Peaxi162Scf00003g04349.1				2-oxoglutarate (2OG) and Fe(II)-dependent oxygenase superfamily protein	AT1G52820.1	IPR027443,IPR005123,IPR014710	GO:0045735,GO:0016706,GO:0055114,GO:0030145,GO:0016491	-557.333	2.8142	0.41755	39.3333	-2.04873	0.0477146
Peaxi162Scf00003g04350.1				2-oxoglutarate (2OG) and Fe(II)-dependent oxygenase superfamily protein	AT1G52820.1	IPR027443		14.6667	-1.18123	0.867029	1	-1.33172	0.957976
Peaxi162Scf00003g04351.1				Unknown protein				0.333333	NE	0.581177	0	1	1
Peaxi162Scf00003g04414.1				germin-like protein 2	AT5G39190.1	IPR001929	GO:0045735,GO:0030145	-0.333333	1.14946	1	0.333333	NE	0.611358
Peaxi162Scf00003g04424.1				2-oxoglutarate (2OG) and Fe(II)-dependent oxygenase superfamily protein	AT1G52820.1	IPR027443,IPR005123	GO:0016706,GO:0055114,GO:0016491	-983	6.54554	0.124259	608.333	-3.46141	0.000232689
Peaxi162Scf00003g04425.1				2-oxoglutarate (2OG) and Fe(II)-dependent oxygenase superfamily protein	AT1G52820.1	IPR027443,IPR005123	GO:0016706,GO:0055114,GO:0016491	-264.333	3.04343	0.357995	24.6667	-2.03529	0.204018
Peaxi162Scf00003g04426.1				2-oxoglutarate (2OG) and Fe(II)-dependent oxygenase superfamily protein	AT1G52820.1	IPR027443,IPR005123	GO:0016706,GO:0055114,GO:0016491	-345.667	3.37704	0.351335	12.6667	-1.22088	0.68673
Peaxi162Scf00003g04427.1				2-oxoglutarate (2OG) and Fe(II)-dependent oxygenase superfamily protein	AT1G52820.1	IPR027443,IPR005123	GO:0016706,GO:0055114,GO:0016491	-375	2.75164	0.368283	99.6667	-1.55848	0.310596
Peaxi162Scf00003g04511.1				DNA-directed RNA polymerase subunit B	sp|P31814|RPOB_THECE	IPR015712,IPR007644	GO:0003899,GO:0032549,GO:0003677,GO:0006351	-17.3333	1.10072	0.616782	30.3333	1.11616	0.110865
Peaxi162Scf00003g04512.1		B	A	germin-like protein 2	AT5G39190.1	IPR001929	GO:0045735,GO:0030145	-34.6667	MS	2.19231e-07	-131	474.898	0.000438227
Peaxi162Scf00003g04521.1				Phosducin-like protein 3	sp|Q9H2J4|PDCL3_HUMAN	IPR012336		-83.3333	1.21365	4.9019e-05	119	-1.05394	0.698358
Peaxi162Scf00003g04524.1				2-oxoglutarate (2OG) and Fe(II)-dependent oxygenase superfamily protein	AT1G52820.1	IPR027443,IPR005123	GO:0016706,GO:0055114,GO:0016491	-15.6667	4.74273	0.457363	25	-1.92976	0.140755
Peaxi162Scf00003g04532.1		B	A	germin-like protein 2	AT5G39190.1	IPR001929	GO:0045735,GO:0030145	-7381	7775.05	0	-188.333	100.841	0
Peaxi162Scf00003g04533.1				2-oxoglutarate (2OG) and Fe(II)-dependent oxygenase superfamily protein	AT1G52820.1	IPR027443,IPR005123	GO:0016706,GO:0055114,GO:0016491	-123.333	2.9152	0.557725	38	-1.70037	0.522738
Peaxi162Scf00003g04536.1				WCRKC thioredoxin 1	AT5G06690.1	IPR005746,IPR012336	GO:0015035,GO:0006662,GO:0045454	-11	2.60481	0.291656	-0.666667	2.93297	0.542001
Peaxi162Scf00003g04538.1				TRICHOME BIREFRINGENCE-LIKE 4	AT5G49340.1	IPR026057		88.3333	-1.51866	0.00023102	74	-1.1068	0.403002
Peaxi162Scf00003g04539.1				F-box/FBD/LRR-repeat protein	sp|Q9FZ70|FDL1_ARATH	IPR001810	GO:0005515	-17.6667	1.47462	0.0806263	-3.66667	1.2887	0.568279
Peaxi162Scf00003g04617.1				Unknown protein				2.66667	1.002	1	3.33333	1.15389	0.581399
Peaxi162Scf00003g04618.1				Unknown protein				-4.66667	1.0807	0.713847	13.6667	-1.05349	0.939637
Peaxi162Scf00003g04619.1				Glucose-repressible alcohol dehydrogenase transcriptional effector	sp|O74874|CCR4_SCHPO	IPR005135		80	-1.06337	0.581177	181.333	1.01416	0.989352
Peaxi162Scf00003g04620.1				60S ribosomal protein L21-1	sp|Q43291|RL211_ARATH	IPR001147	GO:0005840,GO:0006412,GO:0005622,GO:0003735	-1132.33	1.48731	2.42012e-11	254.333	1.11146	0.611358
Peaxi162Scf00003g04623.1				Unknown protein				10	-1.89093	0.503203	1.66667	-1.08327	1
Peaxi162Scf00003g04624.1				Unknown protein				0	1	1	-5.33333	2.23628	0.296781
Peaxi162Scf00003g04711.1								-538	1.37756	0.00327675	129.667	1.13267	0.234922
Peaxi162Scf00003g04712.1				40S ribosomal protein S5	sp|O65731|RS5_CICAR	IPR000235,IPR023798	GO:0003723,GO:0006412,GO:0003735,GO:0015935	-1359.33	1.50349	0.000422034	355.667	1.07345	0.714587
Peaxi162Scf00003g04714.1				C2H2 and C2HC zinc fingers superfamily protein	AT3G58070.1	IPR013087	GO:0046872,GO:0003676	0	1	1	0	1	1
Peaxi162Scf00003g04724.1				Disease resistance protein (CC-NBS-LRR class) family	AT1G12290.1	IPR027417,IPR000767	GO:0043531,GO:0006952	106.333	-1.35719	8.48348e-07	-61.6667	1.95754	0.000279087
Peaxi162Scf00003g04725.1				calmodulin-binding family protein	AT3G13600.1			0	1	1	0	1	1
Peaxi162Scf00003g04726.1								0.333333	1.00988	1	19.6667	1.02238	1
Peaxi162Scf00003g04738.1				Disease resistance protein (CC-NBS-LRR class) family	AT1G12290.1	IPR027417,IPR000767	GO:0043531,GO:0006952	41	-1.37984	0.1151	-175.333	2.15915	1.47401e-07
Peaxi162Scf00003g04741.1				calmodulin-binding family protein	AT3G58480.1			0.333333	-1.89497	0.946477	0	1	1
Peaxi162Scf00003g04743.1				Ethylene-responsive transcription factor RAP2-11	sp|Q6J9S1|RA211_ARATH	IPR016177,IPR002682	GO:0016020,GO:0009539,GO:0003677,GO:0009523,GO:0006355,GO:0003700,GO:0015979	0	1	1	0	1	1
Peaxi162Scf00003g04814.1				Unknown protein				1.66667	-1.26128	0.804411	3.33333	-1.0712	1
Peaxi162Scf00003g04822.1				interferon-related developmental regulator family protein / IFRD protein family	AT1G27760.3	IPR016024	GO:0005488	-0.333333	MS	0.581177	1	NE	0.303585
Peaxi162Scf00003g04827.1				cation channel family protein [Phaseolus vulgaris]	gb|AGV54479.1|			274.333	-2.2957	0.00023599	29	1.17714	0.940859
Peaxi162Scf00003g04830.1				Aquaporin SIP1-2	sp|Q9ATM2|SIP12_MAIZE	IPR023271,IPR000425	GO:0016020,GO:0006810,GO:0005215	273.667	-1.42714	0.00686345	579	-1.59589	0.000317807
Peaxi162Scf00003g04831.1				50S ribosomal protein L4	sp|Q8DMN0|RL4_THEEB	IPR023574,IPR002136	GO:0005840,GO:0006412,GO:0003735	-52	1.31464	0.00478038	6	1.17211	0.210157
Peaxi162Scf00003g04832.1								-180.333	2.12808	2.335e-07	7.66667	1.19359	0.34052
Peaxi162Scf00003g04833.1				PHD finger protein-related	AT1G54390.4	IPR024610,IPR013083	GO:0005515,GO:0008270	15.6667	-1.12086	0.663452	7	1.15117	0.304376
Peaxi162Scf00003g04834.1				Glucan endo-1,3-beta-glucosidase 8	sp|Q6NKW9|E138_ARATH	IPR012946,IPR017853,IPR000490	GO:0004553,GO:0005975,GO:0003824	48.6667	-2.72226	2.21366e-06	90	-2.75543	6.45251e-23
Peaxi162Scf00003g04835.1				Chitobiosyldiphosphodolichol beta-mannosyltransferase	sp|Q921Q3|ALG1_MOUSE	IPR026051	GO:0016757	-1.33333	1.03714	0.998915	36.3333	1.0159	1
Peaxi162Scf00003g04836.1				phosphatidylinositol- 4-phosphate 5-kinase 5	AT2G41210.1	IPR027483,IPR023610,IPR027484	GO:0016307,GO:0046488,GO:0005524,GO:0016308	0.666667	-2.89725	0.596202	4.33333	-11.4315	0.278022
Peaxi162Scf00003g04837.1				U6 snRNA-associated Sm-like protein LSm6	sp|P62312|LSM6_HUMAN	IPR010920		-5	1.05506	0.72516	52.3333	1.02092	0.960398
Peaxi162Scf00003g04840.1				PATATIN-like protein 6	AT2G39220.1	IPR016035	GO:0008152	155.333	-1.37398	0.0117486	228.667	-1.60412	0.00333143
Peaxi162Scf00003g04918.1		A'	A	F-box family protein	AT2G26850.1	IPR001810	GO:0005515	-615.667	35.5135	0	41.3333	-1.83531	0.00216386
Peaxi162Scf00003g04919.1				Transcription factor DP	AT5G03415.1	IPR011991,IPR015648	GO:0006355,GO:0005667,GO:0007049,GO:0003700	-67.6667	1.85233	2.37895e-11	16.3333	1.02124	1
Peaxi162Scf00003g04923.1				Auxin efflux carrier family protein	AT1G73590.1	IPR004776	GO:0055085,GO:0016021	-128.667	1.4733	0.00199516	98.3333	-1.07162	0.943751
Peaxi162Scf00003g04926.1				conserved hypothetical protein [Ricinus communis] gb|EEF40201.1| conserved hypothetical protein [Ricinus communis]	ref|XP_002522160.1|			13.3333	-1.0678	0.627668	29.6667	1.00447	1
Peaxi162Scf00003g04929.1				basic helix-loop-helix (bHLH) DNA-binding superfamily protein	AT2G41130.1	IPR011598	GO:0046983	16.6667	-1.14019	0.581177	32.3333	-1.06854	0.92182
Peaxi162Scf00003g05023.1				2-oxoglutarate (2OG) and Fe(II)-dependent oxygenase superfamily protein	AT1G52820.1	IPR027443		3	-1.27477	0.596607	1.33333	-1.14856	1
Peaxi162Scf00003g05024.1				2-oxoglutarate (2OG) and Fe(II)-dependent oxygenase superfamily protein	AT1G52820.1	IPR027443		0.666667	-1.0139	1	1.33333	-1.18138	1
Peaxi162Scf00003g05025.1				2-oxoglutarate (2OG) and Fe(II)-dependent oxygenase superfamily protein	AT1G52820.1	IPR027443,IPR005123	GO:0016706,GO:0055114,GO:0016491	122	-1.78277	1.14769e-05	54.6667	-1.46523	0.160096
Peaxi162Scf00003g05026.1				2-oxoglutarate (2OG) and Fe(II)-dependent oxygenase superfamily protein	AT1G52820.1	IPR027443		85.3333	-1.67404	0.000523343	104	-2.83535	7.60532e-05
Peaxi162Scf00003g05029.1				NAD(P)-binding Rossmann-fold superfamily protein	AT3G55290.2	IPR002347	GO:0008152,GO:0016491	0.333333	NE	0.581177	32.6667	-1.18736	0.750445
Peaxi162Scf00003g05030.1				Disease resistance protein	sp|Q9T048|DRL27_ARATH	IPR027417,IPR000767	GO:0043531,GO:0006952	11	-1.05484	0.75625	6.66667	-1.82874	0.576206
Peaxi162Scf00003g05031.1								2.33333	-1.37158	0.638135	0	1	1
Peaxi162Scf00003g05036.1				Transcription elongation factor (TFIIS) family protein	AT5G05140.1	IPR017923	GO:0005634,GO:0003677,GO:0006351	-12.6667	1.22272	0.509578	6.33333	1.05596	1
Peaxi162Scf00003g05120.1								0	1.03028	1	0.333333	NE	0.611358
Peaxi162Scf00003g05121.1				proline-rich family protein [Populus trichocarpa] gb|EEE92396.2| proline-rich family protein [Populus trichocarpa]	ref|XP_002308873.2|			133.667	-1.30576	0.00384746	310.333	-1.26749	0.0794808
Peaxi162Scf00003g05122.1				Cyclin B1	AT2G26760.1	IPR014400	GO:0005634,GO:0051726,GO:0019901,GO:0000079	-20.6667	1.31602	0.278007	35.3333	-1.51874	0.296181
Peaxi162Scf00003g05131.1				cell division cycle 48	AT3G09840.1	IPR027417	GO:0005524,GO:0000166,GO:0017111	-6	1.0501	1	12.6667	1.16879	0.297
Peaxi162Scf00003g05132.1				Transcription elongation factor (TFIIS) family protein	AT5G05140.1	IPR017923	GO:0005634,GO:0003677,GO:0006351	4	1.00547	1	22.3333	-1.08597	0.991731
Peaxi162Scf00003g05133.1				2-oxoglutarate (2OG) and Fe(II)-dependent oxygenase superfamily protein	AT1G52820.1	IPR027443,IPR005123	GO:0016706,GO:0055114,GO:0016491	59	-2.17167	0.0239526	9	-1.47056	0.376306
Peaxi162Scf00003g05134.1				Unknown protein		IPR027443		-14.3333	1.13661	0.695032	29	-1.3394	0.24334
Peaxi162Scf00003g05135.1				Transcription elongation factor (TFIIS) family protein	AT5G05140.1	IPR017923	GO:0005634,GO:0003677,GO:0006351	-0.333333	1.03786	0.961111	-6.66667	1.49783	0.0326638
Peaxi162Scf00003g05227.1				nodulin MtN21 /EamA-like transporter family protein	AT5G07050.1	IPR000620	GO:0016020	1912.33	-3.01882	3.01369e-08	1911.67	-2.22182	0.0693195
Peaxi162Scf00003g05232.1				Single-stranded nucleic acid binding R3H protein	AT3G56680.1	IPR024773,IPR024771,IPR001374	GO:0003676	226.333	-1.0355	0.923108	-122.667	1.2808	0.121554
Peaxi162Scf00003g05235.1				TGACG-sequence-specific DNA-binding protein TGA-1B [Morus notabilis]	gb|EXC30127.1|	IPR004827	GO:0006355,GO:0043565,GO:0003700	63.3333	-1.04825	0.397954	55.3333	1.1603	0.160764
Peaxi162Scf00003g05237.1				Peptidyl-prolyl cis-trans isomerase	sp|O42993|FKBP_SCHPO	IPR011990,IPR023566,IPR001179	GO:0006457,GO:0005515	0.666667	NE	0.369467	0.333333	-1.65608	0.951305
Peaxi162Scf00003g05238.1				cytochrome P450, family 98, subfamily A, polypeptide 3	AT2G40890.1	IPR001128	GO:0020037,GO:0016705,GO:0005506,GO:0055114	-9.33333	4.81714	0.187886	1	-1.78719	0.747817
Peaxi162Scf00003g05239.1				Peptidyl-prolyl cis-trans isomerase	sp|O42993|FKBP_SCHPO	IPR011990,IPR023566,IPR001179		1	NE	0.226604	0.666667	NE	0.611358
Peaxi162Scf00003g05240.1				cytochrome P450, family 98, subfamily A, polypeptide 3	AT2G40890.1	IPR001128	GO:0020037,GO:0016705,GO:0005506,GO:0055114	0	1.02545	1	-0.666667	1.62792	0.408672
Peaxi162Scf00003g05241.1				cytochrome P450, family 98, subfamily A, polypeptide 3	AT2G40890.1	IPR001128	GO:0020037,GO:0016705,GO:0005506,GO:0055114	11.3333	-1.49743	0.826552	0.333333	-1.2555	1
Peaxi162Scf00003g05244.1				HXXXD-type acyl-transferase family protein	AT3G26040.1	IPR003480,IPR023213	GO:0016747	-0.666667	3.21872	0.57374	32	-3.49607	0.016819
Peaxi162Scf00003g05245.1				HXXXD-type acyl-transferase family protein	AT3G30280.1	IPR003480,IPR023213	GO:0016747	0	1	1	13.3333	-4.61504	0.295068
Peaxi162Scf00003g05246.1				Cytochrome P450 superfamily protein	AT5G08250.1	IPR001128	GO:0020037,GO:0016705,GO:0005506,GO:0055114	86.3333	-1.98721	2.12054e-05	183	-2.16516	0.0892166
Peaxi162Scf00003g05315.1				Unknown protein		IPR008889		146.667	-1.51737	0.044247	-186	1.99274	0.00294306
Peaxi162Scf00003g05316.1				Ubiquitin carboxyl-terminal hydrolase family protein	AT5G45790.2	IPR021099		11.3333	-1.15326	0.836595	-0.666667	1.25356	0.205912
Peaxi162Scf00003g05317.1				alpha-L-arabinofuranosidase 1	AT3G10740.1	IPR010720,IPR017853,IPR008979	GO:0046556,GO:0046373	8	-2.91088	0.128538	0	1.2208	1
Peaxi162Scf00003g05340.1				conserved hypothetical protein [Ricinus communis] gb|EEF28605.1| conserved hypothetical protein [Ricinus communis]	ref|XP_002533775.1|	IPR011009	GO:0016772	42	-1.04938	0.457204	139.667	-1.00138	1
Peaxi162Scf00003g05349.1				Unknown protein		IPR001568	GO:0003723,GO:0033897	0.333333	NE	0.581177	0	1	1
Peaxi162Scf00003g05351.1				nascent polypeptide-associated complex subunit alpha-like protein 3	AT5G13850.1	IPR016641	GO:0005515	47.3333	-1.00393	1	296.667	-1.02296	0.621768
Peaxi162Scf00003g05355.1				Magnesium-protoporphyrin IX monomethyl ester [oxidative] cyclase 3	sp|Q8YRZ2|ACSF3_NOSS1	IPR008434,IPR003251	GO:0046872,GO:0055114,GO:0048529,GO:0016491,GO:0015995,GO:0015979	-3.33333	2.16874	0.244648	11.3333	-1.34288	0.673867
Peaxi162Scf00003g05356.1				Unknown protein		IPR011009	GO:0016772	6.66667	-1.13816	0.922862	0.333333	-1.613	0.967139
Peaxi162Scf00003g05357.1				Proteasome subunit alpha type-3	sp|O24362|PSA3_SPIOL	IPR000426,IPR001353	GO:0004175,GO:0019773,GO:0051603,GO:0006511,GO:0004298,GO:0005839	-29.3333	1.0656	0.384215	193	-1.01415	0.911032
Peaxi162Scf00003g05358.1				Cupin, RmlC-type [Medicago truncatula] gb|AFK48451.1| unknown [Medicago truncatula]	gb|ABN05965.1|	IPR014710		50.3333	-1.28645	0.11223	19.6667	1.09263	0.611358
Peaxi162Scf00003g05359.1				Protein of unknown function, DUF593	AT5G06560.1	IPR007656		0	1	1	0	1	1
Peaxi162Scf00003g05361.1				Zinc finger family protein, putative isoform 3 [Theobroma cacao] gb|EOY08708.1| Zinc finger family protein, putative isoform 3 [Theobroma cacao]	ref|XP_007028206.1|			27.3333	-1.04769	0.796914	148.333	-1.186	0.235594
Peaxi162Scf00003g05363.1				Calcium-binding EF-hand family protein	AT2G41090.1	IPR011992	GO:0005509	-119	1.11023	0.502061	472	-1.23125	0.000520813
Peaxi162Scf00003g05364.1				conserved hypothetical protein [Ricinus communis] gb|EEF31437.1| conserved hypothetical protein [Ricinus communis]	ref|XP_002530965.1|			22	-1.02976	0.999317	104	-1.05927	0.700789
Peaxi162Scf00003g05365.1				Sec14p-like phosphatidylinositol transfer family protein	AT1G22180.2	IPR001071,IPR011074	GO:0006810,GO:0005622,GO:0005215	0	1.03547	1	0.333333	NE	0.611358
Peaxi162Scf00003g05367.1				Basic-leucine zipper (bZIP) transcription factor family protein	AT2G41070.1	IPR004827	GO:0006355,GO:0043565,GO:0003700	-6	4.17019	0.00518747	3.33333	-2.46229	0.230561
Peaxi162Scf00003g05368.1				calcium-dependent protein kinase 20	AT2G38910.1	IPR011992,IPR011009	GO:0005524,GO:0004674,GO:0005509,GO:0004672,GO:0006468,GO:0016772	-0.333333	1.14949	1	1.66667	-1.10332	1
Peaxi162Scf00003g05369.1				RNA binding (RRM/RBD/RNP motifs) family protein	AT5G32450.1	IPR012677	GO:0000166,GO:0003676	49.6667	-1.11433	0.0586297	104.667	-1.29059	0.180682
Peaxi162Scf00003g05370.1				Unknown protein		IPR008978		3	-3.20805	0.314125	4.66667	-1.60412	0.811152
Peaxi162Scf00003g05373.1				Zinc finger family protein, putative isoform 3 [Theobroma cacao] gb|EOY08708.1| Zinc finger family protein, putative isoform 3 [Theobroma cacao]	ref|XP_007028206.1|			0	1	1	0	1	1
Peaxi162Scf00003g05374.1				Unknown protein				0	1	1	0	1	1
Peaxi162Scf00003g05376.1				DHHC-type zinc finger family protein	AT3G56930.2	IPR001594	GO:0008270	-486.667	2.61544	5.94127e-12	119	-1.2004	0.112839
Peaxi162Scf00003g05382.1				Cyclin family protein	AT5G45190.1	IPR015429	GO:0005634,GO:0006355,GO:0019901,GO:0000079	25.3333	-1.00459	1	69.6667	1.13189	0.37114
Peaxi162Scf00003g05384.1				Unknown protein		IPR011050	GO:0005618,GO:0030599,GO:0042545	0	1	1	0	1	1
Peaxi162Scf00003g05385.1				Unknown protein		IPR011050	GO:0005618,GO:0030599,GO:0042545	0	1	1	0	1	1
Peaxi162Scf00003g05386.1				Unknown protein		IPR011050	GO:0005618,GO:0030599,GO:0042545	0	1	1	0	1	1
Peaxi162Scf00003g05391.1				ARF GAP-like zinc finger-containing protein ZIGA4	AT1G08680.2	IPR001164	GO:0032312,GO:0008060,GO:0008270	150.667	-1.15877	0.290193	28.3333	1.17618	0.424732
Peaxi162Scf00003g05396.1								8	-1.07789	0.819649	8.66667	1.08626	0.810203
Peaxi162Scf00003g05397.1				RNA-binding protein 47	sp|Q91WT8|RBM47_MOUSE	IPR012677	GO:0000166,GO:0003676	0	1.03254	1	30.3333	1.02321	1
Peaxi162Scf00003g10415.1				Zinc finger CCCH domain-containing protein 30	sp|P93755|C3H30_ARATH			-7.66667	1.92572	0.31251	-1	1.35665	0.658506
Peaxi162Scf00003g10416.1				with no lysine (K) kinase 6	AT3G18750.1	IPR011009	GO:0005524,GO:0004674,GO:0004672,GO:0006468,GO:0016772	0	1	1	-0.333333	MS	0.611358
Peaxi162Scf00004g00009.1				cellulose synthase-like A3	AT1G23480.1			20.6667	-2.41922	0.000202082	59.6667	-1.64817	0.271824
Peaxi162Scf00004g00010.1				transferase, transferring glycosyl groups, putative [Ricinus communis] gb|EEF29466.1| transferase, transferring glycosyl groups, putative [Ricinus communis]	ref|XP_002532924.1|	IPR004263,IPR023296,IPR015338	GO:0016758,GO:0031227	60	-1.07675	0.652743	99	1.05082	0.62773
Peaxi162Scf00004g00019.1				Cytochrome P450 superfamily protein	AT3G10560.1	IPR001128	GO:0020037,GO:0016705,GO:0005506,GO:0055114	-0.333333	1.12374	1	2.33333	-3.9637	0.32315
Peaxi162Scf00004g00022.1		A	A	UDP-Glycosyltransferase superfamily protein	AT5G59070.1	IPR001296	GO:0009058	-93.6667	8.0809	0	1.66667	1.11159	1
Peaxi162Scf00004g00027.1				Plant Tudor-like RNA-binding protein	AT4G32440.1	IPR014002,IPR008395,IPR005491		22.3333	-1.12926	0.698348	28.6667	-1.08462	0.884179
Peaxi162Scf00004g00036.1				pleiotropic drug resistance 11	AT1G66950.1	IPR027417,IPR013581,IPR013525	GO:0016020,GO:0005524,GO:0000166,GO:0017111,GO:0016887	543	-1.11406	0.226269	2425	-1.3766	0.255537
Peaxi162Scf00004g00041.1				pleiotropic drug resistance 6	AT2G36380.1	IPR027417,IPR013581,IPR013525	GO:0016020,GO:0005524,GO:0000166,GO:0017111,GO:0016887	428.333	-1.61777	4.27509e-24	290	-1.07756	0.799086
Peaxi162Scf00004g00071.1				Unknown protein				0	1	1	-0.666667	3.77042	0.556208
Peaxi162Scf00004g00072.1				Transposon MuDR mudrA-like protein, putative [Solanum demissum]	gb|AAT39304.2|	IPR007527,IPR004332,IPR001878	GO:0008270,GO:0003676	0	1	1	-4	2.66016	0.245312
Peaxi162Scf00004g00091.1				Unknown protein		IPR012337	GO:0004523,GO:0003676	0	1	1	0	1	1
Peaxi162Scf00004g00092.1				GRAS family transcription factor	AT2G29060.1	IPR005202		3	-1.27326	0.591013	-0.333333	1.63688	0.89059
Peaxi162Scf00004g00093.1				Unknown protein				0	1	1	0	1	1
Peaxi162Scf00004g00110.1								10	-1.08925	0.755991	-1	1.39106	0.645012
Peaxi162Scf00004g00117.1				Nuclear ribonuclease Z	sp|Q8LGU7|RNZN_ARATH	IPR001279	GO:0016787	-16.3333	1.42641	0.0130136	1.66667	1.21731	0.202334
Peaxi162Scf00004g00118.1				RING/U-box superfamily protein isoform 1 [Theobroma cacao] ref|XP_007010387.1| RING/U-box superfamily protein isoform 1 [Theobroma cacao] gb|EOY19196.1| RING/U-box superfamily protein isoform 1 [Theobroma cacao] gb|EOY19197.1| RING/U-box superfamily protein isoform 1 [Theobroma cacao]	ref|XP_007010386.1|	IPR013083	GO:0005515,GO:0008270	18.3333	-1.36153	0.166853	-4	1.28642	0.0821011
Peaxi162Scf00004g00119.1				Unknown protein				111.333	-1.14464	0.233107	-48	1.32856	0.073298
Peaxi162Scf00004g00127.1				Unknown protein				0	1	1	0	1	1
Peaxi162Scf00004g00128.1				Unknown protein				0	1	1	0	1	1
Peaxi162Scf00004g00138.1				Serine/threonine-protein kinase STN7, chloroplastic	sp|Q9S713|STT7_ARATH	IPR011009	GO:0005524,GO:0004674,GO:0004672,GO:0006468,GO:0016772	22.3333	-1.22646	0.200119	-5.33333	1.293	0.0425992
Peaxi162Scf00004g00187.1								1.33333	-1.06549	1	-2.66667	1.48629	0.459769
Peaxi162Scf00004g00224.1				tRNA-specific 2-thiouridylase MnmA	sp|B7J2N7|MNMA_BORBZ	IPR004506,IPR023382	GO:0016783,GO:0016740,GO:0005737,GO:0008033	21.3333	-1.20069	0.149076	26	-1.06281	0.84556
Peaxi162Scf00004g00237.1				ARM repeat superfamily protein isoform 1 [Theobroma cacao] gb|EOY32673.1| ARM repeat superfamily protein isoform 1 [Theobroma cacao]	ref|XP_007015054.1|	IPR016024	GO:0005515,GO:0005488	303.667	-1.1845	6.25539e-10	-16.6667	1.24884	0.0252822
Peaxi162Scf00004g00263.1				Photosystem II 5 kDa protein, chloroplastic	sp|B3EWI4|PST2_PETHY			0.666667	-2.92426	0.588276	-0.333333	MS	0.611358
Peaxi162Scf00004g00283.1				alpha/beta-Hydrolases superfamily protein	AT1G51440.1	IPR002921	GO:0004806,GO:0006629	1.66667	-1.05699	1	0	1	1
Peaxi162Scf00004g00318.1				Set1/Ash2 histone methyltransferase complex subunit ASH2	sp|Q9UBL3|ASH2L_HUMAN	IPR001870,IPR008985	GO:0005515	29.6667	-1.05545	0.922518	45.6667	1.06352	0.755066
Peaxi162Scf00004g00319.1				Protein of unknown function (DUF604)	AT5G12460.1	IPR006740		90.3333	-2.01773	8.92635e-05	57.3333	-1.84607	0.125641
Peaxi162Scf00004g00343.1				cytochrome P450, family 71, subfamily A, polypeptide 21	AT3G48320.1	IPR001128	GO:0020037,GO:0016705,GO:0005506,GO:0055114	71.3333	-1.20447	0.462039	74.6667	-1.77821	0.042097
Peaxi162Scf00004g00351.1				cytochrome P450, family 71, subfamily A, polypeptide 20	AT4G13310.1	IPR001128	GO:0020037,GO:0016705,GO:0005506,GO:0055114	1822.33	-2.00004	0.000884232	1031.67	-1.43721	0.0637842
Peaxi162Scf00004g00357.1				Glutelin type-B 5 [Morus notabilis]	gb|EXC35071.1|	IPR014710	GO:0045735	0	1	1	-0.666667	MS	0.611358
Peaxi162Scf00004g00361.1				Glucan endo-1,3-beta-glucosidase	sp|P23433|E13D_TOBAC	IPR017853,IPR000490	GO:0004553,GO:0005975,GO:0003824	0	1	1	1.33333	-4.07348	0.49284
Peaxi162Scf00004g00362.1				NADH:cytochrome B5 reductase 1	AT5G17770.1	IPR001433,IPR001834	GO:0055114,GO:0016491	-0.333333	MS	0.581177	24.6667	-1.16511	0.723848
Peaxi162Scf00004g00364.1				Glucan endo-1,3-beta-glucosidase	sp|P23432|E13C_TOBAC	IPR017853,IPR000490	GO:0004553,GO:0005975,GO:0003824	-0.333333	MS	0.581177	0.333333	NE	0.611358
Peaxi162Scf00004g00374.1				Glucan endo-1,3-beta-glucosidase	sp|P23433|E13D_TOBAC	IPR017853,IPR000490	GO:0004553,GO:0005975,GO:0003824	0	1	1	0	1	1
Peaxi162Scf00004g00375.1				Glucan endo-1,3-beta-glucosidase	sp|P23432|E13C_TOBAC	IPR017853,IPR000490	GO:0004553,GO:0005975,GO:0003824	0	1	1	0	1	1
Peaxi162Scf00004g00377.1				Unknown protein		IPR017853,IPR000490	GO:0004553,GO:0005975,GO:0003824	0	1	1	0	1	1
Peaxi162Scf00004g00378.1				Saccharopine dehydrogenase isoform 2 [Theobroma cacao] gb|EOY32767.1| Saccharopine dehydrogenase isoform 2 [Theobroma cacao]	ref|XP_007015148.1|	IPR005097	GO:0055114,GO:0016491	-2	MS	0.232342	2	-5.73901	0.187903
Peaxi162Scf00004g00387.1				Unknown protein		IPR005135		0.333333	-1.42057	1	-0.666667	3.71344	0.570306
Peaxi162Scf00004g00419.1				Homeodomain-like superfamily protein, putative isoform 2 [Theobroma cacao] gb|EOY32927.1| Homeodomain-like superfamily protein, putative isoform 2 [Theobroma cacao]	ref|XP_007015308.1|	IPR009057	GO:0003677,GO:0006355,GO:0043565,GO:0003700	-14	1.07886	0.36383	141	-1.13251	0.301875
Peaxi162Scf00004g00424.1				Unknown protein		IPR012442		6.33333	-1.10455	0.938987	30.3333	-1.81025	0.00749034
Peaxi162Scf00004g00431.1				Heat stress transcription factor B-4	sp|Q9C635|HSFB4_ARATH	IPR011991,IPR027725	GO:0005634,GO:0006355,GO:0043565,GO:0009408,GO:0003700	-3.33333	1.39704	0.458666	2.33333	1.13066	1
Peaxi162Scf00004g00434.1				Unknown protein		IPR008700		4.33333	-3.4634	0.0506167	0.666667	-2.4983	0.687115
Peaxi162Scf00004g00441.1				TGACG-sequence-specific DNA-binding protein TGA-2.1	sp|O24160|TGA21_TOBAC	IPR004827,IPR025422	GO:0006355,GO:0043565,GO:0006351,GO:0003700	57	-1.14555	0.0620167	60	1.01182	1
Peaxi162Scf00004g00448.1				calcium-dependent protein kinase 17	AT5G12180.1	IPR011992,IPR011009	GO:0005524,GO:0004674,GO:0005509,GO:0004672,GO:0006468,GO:0016772	1.66667	NE	0.0973995	0.666667	-1.34662	0.960489
Peaxi162Scf00004g00455.1				Calcium-dependent lipid-binding (CaLB domain) family protein	AT5G12300.1	IPR000008	GO:0005515	85	-1.68297	1.48905e-13	25.6667	1.08796	0.406408
Peaxi162Scf00004g00458.1				Unknown protein				-1.66667	MS	0.385256	-0.333333	MS	0.611358
Peaxi162Scf00004g00464.1				FAD-binding Berberine family protein	AT1G30700.1	IPR016166,IPR012951	GO:0016614,GO:0008762,GO:0050660,GO:0003824,GO:0055114,GO:0016491	-2	1.18063	0.965999	-3.66667	1.95386	0.582306
Peaxi162Scf00004g00465.1				cytochrome P450, family 93, subfamily D, polypeptide 1	AT5G06900.1	IPR001128	GO:0020037,GO:0016705,GO:0005506,GO:0055114	728.667	-1.91549	0.00452432	385.333	-1.51153	0.329437
Peaxi162Scf00004g01513.1				phytochrome and flowering time regulatory protein (PFT1)	AT1G25540.1	IPR021419		-4.66667	1.28262	0.529467	6.33333	-1.05919	1
Peaxi162Scf00004g01518.1				phytochrome and flowering time regulatory protein (PFT1)	AT1G25540.1	IPR021419		24.3333	-1.0103	1	176.667	-1.17058	0.000526766
Peaxi162Scf00004g01519.1				phytochrome and flowering time regulatory protein (PFT1)	AT1G25540.1	IPR021419		11.6667	-1.12816	0.448926	9	1.07743	0.841209
Peaxi162Scf00004g01610.1				Unknown protein		IPR027443		0	1	1	0.333333	NE	0.611358
Peaxi162Scf00004g01611.1				Metallo-hydrolase/oxidoreductase superfamily protein	AT1G29700.1	IPR001279	GO:0016787	-9	1.13593	0.532989	-28.3333	1.53772	0.271533
Peaxi162Scf00004g01813.1				agenet domain-containing protein / bromo-adjacent homology (BAH) domain-containing protein	AT1G68580.2	IPR014002,IPR008395,IPR001025	GO:0003677	32.3333	-2.08932	1.66528e-07	0.333333	1.23809	0.537017
Peaxi162Scf00004g01815.1				Disease resistance protein (CC-NBS-LRR class) family	AT5G35450.1	IPR027417,IPR000767	GO:0043531,GO:0006952	-23.6667	1.07211	0.491095	240	-1.14353	0.000364217
Peaxi162Scf00004g01817.1				agenet domain-containing protein / bromo-adjacent homology (BAH) domain-containing protein	AT1G68580.2	IPR014002,IPR008395,IPR001025	GO:0003677	157.333	-1.24855	1.23325e-07	-55.6667	1.36653	0.0964334
Peaxi162Scf00004g01917.1		A	A	Dihydrolipoyllysine-residue acetyltransferase component of pyruvate dehydrogenase complex	sp|O66119|ODP2_ZYMMO	IPR004167,IPR001078,IPR023213	GO:0016746,GO:0008152	-2932.67	8.20944	0	59.6667	1.04198	0.931339
Peaxi162Scf00004g01918.1				myb-like transcription factor family protein	AT5G61620.1	IPR009057,IPR001878	GO:0003677,GO:0003682,GO:0008270,GO:0003676	0	1.03467	1	0.666667	-1.30282	0.987777
Peaxi162Scf00004g02110.1				Homocysteine S-methyltransferase family protein	AT3G25900.1	IPR003726	GO:0008898	32	-1.30073	0.303321	50.6667	-1.21625	0.223342
Peaxi162Scf00004g02221.1				Glycolipid transfer protein (GLTP) family protein	AT4G39670.1	IPR014830	GO:0017089,GO:0051861,GO:0046836,GO:0005737	4	-1.10891	0.818946	3.33333	1.2562	0.74187
Peaxi162Scf00004g02222.1				Unknown protein				-43.3333	1.46093	8.6239e-06	-0.333333	1.25699	0.347687
Peaxi162Scf00004g02316.1				Dicarboxylate transporter 1, chloroplastic	sp|Q41364|DIT1_SPIOL	IPR001898	GO:0016020,GO:0055085,GO:0006814,GO:0005215	-1751.67	3.38076	0	329.333	-1.3936	0.17757
Peaxi162Scf00004g02328.1				myb domain protein 83	AT3G08500.1	IPR009057	GO:0003677,GO:0003682	0.333333	-1.00875	1	2.33333	-1.13214	1
Peaxi162Scf00004g02330.1				MATE efflux family protein	AT1G51340.1	IPR002528	GO:0016020,GO:0055085,GO:0015238,GO:0015297,GO:0006855	-35.6667	1.30462	0.164112	74.3333	-1.40955	0.0288348
Peaxi162Scf00004g02331.1				Thymidine kinase	AT3G07800.1	IPR001267,IPR027417	GO:0005524,GO:0004797	-9.33333	1.08106	0.886101	187.667	-1.64111	0.0437508
Peaxi162Scf00004g02340.1				Chaperonin-like RbcX protein	AT5G19855.1	IPR003435		-2.33333	1.16999	0.784445	3.66667	-1.49458	0.540037
Peaxi162Scf00004g02410.1				RNA-binding protein 12	sp|Q9NTZ6|RBM12_HUMAN	IPR012677	GO:0000166,GO:0003676	83	-1.11757	0.28031	27	1.18373	0.000402343
Peaxi162Scf00004g02521.1				Nuclear transcription factor Y subunit A-1	sp|Q9LXV5|NFYA1_ARATH	IPR001289	GO:0006355,GO:0003700	104.667	-1.37507	0.00049753	-5.33333	1.23123	0.256962
Peaxi162Scf00004g02526.1				conserved hypothetical protein [Ricinus communis] gb|EEF48900.1| conserved hypothetical protein [Ricinus communis]	ref|XP_002513497.1|			-1	1.9976	0.826563	-1	2.83719	0.351333
Peaxi162Scf00004g02527.1				translocation protein-related	AT3G20920.1	IPR004728	GO:0008565,GO:0016021,GO:0015031	20	-1.01481	1	116.667	-1.06512	0.485299
Peaxi162Scf00004g02528.1				translocation protein-related	AT3G20920.1	IPR004728	GO:0008565,GO:0016021,GO:0015031	0	1	1	-2.33333	10.0809	0.170088
Peaxi162Scf00004g02625.1				sulfite reductase	AT5G04590.1	IPR011787	GO:0020037,GO:0051539,GO:0050311,GO:0055114,GO:0051536,GO:0016491	349.667	-1.07491	0.426744	1527.67	-1.26509	0.180124
Peaxi162Scf00004g02626.1				calcium-dependent protein kinase 32	AT3G57530.1	IPR011992,IPR011009	GO:0005524,GO:0004674,GO:0005509,GO:0004672,GO:0006468,GO:0016772	74.3333	-1.17907	0.03018	122	-1.10179	0.123774
Peaxi162Scf00004g02627.1				Adrenodoxin-like protein, mitochondrial	sp|Q5FWQ0|ADXL_XENLA	IPR001055,IPR012675	GO:0009055,GO:0051537,GO:0051536	-25.3333	1.36907	0.0020921	24.3333	-1.05022	0.943246
Peaxi162Scf00004g02628.1				Pentatricopeptide repeat-containing protein	sp|Q9FKR3|PP404_ARATH	IPR011990,IPR002885	GO:0005515	10.3333	-1.0905	0.603907	0.666667	1.23568	0.343603
Peaxi162Scf00004g02629.1				Myosin-related, putative [Theobroma cacao] gb|EOY32705.1| Myosin-related, putative [Theobroma cacao]	ref|XP_007015086.1|			-35.3333	2.12391	0.00397262	3	1.05804	1
Peaxi162Scf00004g02724.1				Glucosidase 2 subunit beta	sp|O08795|GLU2B_MOUSE	IPR002172,IPR026874,IPR028146	GO:0005515,GO:0006491	-64	1.30485	0.010224	25.3333	1.06778	0.682909
Peaxi162Scf00004g02726.1				Unknown protein		IPR019013		37.3333	-1.24028	0.00792466	51.6667	-1.18313	0.315411
Peaxi162Scf00004g02727.1				NAC domain containing protein 32	AT1G77450.1	IPR003441	GO:0003677,GO:0006355	0	1	1	0	1	1
Peaxi162Scf00004g02825.1				Unknown protein				-2.66667	1.20401	0.656565	-2	1.39065	0.5091
Peaxi162Scf00004g02916.1				Protein of unknown function (DUF399 and DUF3411)	AT2G40400.1	IPR021825		-285.333	1.54449	0.0029284	115	1.02159	1
Peaxi162Scf00004g02917.1		A'	A	Protein of unknown function (DUF604)	AT5G12460.1	IPR006740		-777.667	8.56228	0	-271.333	5.21571	0
Peaxi162Scf00004g02918.1				Protein of unknown function (DUF604)	AT5G12460.1	IPR006740		8.66667	-1.47018	0.122037	9.66667	-1.66798	0.452505
Peaxi162Scf00004g03012.1				Protein of unknown function (DUF604)	AT5G12460.1	IPR006740		24.3333	-1.45444	0.360323	22.3333	-1.95081	0.0365931
Peaxi162Scf00004g03015.1				cytochrome P450, family 79, subfamily B, polypeptide 2	AT4G39950.1	IPR001128	GO:0020037,GO:0016705,GO:0005506,GO:0055114	-0.333333	MS	0.581177	0	1	1
Peaxi162Scf00004g03211.1				ABC-2 type transporter family protein	AT3G21090.1	IPR027417,IPR013525	GO:0016020,GO:0005524,GO:0000166,GO:0017111,GO:0016887	1	-1.07135	1	5	-2.02004	0.193761
Peaxi162Scf00004g03212.1				ABC-2 type transporter family protein	AT3G21090.1	IPR027417,IPR013525	GO:0016020,GO:0005524,GO:0000166,GO:0017111,GO:0016887	-4.33333	2.94997	0.103416	2.33333	-2.343	0.461012
Peaxi162Scf00004g03213.1				UDP-Glycosyltransferase superfamily protein	AT5G12890.1	IPR002213	GO:0008152,GO:0016758	-22.3333	1.10108	0.75129	51	-2.90625	1.63628e-05
Peaxi162Scf00004g03311.1				conserved hypothetical protein [Ricinus communis] gb|EEF48925.1| conserved hypothetical protein [Ricinus communis]	ref|XP_002513522.1|			33.3333	-1.04722	0.606178	75	-1.05426	0.964002
Peaxi162Scf00004g03312.1				Exosome complex component Rrp42	sp|Q5JIR7|RRP42_THEKO	IPR015847,IPR020568,IPR027408		-27	1.19995	0.283958	3.66667	1.21805	0.00433287
Peaxi162Scf00004g03412.1				Zinc finger CCCH domain-containing protein 22	sp|Q10M00|C3H22_ORYSJ	IPR000571,IPR012677	GO:0046872,GO:0000166,GO:0003676	33	-1.02718	0.987785	159	-1.17776	0.582754
Peaxi162Scf00004g03413.1								0	1	1	0	1	1
Peaxi162Scf00004g03416.1				Unknown protein				532	-2.12993	0.00149758	254	-1.45427	0.178959
Peaxi162Scf00004g03717.1				Heat shock protein DnaJ with tetratricopeptide repeat	AT5G12430.1	IPR011990,IPR001623	GO:0005515	-4	1.04157	0.818554	83	1.03517	0.665146
Peaxi162Scf00004g03718.1				Glucan endo-1,3-beta-glucosidase	sp|P23432|E13C_TOBAC	IPR017853,IPR000490	GO:0004553,GO:0005975,GO:0003824	29	-1.06184	0.61637	103	-1.25349	0.334892
Peaxi162Scf00004g03719.1				Pentatricopeptide repeat-containing protein	sp|Q9FK93|PP406_ARATH	IPR011990,IPR002885	GO:0005515	-17.6667	1.54466	0.0221571	7	1.11448	0.734712
Peaxi162Scf00004g03811.1				ubiquitin-specific protease 24	AT4G30890.1	IPR001394	GO:0006511,GO:0004221	-7	1.10538	0.636007	7.66667	1.1409	0.674484
Peaxi162Scf00004g03812.1				hexokinase-like 1	AT1G50460.1	IPR001312	GO:0005524,GO:0016773,GO:0006096,GO:0005975,GO:0004396	157.333	-1.36179	0.001414	155.333	-1.27592	0.0918012
Peaxi162Scf00004g03912.1				ubiquitin-conjugating enzyme 20	AT1G50490.1	IPR016135,IPR023313	GO:0016881	17.3333	-1.00191	1	121	-1.50332	0.194795
Peaxi162Scf00004g03915.1				DNA binding,zinc ion binding,DNA binding, putative isoform 2 [Theobroma cacao] gb|EOY32781.1| DNA binding,zinc ion binding,DNA binding, putative isoform 2 [Theobroma cacao]	ref|XP_007015162.1|			-10	1.15212	0.263611	0.666667	1.23352	0.209329
Peaxi162Scf00004g03918.1				THUMP domain-containing protein	AT5G12410.1	IPR004114	GO:0003723	-15.6667	1.06995	0.670927	-1	1.24101	0.0101913
Peaxi162Scf00004g03919.1				DNA binding,zinc ion binding,DNA binding, putative isoform 1 [Theobroma cacao] gb|EOY32780.1| DNA binding,zinc ion binding,DNA binding, putative isoform 1 [Theobroma cacao]	ref|XP_007015161.1|	IPR013083	GO:0005515,GO:0008270	21.6667	-1.04575	0.738946	-2.66667	1.25429	0.0821907
Peaxi162Scf00004g03921.1				DNA binding,zinc ion binding,DNA binding, putative isoform 2 [Theobroma cacao] gb|EOY32781.1| DNA binding,zinc ion binding,DNA binding, putative isoform 2 [Theobroma cacao]	ref|XP_007015162.1|	IPR018501,IPR013083	GO:0005515,GO:0008270	11.3333	-1.03217	0.893316	-4	1.26911	0.158178
Peaxi162Scf00004g04011.1				Reactive oxygen species modulator 1 [Theobroma cacao] gb|EOY19872.1| Reactive oxygen species modulator 1 [Theobroma cacao]	ref|XP_007011062.1|	IPR018450		-22	1.12857	0.0740513	49.3333	-1.04678	0.997892
Peaxi162Scf00004g04012.1				Ribosome production factor 1	sp|Q9H9Y2|RPF1_HUMAN	IPR007109,IPR004154		0.333333	-1.45843	0.989126	1.66667	-4.84726	0.284221
Peaxi162Scf00004g04116.1				Regulator of chromosome condensation (RCC1) family with FYVE zinc finger domain	AT5G19420.1	IPR027988,IPR009091,IPR013083,IPR011993,IPR013591	GO:0046872,GO:0005515,GO:0005543	31	-1.03287	0.919482	67.3333	1.06086	0.8395
Peaxi162Scf00004g04119.1								-7.66667	1.07154	0.577479	44.6667	-1.03174	0.957976
Peaxi162Scf00004g04121.1				Tetratricopeptide repeat (TPR)-like superfamily protein	AT3G57090.1	IPR016543,IPR028058,IPR028061	GO:0005515,GO:0000266	-10	1.06624	0.687135	-42.6667	1.37704	0.163802
Peaxi162Scf00004g04124.1				Magnesium transporter NIPA2	sp|Q3SWX0|NIPA2_BOVIN	IPR008521	GO:0016020,GO:0015693,GO:0015095	118	-1.33265	3.9901e-10	107	-1.13586	0.227322
Peaxi162Scf00004g04126.1				Hydroxymethylglutaryl-CoA lyase, mitochondrial	sp|O81027|HMGCL_ARATH	IPR027167,IPR013785	GO:0004419,GO:0003824	118.333	-1.41022	0.106399	140.333	-1.03285	0.875883
Peaxi162Scf00004g04214.1				Ribosome production factor 1	sp|Q8AVP1|RPF1_XENLA	IPR007109,IPR004154		1	NE	0.256909	0	1	1
Peaxi162Scf00004g04217.1				F-box family protein	AT2G32560.1	IPR001810	GO:0005515	513.667	-1.76792	8.37177e-72	135	1.01629	1
Peaxi162Scf00004g04219.1				Ribosome production factor 1	sp|Q8AVP1|RPF1_XENLA	IPR007109,IPR004154		0.666667	-1.53791	0.828766	1.66667	-3.18145	0.395752
Peaxi162Scf00004g04220.1				Methyltransferase family protein isoform 3 [Theobroma cacao] gb|EOY32854.1| Methyltransferase family protein isoform 3 [Theobroma cacao]	ref|XP_007015235.1|	IPR019410		3.33333	1.00528	1	15.3333	1.09392	0.632244
Peaxi162Scf00004g04221.1				GDP-mannose transporter	sp|Q4WTQ6|GMT_ASPFU			58.6667	-1.10229	0.262545	111	-1.07159	0.744351
Peaxi162Scf00004g04314.1				Dihydropyrimidinase	sp|Q55DL0|DPYS_DICDI	IPR006680,IPR011059	GO:0016787,GO:0016810	210.333	-1.10934	0.316235	437.667	-1.03619	0.251934
Peaxi162Scf00004g04414.1				Protein kinase protein with tetratricopeptide repeat domain	AT1G63500.1	IPR011990,IPR011009	GO:0005524,GO:0005515,GO:0004672,GO:0006468,GO:0016772	502.667	-1.24236	0.0119141	555.667	-1.08207	0.315411
Peaxi162Scf00004g04520.1				RING/U-box superfamily protein	AT5G19430.1	IPR013083	GO:0005515,GO:0008270	1341.67	-1.91202	1.05673e-23	444	1.00376	1
Peaxi162Scf00004g04521.1				Lateral root primordium (LRP) protein-related	AT5G12330.4	IPR007818		-5.33333	1.03911	0.997603	119.667	-1.12649	0.344426
Peaxi162Scf00004g04522.1				Rho GTPase activation protein (RhoGAP) with PH domain	AT5G19390.1	IPR011993,IPR025757,IPR008936	GO:0007165,GO:0005515,GO:0005622,GO:0005543	81.3333	-1.11152	0.110962	65.6667	1.12132	0.46817
Peaxi162Scf00004g04525.1				conserved hypothetical protein [Ricinus communis] gb|EEF49548.1| conserved hypothetical protein [Ricinus communis]	ref|XP_002513045.1|			-50.3333	1.19451	0.218805	66.6667	1.05405	0.769073
Peaxi162Scf00004g04618.1				signal peptide peptidase	AT2G03120.1	IPR006639	GO:0016021,GO:0004190	-550	1.57281	0	229.333	1.01227	1
Peaxi162Scf00004g04619.1				L-ascorbate oxidase	sp|Q40588|ASO_TOBAC	IPR017760	GO:0005507,GO:0005576,GO:0055114,GO:0016491	-18	1.05283	0.963514	1329.67	-1.15189	0.121141
Peaxi162Scf00004g04620.1				cytochrome P450, family 76, subfamily C, polypeptide 4	AT2G45550.1	IPR001128	GO:0020037,GO:0016705,GO:0005506,GO:0055114	7.66667	-2.94276	0.0927133	23	-2.00915	0.559579
Peaxi162Scf00004g10118.1				RING/U-box superfamily protein isoform 1 [Theobroma cacao] ref|XP_007010387.1| RING/U-box superfamily protein isoform 1 [Theobroma cacao] gb|EOY19196.1| RING/U-box superfamily protein isoform 1 [Theobroma cacao] gb|EOY19197.1| RING/U-box superfamily protein isoform 1 [Theobroma cacao]	ref|XP_007010386.1|	IPR013083	GO:0005515,GO:0008270	-60	1.10557	0.772898	0	1.23999	0.0103546
Peaxi162Scf00005g00006.1				dicarboxylate/tricarboxylate carrier [Nicotiana tabacum]	emb|CAC84548.1|	IPR023395,IPR018108		-4.33333	7.52381	0.10306	-1.33333	6.05273	0.379851
Peaxi162Scf00005g00016.1				Unknown protein				0	1	1	0.333333	NE	0.611358
Peaxi162Scf00005g00017.1								0	1	1	0	1	1
Peaxi162Scf00005g00035.1								0	1	1	0	1	1
Peaxi162Scf00005g00041.1								-0.333333	MS	0.581177	0	1	1
Peaxi162Scf00005g00086.1				DNA (cytosine-5)-methyltransferase DRM1	sp|Q9LXE5|DRM1_ARATH	IPR015940,IPR001525	GO:0003677,GO:0008168,GO:0006306	0	1	1	1.33333	NE	0.188651
Peaxi162Scf00005g00111.1				Unknown protein		IPR011006,IPR009057	GO:0003677,GO:0000160,GO:0006355,GO:0000156	0	1	1	0	1	1
Peaxi162Scf00005g00118.1				cytochrome P450, family 716, subfamily A, polypeptide 1	AT5G36110.1	IPR001128	GO:0020037,GO:0016705,GO:0005506,GO:0055114	164.667	-1.43075	0.00600339	61.6667	1.06552	0.779524
Peaxi162Scf00005g00134.1				Coproporphyrinogen III oxidase	AT1G03475.1	IPR001260	GO:0004109,GO:0055114,GO:0006779	-53.6667	1.29087	0.0926741	2.33333	1.20569	0.441046
Peaxi162Scf00005g00229.1				CTP synthase family protein	AT1G30820.1	IPR004468,IPR027417	GO:0006221,GO:0003883	-550.667	2.14746	0	338	-1.04444	1
Peaxi162Scf00005g00309.1				Seven transmembrane MLO family protein	AT1G61560.1	IPR004326	GO:0006952,GO:0016021	-73.3333	4.3882	6.87816e-15	-5	2.34728	0.0396861
Peaxi162Scf00005g00318.1				Peroxidase superfamily protein	AT2G37130.1	IPR010255	GO:0006979,GO:0020037,GO:0004601,GO:0055114	3485	-1.724	0.00549555	436.667	1.19131	0.0694056
Peaxi162Scf00005g00322.1				receptor lectin kinase	AT2G37710.1	IPR013320,IPR008985,IPR011009	GO:0030246,GO:0005524,GO:0004674,GO:0004672,GO:0006468,GO:0016772	-8	1.20305	0.478487	11.6667	1.01736	1
Peaxi162Scf00005g00359.1				Cytochrome P450 superfamily protein	AT2G26710.1	IPR001128	GO:0020037,GO:0016705,GO:0005506,GO:0055114	-213.667	1.18333	0.697679	93.3333	1.00895	1
Peaxi162Scf00005g00388.1				Unknown protein		IPR006779	GO:0005634,GO:0003677,GO:0006355	-90.3333	1.3474	0.0105072	-78.3333	1.58362	3.88815e-05
Peaxi162Scf00005g00394.1				Unknown protein				-2.33333	1.25528	0.920584	0	1	1
Peaxi162Scf00005g00403.1				Transposon MuDR mudrA-like protein, putative [Solanum demissum]	gb|AAT39304.2|	IPR004332		0	1	1	0	1.23781	1
Peaxi162Scf00005g00439.1				IQ-domain 2	AT5G03040.1	IPR025064		109	-1.08709	0.232896	270.333	-1.55624	0.0045662
Peaxi162Scf00005g00443.1				HGWP repeat containing protein-like protein [Medicago truncatula] gb|AES97036.1| HGWP repeat containing protein-like protein [Medicago truncatula]	ref|XP_003614078.1|	IPR004252		0	1	1	-0.666667	2.92288	0.476478
Peaxi162Scf00005g00455.1				ROP interactive partner 3	AT2G37080.1			-40.6667	1.46303	0.093082	25.6667	-1.09276	0.899614
Peaxi162Scf00005g00467.1				Unknown protein				0	1	1	-2.66667	2.44604	0.611358
Peaxi162Scf00005g00472.1				Pentatricopeptide repeat-containing protein	sp|Q9ASZ8|PPR37_ARATH	IPR011990,IPR002885	GO:0005515	-0.333333	1.06116	1	6.33333	-1.11366	0.951858
Peaxi162Scf00005g00493.1				nuclear factor Y, subunit B8	AT2G37060.1	IPR003957,IPR009072	GO:0005634,GO:0003677,GO:0006355,GO:0046982,GO:0043565,GO:0005622	37	-1.16226	0.272893	51	-1.02386	0.964971
Peaxi162Scf00005g00505.1				ascorbate peroxidase 2	AT3G09640.1	IPR010255	GO:0006979,GO:0020037,GO:0004601,GO:0055114	13.6667	-1.21873	0.814827	7	-2.13866	0.0862211
Peaxi162Scf00005g00506.1				AP2-like ethylene-responsive transcription factor	sp|Q94AN4|AP2L1_ARATH	IPR016177	GO:0003677,GO:0006355,GO:0003700	-313	4.30921	0	-17.6667	1.59371	8.23322e-05
Peaxi162Scf00005g00612.1				Adiponectin receptor protein	sp|Q9VCY8|ADRL_DROME	IPR004254	GO:0016021	196.333	-1.61635	0.0382327	264.333	-1.56007	0.0708437
Peaxi162Scf00005g00613.1				elongation factor P (EF-P) family protein	AT4G26310.1	IPR020599	GO:0003746,GO:0006414,GO:0043043,GO:0005737	-1.33333	1.04856	0.963634	6.66667	1.1736	0.141453
Peaxi162Scf00005g00614.1				Unknown protein		IPR012340		0	1	1	0	1	1
Peaxi162Scf00005g00615.1				Unknown protein				-0.666667	MS	0.407498	0	1	1
Peaxi162Scf00005g00618.1				Calcium-dependent lipid-binding (CaLB domain) family protein	AT2G01540.1	IPR000008	GO:0005515	52.3333	-1.74364	6.19615e-05	25	-2.3562	2.33735e-05
Peaxi162Scf00005g01013.1				Protein kinase superfamily protein	AT1G65950.1	IPR011009	GO:0005524,GO:0004672,GO:0006468,GO:0016772	0.333333	-1.00703	1	4.66667	1.08878	0.914937
Peaxi162Scf00005g01017.1				cytochrome P450, family 716, subfamily A, polypeptide 1	AT5G36110.1	IPR001128	GO:0020037,GO:0016705,GO:0005506,GO:0055114	-0.666667	1.04339	0.997858	28	1.07449	0.943246
Peaxi162Scf00005g01018.1				cytochrome P450, family 718	AT2G42850.1	IPR001128	GO:0020037,GO:0016705,GO:0005506,GO:0055114	2.33333	-1.13909	1	-6.33333	2.25893	0.526356
Peaxi162Scf00005g01511.1				Light-mediated development protein DET1	sp|Q9ZNU6|DET1_SOLLC	IPR019138		24.3333	-1.22137	0.369891	15.6667	1.06536	0.993773
Peaxi162Scf00005g01610.1								-2.33333	1.14249	0.944143	4.33333	1.08674	0.907511
Peaxi162Scf00005g01613.1				Unknown protein		IPR012337	GO:0003676	0	1	1	0	1	1
Peaxi162Scf00005g02513.1				MLP-like protein 28	AT1G70830.1	IPR023393,IPR000916	GO:0006952,GO:0009607	-25.6667	1.09127	0.980243	2102.67	-1.72302	0.12178
Peaxi162Scf00005g02517.1				Replication factor A 51 kDa subunit [Medicago truncatula] ref|XP_003609076.1| Replication factor A 51 kDa subunit [Medicago truncatula] ref|XP_003609122.1| Replication factor A 51 kDa subunit [Medicago truncatula] gb|AES89108.1| Replication factor A 51 kDa subunit [Medicago truncatula] gb|AES91273.1| Replication factor A 51 kDa subunit [Medicago truncatula] gb|AES91319.1| Replication factor A 51 …	ref|XP_003606911.1|	IPR012340		0	1	1	0.333333	NE	0.611358
Peaxi162Scf00005g02610.1								1.66667	-1.45919	0.722772	0	1	1
Peaxi162Scf00005g02811.1				MLP-like protein 28	AT1G70830.1	IPR023393,IPR000916	GO:0006952,GO:0009607	391.333	-1.19694	0.838214	46.3333	-1.74831	0.000961934
Peaxi162Scf00005g02812.1				ATP synthase subunit-like protein [Medicago truncatula] gb|AET04389.1| ATP synthase subunit-like protein [Medicago truncatula]	ref|XP_003629913.1|	IPR004252		4.33333	-7.38846	0.0174168	0.666667	-1.76603	0.86905
Peaxi162Scf00005g03215.1				Unknown protein		IPR004252		1.66667	-1.20652	0.811778	-1	3.02454	0.693719
Peaxi162Scf00005g03811.1				Cell number regulator 8	sp|B4FUS3|CNR8_MAIZE	IPR006461		143	-1.05543	0.637849	141.333	1.06898	0.611358
Peaxi162Scf00005g04013.1				Unknown protein		IPR010666	GO:0008270	0	1	1	0	1	1
Peaxi162Scf00005g04016.1								1	-1.25609	1	1	-1.01372	1
Peaxi162Scf00005g04017.1				conserved hypothetical protein [Ricinus communis] gb|EEF37137.1| conserved hypothetical protein [Ricinus communis]	ref|XP_002525171.1|			-1.66667	1.1127	0.888403	1.33333	1.10013	0.977173
Peaxi162Scf00005g04018.1				Ph isoform 3, partial [Theobroma cacao]	ref|XP_007027276.1|	IPR000326	GO:0016020,GO:0003824	-9.66667	1.08816	0.401762	60.6667	-1.09626	0.349044
Peaxi162Scf00005g04210.1				secondary cell wall-related glycosyltransferase family 43 [Populus tremula x Populus tremuloides]	gb|AAX33319.1|	IPR005027	GO:0016020,GO:0015018	194	-1.95416	0.0023485	386	-2.36325	0.000381966
Peaxi162Scf00005g04211.1				ATP-dependent RNA helicase ROK1	sp|Q6BP45|ROK1_DEBHA	IPR014014,IPR027417,IPR014001,IPR001650	GO:0005524,GO:0004386,GO:0008026,GO:0003676	-39.3333	1.33018	0.149216	-32.6667	1.49209	2.93011e-05
Peaxi162Scf00005g04212.1				organellar single-stranded DNA binding protein 3	AT5G44785.2	IPR000424	GO:0003697	20.3333	-1.05392	0.92982	12.6667	1.19598	0.00957736
Peaxi162Scf00005g04413.1				Mitochondrial import inner membrane translocase subunit TIM14-1	sp|Q8RV04|TI141_ARATH	IPR001623		31	-1.08694	0.60337	-23.3333	1.32323	0.00725939
Peaxi162Scf00005g04415.1				acyl-transferase [Capsicum annuum]	dbj|BAD99417.1|	IPR003480,IPR023213	GO:0016747	0	1	1	1.66667	-2.18533	0.648567
Peaxi162Scf00005g04417.1				alpha/beta-Hydrolases superfamily protein	AT3G09690.1			-39	1.38935	0.0118825	106.333	-2.09787	0.0204056
Peaxi162Scf00005g04511.1				ribonuclease P family protein	AT2G43190.1	IPR023534	GO:0000172,GO:0003723,GO:0030677,GO:0006379,GO:0006364,GO:0004540,GO:0008033	52.6667	-1.24626	0.0208147	33.6667	1.02337	0.983621
Peaxi162Scf00005g04610.1				40S ribosomal protein S23	sp|P46297|RS23_FRAAN	IPR006032	GO:0005840,GO:0006412,GO:0005622,GO:0003735,GO:0015935	-863.333	1.41544	0.000403437	315.333	1.06664	0.879655
Peaxi162Scf00005g04612.1				Unknown protein				-35	1.4042	0.0430912	34.6667	-1.13351	0.827403
Peaxi162Scf00005g04713.1				DNA replication licensing factor MCM2	sp|P29469|MCM2_YEAST	IPR001208,IPR027417	GO:0003677,GO:0005524,GO:0006260,GO:0000166,GO:0017111	-23	2.67627	2.39366e-05	8.33333	-1.28975	0.632067
Peaxi162Scf00005g04714.1				ubiquitin-protein ligase 4	AT5G02880.1	IPR016024,IPR000569	GO:0005488,GO:0004842	51	-1.0151	1	-102.333	1.37811	0.013728
Peaxi162Scf00005g04810.1				Lariat debranching enzyme	sp|Q94K01|DBR1_ARATH	IPR007708,IPR004843	GO:0006397,GO:0016787,GO:0016788	9	1.0006	1	-5.66667	1.26112	0.0037123
Peaxi162Scf00005g04811.1				SITE-1 protease	AT5G19660.1	IPR015500,IPR023828	GO:0004252,GO:0006508	59	-1.04298	0.581177	137.667	1.00869	1
Peaxi162Scf00005g04912.1				Unknown protein				1	NE	0.232013	-0.333333	2.77837	0.681237
Peaxi162Scf00005g04914.1				Leucine-rich repeat protein kinase family protein	AT2G37050.1	IPR024788,IPR013320,IPR011009	GO:0005524,GO:0004674,GO:0004672,GO:0006468,GO:0016772	233.667	-1.37354	0.0124241	106.333	-1.00052	1
Peaxi162Scf00005g04915.1				NAD(P)H-quinone oxidoreductase subunit 2 A, chloroplastic	sp|P0CD24|NU2C1_PANGI	IPR008543	GO:0005524,GO:0009507	-0.333333	1.34594	1	1.33333	-1.40231	0.845513
Peaxi162Scf00005g05110.1				2,3-bisphosphoglycerate-independent phosphoglycerate mutase [Theobroma cacao] gb|EOY07715.1| 2,3-bisphosphoglycerate-independent phosphoglycerate mutase [Theobroma cacao]	ref|XP_007027213.1|			108	-2.52044	1.93199e-08	48.3333	-1.06437	1
Peaxi162Scf00005g05111.1				Pentatricopeptide repeat-containing protein	sp|Q9LYZ9|PP362_ARATH	IPR011990,IPR002885	GO:0005515	-2	1.03912	0.921841	17.6667	1.12176	0.580498
Peaxi162Scf00005g05112.1				60S ribosomal protein L4	sp|Q9XF97|RL4_PRUAR	IPR023574,IPR002136,IPR025755	GO:0005840,GO:0006412,GO:0003735	-1859.67	1.64966	2.12751e-10	368.667	1.10175	0.732211
Peaxi162Scf00005g05117.1				Zinc finger CCCH domain-containing protein 11	sp|Q0JHZ2|C3H11_ORYSJ	IPR000571	GO:0046872	-131.333	1.30282	1.42586e-06	103	1.03436	0.619093
Peaxi162Scf00006g00013.1				Unknown protein				0	1	1	0	1	1
Peaxi162Scf00006g00016.1				Glucosamine 6-phosphate N-acetyltransferase	sp|Q9LFU9|GNA1_ARATH	IPR016181	GO:0008080	8	-1.0843	0.705821	18.3333	-1.12775	0.711586
Peaxi162Scf00006g00026.1				B-block binding subunit of TFIIIC	AT1G59453.1			-0.666667	1.05561	0.994288	1.66667	-2.43125	0.710849
Peaxi162Scf00006g00031.1				FASCICLIN-like arabinogalactan 1	AT5G55730.1	IPR000782		125.333	-1.64728	0.00389929	65.6667	-1.62765	0.00883017
Peaxi162Scf00006g00057.1				type I MADS box transcription factor [Petunia x hybrida]	gb|ACI05253.1|	IPR002100	GO:0003677,GO:0046983	1.66667	-1.96176	0.804965	-0.333333	1.45421	0.844619
Peaxi162Scf00006g00062.1				Plant protein of unknown function (DUF868)	AT2G04220.1	IPR008586		0	1	1	0	1	1
Peaxi162Scf00006g00067.1				Unknown protein		IPR012340		0	1	1	-0.333333	MS	0.611358
Peaxi162Scf00006g00075.1								2.66667	-2.56376	0.199987	0	1.27715	1
Peaxi162Scf00006g00087.1				LORELEI-LIKE-GPI-ANCHORED PROTEIN 1	AT5G56170.1			9	-1.09115	0.900512	31	-1.09284	0.825384
Peaxi162Scf00006g00088.1				Chalcone--flavonone isomerase A	sp|P11650|CFI1_PETHY	IPR009071,IPR016087	GO:0016872,GO:0045430,GO:0009813	31.6667	-1.07158	0.813024	81.6667	-1.00375	1
Peaxi162Scf00006g00092.1				conserved hypothetical protein [Ricinus communis] gb|EEF36722.1| conserved hypothetical protein [Ricinus communis]	ref|XP_002525604.1|			134.667	-1.12043	0.219567	232.333	-1.06555	0.123762
Peaxi162Scf00006g00098.1				myb domain protein 107	AT3G02940.1	IPR009057	GO:0003677,GO:0003682	5.66667	-3.76827	0.364921	-22.3333	3.89056	0.647972
Peaxi162Scf00006g00099.1				Transducin/WD40 repeat-like superfamily protein	AT3G13340.1	IPR015943	GO:0005515	140.667	-1.19393	0.00265721	154	-1.01785	0.948694
Peaxi162Scf00006g00111.1				SAUR-like auxin-responsive protein family	AT3G12830.1	IPR003676		2.33333	-1.34496	0.796914	1.66667	-1.08484	1
Peaxi162Scf00006g00121.1				Unknown protein				0	1	1	0	1	1
Peaxi162Scf00006g00139.1				Porphobilinogen deaminase	sp|Q3SVF3|HEM3_NITWN	IPR000860	GO:0018160,GO:0033014,GO:0004418	-10	1.07842	0.368086	53.6667	-1.18387	0.430577
Peaxi162Scf00006g00146.1				Unknown protein		IPR006814	GO:0009523,GO:0042651,GO:0015979,GO:0009654	-4	1.27164	0.720845	-1.33333	1.34968	0.335842
Peaxi162Scf00006g00148.1				Topoisomerase II-associated protein PAT1	AT3G22270.1	IPR019167		38.6667	-1.00752	1	154.667	1.05057	0.661672
Peaxi162Scf00006g00149.1				Unknown protein		IPR006814	GO:0009523,GO:0042651,GO:0015979,GO:0009654	41	-2.54826	0.0314771	-12.6667	1.84707	0.061823
Peaxi162Scf00006g00159.1				Thiosulfate/3-mercaptopyruvate sulfurtransferase 2	sp|Q24JL3|STR2_ARATH	IPR001763	GO:0004792	-25	1.11249	0.294117	87.3333	-1.0891	0.611358
Peaxi162Scf00006g00163.1				Carbohydrate-binding X8 domain superfamily protein	AT1G79480.1	IPR012946		-0.333333	1.10981	1	11	-2.04585	0.480512
Peaxi162Scf00006g00174.1				Homeodomain-like superfamily protein	AT1G79430.2	IPR025756,IPR009057	GO:0003677,GO:0003682	0.666667	1.00654	1	11.3333	-1.26071	0.897537
Peaxi162Scf00006g00191.1				organic cation/carnitine transporter 3	AT1G16390.1	IPR005828,IPR016196	GO:0055085,GO:0016021,GO:0022857	131.333	-1.84742	0.00131552	118.333	-1.91797	0.0437259
Peaxi162Scf00006g00201.1				17.5 kd heat shock family protein [Populus trichocarpa] gb|EEF02331.1| 17.5 kd heat shock family protein [Populus trichocarpa]	ref|XP_002316160.1|	IPR008978		2	-6.68506	0.415715	0.333333	NE	0.611358
Peaxi162Scf00006g00206.1				D6 protein kinase like 2	AT5G47750.1	IPR011009	GO:0005524,GO:0004674,GO:0004672,GO:0006468,GO:0016772	-0.333333	1.99534	0.861448	0	1.23781	1
Peaxi162Scf00006g00207.1				HGWP repeat containing protein-like protein [Medicago truncatula] gb|AES97036.1| HGWP repeat containing protein-like protein [Medicago truncatula]	ref|XP_003614078.1|	IPR004252		-0.666667	1.22379	0.956416	-0.666667	1.19532	0.89059
Peaxi162Scf00006g00210.1				B-block binding subunit of TFIIIC	AT1G59453.1	IPR011991,IPR007309		20.3333	-1.07245	0.819978	-48.3333	1.44275	0.110685
Peaxi162Scf00006g00211.1				B-block binding subunit of TFIIIC	AT1G59453.1	IPR011991,IPR007309		-0.333333	1.0743	1	-3.66667	1.66085	0.339286
Peaxi162Scf00006g00229.1				NAC domain containing protein 70	AT4G10350.1	IPR003441	GO:0003677,GO:0006355	-6.66667	1.52269	0.124716	6.66667	-1.20071	0.897508
Peaxi162Scf00006g00236.1				Zinc finger CCCH domain-containing protein 37	sp|Q941Q3|C3H37_ARATH	IPR000571	GO:0046872	-55	1.16278	0.581177	-67.6667	1.40861	0.0270515
Peaxi162Scf00006g00249.1				Sas10/Utp3/C1D family	AT5G25080.1	IPR011082,IPR007146		-10.6667	1.22016	0.170149	11	-1.07146	0.89098
Peaxi162Scf00006g00314.1				nudix hydrolase homolog 10	AT4G25434.1	IPR003293	GO:0016787	0	1	1	-0.666667	4.86543	0.74248
Peaxi162Scf00006g00316.1				Peroxidase superfamily protein	AT4G36430.1	IPR010255	GO:0006979,GO:0020037,GO:0004601,GO:0055114	0	1	1	0.333333	NE	0.611358
Peaxi162Scf00006g00317.1				RPM1-interacting protein 4 (RIN4) family protein	AT5G55850.1	IPR008700		203.667	-1.36687	6.33152e-06	160.333	-1.13988	0.0772397
Peaxi162Scf00006g00319.1				Ribosomal RNA small subunit methyltransferase B	sp|P94464|RSMB_BACSU	IPR023267	GO:0003723,GO:0006355,GO:0008649,GO:0006364	-11.6667	1.19516	0.281403	1	1.21308	0.580436
Peaxi162Scf00006g00323.1				Unknown protein		IPR012337	GO:0003676	0	1	1	0	1	1
Peaxi162Scf00006g00328.1				Unknown protein		IPR010666	GO:0008270	0	1	1	0	1	1
Peaxi162Scf00006g00329.1				Auxin-responsive family protein	AT3G25290.1	IPR017214		-1.33333	2.4512	0.423081	3	-1.66863	0.747008
Peaxi162Scf00006g00333.1				Protein kinase protein with adenine nucleotide alpha hydrolases-like domain	AT2G24370.1	IPR014729	GO:0006950	0	1	1	0	1	1
Peaxi162Scf00006g00342.1				Unknown protein				0	1	1	0	1	1
Peaxi162Scf00006g00349.1				Unknown protein				0	1	1	0	1	1
Peaxi162Scf00006g00353.1				RNA helicase family protein	AT1G32490.1	IPR007502,IPR011709,IPR027417,IPR014001,IPR001650	GO:0005524,GO:0004386,GO:0008026,GO:0003676	42	-2.89516	0.0051104	-5	1.39894	0.743345
Peaxi162Scf00006g00365.1				Ankyrin-1	sp|P16157|ANK1_HUMAN	IPR020683,IPR000535	GO:0005515,GO:0005198	-8.33333	13.7306	0.556694	0.333333	-1.57918	1
Peaxi162Scf00006g00369.1				Ankyrin-1	sp|P16157|ANK1_HUMAN	IPR008962,IPR020683	GO:0005515,GO:0005198	0	1	1	0	1	1
Peaxi162Scf00006g00371.1				Unknown protein		IPR013126		0	1	1	0	1	1
Peaxi162Scf00006g00375.1				Unknown protein				0.333333	NE	0.581177	-0.333333	MS	0.611358
Peaxi162Scf00006g00386.1				Leucine-rich repeat (LRR) family protein	AT1G03440.1	IPR025875,IPR013210,IPR001611	GO:0005515	-8.33333	1.28138	0.232162	7	1.02846	1
Peaxi162Scf00006g00389.1				alpha/beta-Hydrolases superfamily protein	AT3G63010.1	IPR013094	GO:0016787,GO:0008152	-229.333	1.24435	0.0888176	276	1.01753	1
Peaxi162Scf00006g00399.1								-4.33333	1.24584	0.591107	0	1	1
Peaxi162Scf00006g00402.1				Protein kinase superfamily protein	AT1G11050.1	IPR013320,IPR011009	GO:0005524,GO:0004674,GO:0004672,GO:0006468,GO:0016772	29	-1.12659	0.523832	-12.6667	1.29144	0.262691
Peaxi162Scf00006g00409.1				Sugar transporter ERD6-like 7	sp|P93051|ERDL7_ARATH	IPR005828,IPR016196	GO:0016020,GO:0006810,GO:0055085,GO:0016021,GO:0022891,GO:0022857,GO:0005215	483.667	-1.46321	3.77322e-05	84.6667	1.15477	0.267933
Peaxi162Scf00006g00412.1				Unknown protein				0	1	1	0	1	1
Peaxi162Scf00006g00414.1				emp24/gp25L/p24 family/GOLD family protein	AT3G07680.1	IPR009038	GO:0006810,GO:0016021	92	-1.40225	0.0492794	119	-1.4252	0.00546884
Peaxi162Scf00006g00416.1				Plant protein of unknown function (DUF827)	AT5G55860.1	IPR008545		-45.6667	1.22703	0.198591	-22	1.28468	0.122841
Peaxi162Scf00006g00418.1				cellulose synthase like E1	AT1G55850.1	IPR005150	GO:0016760,GO:0016020,GO:0030244	-132.667	1.13806	0.36383	-203	1.51799	0
Peaxi162Scf00006g00421.1				Leucine-rich repeat receptor-like protein kinase family protein	AT2G33170.1	IPR003591,IPR013210,IPR001611	GO:0005515	18	-1.14079	0.468671	16.6667	-1.09904	0.886072
Peaxi162Scf00006g00426.1				2Fe-2S ferredoxin-like superfamily protein	AT1G32550.1	IPR010241,IPR012675	GO:0009055,GO:0051537,GO:0022900,GO:0051536	-7	1.32836	0.306818	8.66667	-1.11734	0.947035
Peaxi162Scf00006g00433.1				UDP-glucose:solanidine glucosyltransferase [Solanum tuberosum]	gb|ABB29874.1|	IPR002213	GO:0008152,GO:0016758	-6.66667	1.87961	0.130682	1.66667	-2.16993	0.527155
Peaxi162Scf00006g00438.1				2-oxoglutarate (2OG) and Fe(II)-dependent oxygenase superfamily protein	AT1G52820.1	IPR027443,IPR005123	GO:0016706,GO:0055114,GO:0016491	-0.666667	MS	0.581177	0	1	1
Peaxi162Scf00006g00443.1				phosphate transporter 1	AT3G54700.1	IPR005828,IPR016196	GO:0055085,GO:0006817,GO:0005315,GO:0016021,GO:0022857	7915.67	-3.75976	7.28657e-21	38.6667	-1.29068	0.575354
Peaxi162Scf00006g00445.1				phosphate transporter 1	AT2G38940.1	IPR005828,IPR016196	GO:0055085,GO:0006817,GO:0005315,GO:0016021,GO:0022857	3636	-2.99959	1.83711e-17	23	-1.74344	0.598911
Peaxi162Scf00006g00446.1				phosphate transporter 1	AT2G38940.1	IPR005828,IPR016196	GO:0055085,GO:0016021,GO:0022857	363.667	-3.95794	6.23964e-20	0.666667	1.12161	0.996447
Peaxi162Scf00006g00458.1				Unknown protein				0	1	1	-0.333333	MS	0.611358
Peaxi162Scf00006g00459.1				Serine/threonine-protein phosphatase 7 long form homolog	sp|Q9LNG5|PPP7L_ARATH	IPR019557		0	1	1	0	1	1
Peaxi162Scf00006g00507.1				Unknown protein				-11.6667	1.08169	0.36251	42.3333	1.0862	0.253359
Peaxi162Scf00006g00508.1				Unknown protein				0	1	1	0	1	1
Peaxi162Scf00006g00509.1				Unknown protein				0	1	1	0	1	1
Peaxi162Scf00006g00511.1				ABC-2 type transporter family protein	AT2G13610.1	IPR027417,IPR013525	GO:0016020,GO:0005524,GO:0000166,GO:0017111,GO:0016887	-20.6667	1.25981	0.120117	91.6667	-1.79118	0.363928
Peaxi162Scf00006g00516.1				Calcium-binding EF-hand family protein	AT5G24270.1	IPR001125	GO:0005509	42.3333	-1.65145	0.00334433	9	1.10653	0.925125
Peaxi162Scf00006g00522.1				Farnesyl pyrophosphate synthase	sp|P49350|FPPS_ARTAN	IPR000092	GO:0008299	-1320.33	1.49867	0	77.3333	1.22655	0.574999
Peaxi162Scf00006g00523.1				Calcium-binding EF-hand family protein	AT5G24270.1	IPR001125	GO:0005509	85	-1.52815	1.06813e-07	41.3333	-1.0014	1
Peaxi162Scf00006g00524.1				Sec14p-like phosphatidylinositol transfer family protein	AT1G55840.1	IPR001251,IPR011074		163.667	-1.13989	0.570118	324.667	-1.47534	0.358532
Peaxi162Scf00006g00525.1				DNA-directed RNA polymerase family protein	AT1G60850.2	IPR009025	GO:0003899,GO:0003677,GO:0006351,GO:0046983	-60.3333	1.45198	0.0425796	12.3333	1.16236	0.280481
Peaxi162Scf00006g00528.1				conserved hypothetical protein [Ricinus communis] gb|EEF39649.1| conserved hypothetical protein [Ricinus communis]	ref|XP_002522798.1|	IPR002549		3	-3.77596	0.407498	4.66667	-2.53967	0.291995
Peaxi162Scf00006g00529.1				RING/U-box superfamily protein	AT5G55970.1			2.33333	-1.16434	0.906038	8.66667	-1.62533	0.280481
Peaxi162Scf00006g00534.1				Nucleotide/sugar transporter family protein	AT5G55950.1	IPR013657,IPR004853	GO:0055085	6	-2.05843	0.125888	11.6667	-3.32754	0.00159291
Peaxi162Scf00006g00535.1				heat shock protein 81-2	AT5G56030.1	IPR001404	GO:0006457,GO:0005524,GO:0051082,GO:0006950	-2507.67	1.34836	2.3399e-06	-2463	1.52947	0.0840948
Peaxi162Scf00006g00711.1				Calcium-binding EF-hand family protein	AT5G24270.1	IPR011992	GO:0005509	100.333	-1.68446	7.22958e-14	35	1.0462	0.887188
Peaxi162Scf00006g00715.1				UV-induced protein uvi31, putative [Theobroma cacao] gb|EOY11897.1| UV-induced protein uvi31, putative [Theobroma cacao]	ref|XP_007020372.1|	IPR003808,IPR002634		-40	1.20881	0.0509244	35.3333	1.03464	0.882513
Peaxi162Scf00006g00717.1				Transducin/WD40 repeat-like superfamily protein, putative isoform 2 [Theobroma cacao] gb|EOY11895.1| Transducin/WD40 repeat-like superfamily protein, putative isoform 2 [Theobroma cacao]	ref|XP_007020370.1|	IPR015943	GO:0005515	171.333	-1.12655	0.274579	-15.3333	1.26391	4.70909e-13
Peaxi162Scf00006g00718.1								0	1	1	0	1	1
Peaxi162Scf00006g00810.1				Unknown protein				-2	1.33576	0.581177	-3.66667	1.40542	0.836522
Peaxi162Scf00006g00811.1				ubiquitin-conjugating enzyme 28	AT1G64230.1	IPR016135,IPR023313	GO:0016881	3.66667	-6.2164	0.0739343	2.66667	1.02024	1
Peaxi162Scf00006g01310.1				Ribonuclease P protein subunit p30	sp|O88796|RPP30_MOUSE	IPR002738	GO:0003824,GO:0004540,GO:0008033	-98	1.42691	0.00142648	-23	1.40155	9.55804e-05
Peaxi162Scf00006g01510.1				ARM repeat superfamily protein isoform 2 [Theobroma cacao] gb|EOY13964.1| ARM repeat superfamily protein isoform 2 [Theobroma cacao]	ref|XP_007022439.1|	IPR016024	GO:0005488	15	-1.01999	1	4	1.21938	0.00147254
Peaxi162Scf00006g01613.1				Metal tolerance protein 10	sp|Q0WU02|MTP10_ARATH	IPR027470,IPR027469,IPR002524	GO:0055085,GO:0016021,GO:0006812,GO:0008324	16.6667	-1.25755	0.698565	126.333	-2.36365	0.0307868
Peaxi162Scf00006g01615.1				ATP-dependent zinc metalloprotease FtsH 3	sp|P72991|FTSH3_SYNY3	IPR000642,IPR027417	GO:0006508,GO:0005524,GO:0004222,GO:0000166,GO:0017111	-104.667	1.85021	7.7798e-05	-17.3333	1.42662	0.197386
Peaxi162Scf00006g01617.1				DCN1-like protein 1	sp|Q96GG9|DCNL1_HUMAN	IPR014764		3	-1.14803	0.811198	-0.333333	1.24983	0.614451
Peaxi162Scf00006g02411.1				peroxisomal ABC transporter 1	AT4G39850.1	IPR027417,IPR011527	GO:0016020,GO:0006810,GO:0055085,GO:0005524,GO:0042626,GO:0000166,GO:0016021,GO:0017111,GO:0016887	58.6667	-1.35561	0.0187759	71.3333	-1.1622	0.617515
Peaxi162Scf00006g02414.1				ENTH/ANTH/VHS superfamily protein	AT5G57200.1	IPR011417,IPR008942	GO:0030276,GO:0048268,GO:0005545,GO:0030118,GO:0005543	2	-2.99948	0.48825	1.66667	-1.53026	0.807127
Peaxi162Scf00006g02510.1				Unknown protein		IPR012340		0	1	1	0	1	1
Peaxi162Scf00006g02613.1				Ubiquitin-specific protease family C19-related protein	AT1G78880.1			76	-1.11753	0.328298	243.667	-1.33711	0.000958825
Peaxi162Scf00006g02614.1				Ubiquitin-specific protease family C19-related protein	AT1G78880.1			152.333	-1.31206	0.0338091	249	-1.35584	0.0293884
Peaxi162Scf00006g02616.1				Unknown protein				0	1	1	0	1	1
Peaxi162Scf00006g02911.1				Mannan endo-1,4-beta-mannosidase 6	sp|Q9LZV3|MAN6_ARATH	IPR027417,IPR000795,IPR017853	GO:0005975,GO:0005525,GO:0003824,GO:0003924	1.33333	-1.22604	1	14.6667	-2.10962	0.33823
Peaxi162Scf00006g02913.1								0	1	1	10.3333	-1.36793	0.296781
Peaxi162Scf00006g02914.1				plant intracellular ras group-related LRR 6	AT2G19330.1	IPR003591,IPR025875,IPR001611	GO:0005515	49	-1.59591	0.44736	68	-1.05905	1
Peaxi162Scf00006g03310.1				Unknown protein		IPR007650		5.33333	-1.07626	0.913664	14	-1.62301	0.0542534
Peaxi162Scf00006g03312.1				RNA helicase, ATP-dependent, SK12/DOB1 protein	AT2G06990.1	IPR027417,IPR025696,IPR014001,IPR016438	GO:0016817,GO:0005524,GO:0016818,GO:0004386,GO:0008026,GO:0003676	-22.3333	1.21772	0.383289	6.33333	1.17463	0.495266
Peaxi162Scf00006g03314.1				Unknown protein				1	-3.88689	0.581177	3.33333	-3.16209	0.209301
Peaxi162Scf00006g03411.1				Brefeldin A-inhibited guanine nucleotide-exchange protein 5	sp|F4IXW2|BIG5_ARATH	IPR023394,IPR000904,IPR016024	GO:0032012,GO:0005086,GO:0005488	-457.333	1.24781	5.0458e-08	294.333	1.06309	0.54785
Peaxi162Scf00006g03619.1				Serine/threonine protein phosphatase family protein	AT1G03445.1	IPR012391,IPR004843	GO:0016787,GO:0005515,GO:0005506,GO:0004721,GO:0030145	-26.3333	1.08514	0.42627	112	1.03187	0.867221
Peaxi162Scf00006g03621.1				Sequence-specific DNA binding,sequence-specific DNA binding transcription factors, putative isoform 1 [Theobroma cacao] gb|EOY11981.1| Sequence-specific DNA binding,sequence-specific DNA binding transcription factors, putative isoform 1 [Theobroma cacao]	ref|XP_007020456.1|			-151.667	1.73141	5.32941e-07	-23.3333	1.35779	3.19077e-07
Peaxi162Scf00006g03625.1				Aldo-keto reductase	sp|P40690|ALKE_BABBO	IPR001395,IPR023210		-3.33333	1.0623	0.863257	10	1.12727	0.65376
Peaxi162Scf00006g03910.1				Protein kinase family protein	AT5G35960.1	IPR011009	GO:0005524,GO:0004674,GO:0004672,GO:0006468,GO:0016772	65.3333	-1.32425	0.38848	-7	1.28156	0.692105
Peaxi162Scf00006g03911.1				histidine phosphotransfer protein 6	AT1G80100.1	IPR008207	GO:0000160,GO:0004871	147.333	-1.70728	1.10031e-08	-6	1.26258	0.024019
Peaxi162Scf00006g04217.1				lsd one like 1	AT1G32540.2	IPR005735		-1	2.55423	0.581177	-11.3333	2.57012	0.207811
Peaxi162Scf00006g04218.1				Sulfate/thiosulfate import ATP-binding protein cysA	sp|Q9G4F5|CYSA_CUCSA	IPR027417	GO:0005524,GO:0000166,GO:0017111,GO:0016887	-5.66667	1.07432	0.581177	10	1.06888	0.92049
Peaxi162Scf00006g04220.1				EYES ABSENT homolog	AT2G35320.1	IPR006545,IPR023214	GO:0007275	-8.33333	1.09504	0.54865	38.3333	-1.05094	0.934209
Peaxi162Scf00006g04222.1				UDP-Glycosyltransferase superfamily protein	AT2G36780.1	IPR002213	GO:0008152,GO:0016758	-502.667	2.02319	0.234719	179.667	-2.43047	1.07746e-09
Peaxi162Scf00006g04510.1				Serine/threonine-protein phosphatase 7 long form homolog	sp|Q9LNG5|PPP7L_ARATH	IPR019557		-0.333333	1.04757	1	-3	1.3988	0.186424
Peaxi162Scf00006g04811.1				MATE efflux family protein	AT2G04050.1	IPR002528	GO:0016020,GO:0055085,GO:0015238,GO:0015297,GO:0006855	-0.666667	MS	0.360323	0	1	1
Peaxi162Scf00006g04812.1				MATE efflux family protein	AT1G71140.1	IPR002528	GO:0016020,GO:0055085,GO:0015238,GO:0015297,GO:0006855	-1	2.55405	0.739437	-0.666667	1.4091	0.7239
Peaxi162Scf00006g05010.1				Eukaryotic aspartyl protease family protein	AT2G03200.1	IPR021109,IPR001461	GO:0006508,GO:0004190	350	-3.1554	0.210545	468.667	-1.99456	1.17099e-08
Peaxi162Scf00006g10316.1				Peroxidase superfamily protein	AT4G36430.1	IPR010255	GO:0006979,GO:0020037,GO:0004601,GO:0055114	363.667	-2.43309	0.0169567	723.333	-3.17763	0.140242
Peaxi162Scf00007g00011.1				HXXXD-type acyl-transferase family protein	AT5G17540.1	IPR003480,IPR023213	GO:0016747	233.333	-1.47007	0.182798	-162	1.8237	0.0184441
Peaxi162Scf00007g00012.1				HXXXD-type acyl-transferase family protein	AT5G17540.1	IPR003480,IPR023213	GO:0016747	304	-1.45163	0.166338	-86.3333	1.55079	0.395953
Peaxi162Scf00007g00015.1				Unknown protein				-0.333333	2.09712	0.824791	0	1	1
Peaxi162Scf00007g00016.1				Unknown protein		IPR009057	GO:0003677,GO:0003682	0	1	1	-1.66667	6.99301	0.393675
Peaxi162Scf00007g00023.1				Unknown protein		IPR007216		0	1	1	0	1	1
Peaxi162Scf00007g00033.1				mitogen-activated protein kinase kinase kinase 15	AT5G55090.1	IPR011009	GO:0005524,GO:0004674,GO:0004672,GO:0006468,GO:0016772	2	-1.04112	1	7	1.09538	0.981166
Peaxi162Scf00007g00035.1				Unknown protein		IPR000484	GO:0009772,GO:0019684,GO:0045156	0	1	1	0	1	1
Peaxi162Scf00007g00063.1		A	A	Disease resistance-responsive (dirigent-like protein) family protein	AT2G21100.1	IPR004265		-120.333	MS	9.63017e-06	-0.666667	MS	0.611358
Peaxi162Scf00007g00068.1				Nodulin-like / Major Facilitator Superfamily protein	AT1G74780.1	IPR011009	GO:0005524,GO:0004672,GO:0006468,GO:0016772	0	1	1	0	1	1
Peaxi162Scf00007g00072.1				ARABIDOPSIS SERIN PROTEASE	AT2G32480.1	IPR008915	GO:0006508,GO:0005515,GO:0004222	1.66667	-1.00986	1	-2.33333	1.32038	0.181053
Peaxi162Scf00007g00077.1				Unknown protein				0	1	1	0	1	1
Peaxi162Scf00007g00095.1				glutamate receptor 5	AT2G32400.1	IPR001638,IPR028082,IPR002455,IPR017103	GO:0016020,GO:0007186,GO:0006810,GO:0004965,GO:0004970,GO:0005234,GO:0016021,GO:0005215	214	-1.67437	6.42918e-07	29	1.00421	1
Peaxi162Scf00007g00102.1				glucose-6-phosphate/phosphate translocator 2	AT1G61800.1	IPR004853,IPR004696	GO:0016020,GO:0006810,GO:0016021,GO:0005215	82	-2.02292	0.203493	6.66667	-1.08013	0.962781
Peaxi162Scf00007g00120.1				HXXXD-type acyl-transferase family protein	AT5G17540.1	IPR003480,IPR023213	GO:0016747	1.66667	-5.7532	0.396941	23.6667	-1.16424	0.907812
Peaxi162Scf00007g00122.1				allene oxide synthase	AT5G42650.1	IPR001128	GO:0020037,GO:0016705,GO:0005506,GO:0004497,GO:0055114	1	-3.942	0.413026	0	1.23781	1
Peaxi162Scf00007g00125.1								76	-1.14334	0.0256009	372	-1.37273	0.00721461
Peaxi162Scf00007g00126.1				Pentatricopeptide repeat-containing protein	sp|Q9STE1|PP333_ARATH	IPR011990,IPR002885	GO:0005515	-139.667	1.19052	0.132176	196.667	1.01131	1
Peaxi162Scf00007g00127.1				Protein of unknown function (DUF1068)	AT1G05070.1	IPR010471		40	-1.06056	0.779344	168.333	-1.35686	0.00536014
Peaxi162Scf00007g00129.1				B-box type zinc finger family protein	AT3G21890.1	IPR000315	GO:0008270,GO:0005622	-14.3333	1.41501	0.145852	21	-1.39702	0.611358
Peaxi162Scf00007g00131.1				Lipid-A-disaccharide synthase	sp|B6IST7|LPXB_RHOCS	IPR003835	GO:0008915,GO:0009245	9.33333	-1.03154	1	17.6667	1.12566	0.611358
Peaxi162Scf00007g00141.1				DNA-binding storekeeper protein-related transcriptional regulator	AT4G00390.1	IPR007592		-65.3333	1.20782	0.00485454	43.6667	1.13522	0.00675745
Peaxi162Scf00007g00153.1				FASCICLIN-like arabinogalactan protein 21 precursor	AT5G06920.1	IPR000782		-3.66667	12.1756	0.0148839	1.33333	NE	0.379252
Peaxi162Scf00007g00157.1				Unknown protein				3	-1.12973	0.968683	-30.6667	1.92687	0.681716
Peaxi162Scf00007g00164.1				G-type lectin S-receptor-like serine/threonine-protein kinase	sp|Q9SXB8|Y1133_ARATH	IPR001480,IPR003609,IPR000858,IPR013320,IPR024171,IPR011009	GO:0005524,GO:0004674,GO:0004672,GO:0048544,GO:0006468,GO:0016772	356	-1.30754	0.0768332	639.667	-1.93163	0.306925
Peaxi162Scf00007g00172.1				Subtilisin-like serine endopeptidase family protein	AT2G04160.1	IPR015500,IPR023828	GO:0004252,GO:0006508,GO:0042802,GO:0043086	-2	1.15971	1	4.33333	-4.83432	0.418686
Peaxi162Scf00007g00177.1				receptor kinase 3	AT4G21380.1	IPR001480,IPR003609,IPR000858,IPR011009	GO:0005524,GO:0004674,GO:0004672,GO:0048544,GO:0006468,GO:0016772	10	-1.49665	0.101235	-19.3333	3.95247	0.0170564
Peaxi162Scf00007g00179.1				Protein of unknown function (DUF1644)	AT1G68140.1	IPR013083,IPR012866		-40.3333	1.15927	0.265026	87	-1.13616	0.742073
Peaxi162Scf00007g00182.1				Enhancer of polycomb-like transcription factor protein	AT5G04670.1	IPR024943,IPR019542	GO:0035267,GO:0032777	17.6667	-1.01701	1	26.6667	1.16197	0.26674
Peaxi162Scf00007g00185.1				G-type lectin S-receptor-like serine/threonine-protein kinase	sp|O64477|Y2913_ARATH	IPR001480,IPR003609,IPR000858,IPR013320,IPR024171,IPR011009	GO:0005524,GO:0004674,GO:0004672,GO:0048544,GO:0006468,GO:0016772	414	-1.50373	0.0368747	-121.667	1.37225	0.00301742
Peaxi162Scf00007g00207.1				myb domain protein 15	AT3G23250.1	IPR009057	GO:0003677,GO:0003682	0	1	1	-0.666667	MS	0.611358
Peaxi162Scf00007g00222.1		B	A	L-tyrosine decarboxylase	AT4G28680.1	IPR015424,IPR002129	GO:0019752,GO:0016831,GO:0006520,GO:0003824,GO:0030170	-228	6.47705	0.00541585	-48	8.16268	0.000962004
Peaxi162Scf00007g00223.1				60S ribosomal protein L30	sp|O48558|RL30_MAIZE	IPR004038,IPR022991,IPR000231	GO:0005840,GO:0006412,GO:0005622,GO:0003735	-30	1.69065	0.0245835	2.33333	1.07319	1
Peaxi162Scf00007g00224.1				dentin sialoph [Arabidopsis thaliana]	ref|NP_172002.1|			36.3333	-1.09518	0.345646	39.6667	1.0864	0.27412
Peaxi162Scf00007g00237.1				indole-3-butyric acid response 10	AT4G14430.1			11.3333	-1.31518	0.399301	9	-1.03526	1
Peaxi162Scf00007g00252.1				Protein THYLAKOID FORMATION1, chloroplastic	sp|Q7XAB8|THF1_SOLTU	IPR017499	GO:0009523,GO:0015979,GO:0010027	9.66667	1.01111	1	8.33333	1.1595	0.694164
Peaxi162Scf00007g00254.1				Unknown protein				31	-1.6113	0.629457	23	-1.2581	0.611358
Peaxi162Scf00007g00263.1		A	A	Unknown protein		IPR018392	GO:0016998	-768.333	2387.4	0	-15.6667	66.5411	0.0549647
Peaxi162Scf00007g00272.1				conserved hypothetical protein [Ricinus communis] gb|EEF44510.1| conserved hypothetical protein [Ricinus communis]	ref|XP_002517992.1|			-5	1.22056	0.722692	13.6667	-1.13829	0.995741
Peaxi162Scf00007g00283.1		A	A	Galact , putative [Theobroma cacao]	ref|XP_007025725.1|	IPR015916,IPR015915	GO:0005515	-888	MS	0	-2.66667	6.0812	0.149607
Peaxi162Scf00007g00285.1				Pentatricopeptide repeat-containing protein	sp|Q9C9U0|PP118_ARATH	IPR011990,IPR002885	GO:0005515	-26	1.36713	0.145291	-25.6667	1.55599	1.04408e-06
Peaxi162Scf00007g00287.1				CK25 [Nicotiana tabacum]	gb|ABE01833.1|			-66.6667	2.80877	0	14	-1.0704	1
Peaxi162Scf00007g00289.1				methyl jasmonate induced MYB-related transcription factor [Nicotiana tabacum]	dbj|BAE93149.1|	IPR009057	GO:0003677	-1	MS	0.241936	0	1	1
Peaxi162Scf00007g00315.1				WRKY family transcription factor	AT1G62300.1	IPR003657	GO:0006355,GO:0043565,GO:0003700	-315.667	1.52435	0.00143447	-374	1.8486	1.24247e-12
Peaxi162Scf00007g00318.1				aspartic proteinase A1	AT1G11910.1	IPR011001,IPR021109,IPR001461	GO:0006508,GO:0006629,GO:0004190	734.333	-1.07346	0.279102	530	1.15125	0.184493
Peaxi162Scf00007g00418.1				Photosystem Q(B) protein	sp|P69550|PSBA_PINCO	IPR000484	GO:0009772,GO:0019684,GO:0045156	-3.66667	MS	0.00693908	0.333333	1.02222	1
Peaxi162Scf00007g00424.1								0.666667	-1.45538	0.921227	25	1.17394	0.0194218
Peaxi162Scf00007g00429.1				mitogen-activated protein kinase kinase kinase 15	AT5G55090.1	IPR011009	GO:0005524,GO:0004674,GO:0004672,GO:0006468,GO:0016772	31.3333	-2.32041	0.19848	42	-1.49371	0.182686
Peaxi162Scf00007g00431.1				Disease resistance protein (CC-NBS-LRR class) family	AT1G12290.1	IPR027417,IPR000767	GO:0043531,GO:0006952	1.33333	1.01392	1	-145.333	2.17837	1.80259e-08
Peaxi162Scf00007g00432.1		E		terpene synthase 21	AT5G23960.2	IPR008949,IPR008930	GO:0000287,GO:0016829,GO:0008152,GO:0010333	111.333	-3.69925	0.137118	122.333	-7.34766	0.000274158
Peaxi162Scf00007g00514.1				S-type anion channel SLAH1	sp|Q5E930|SLAH1_ARATH	IPR004695	GO:0055085,GO:0016021	-1.33333	1.14384	0.986542	-3.66667	1.25142	0.928948
Peaxi162Scf00007g00625.1				Unknown protein				0	1	1	0	1	1
Peaxi162Scf00007g00633.1				SNF2 domain-containing protein / helicase domain-containing protein / zinc finger protein-related	AT1G61140.1	IPR013083,IPR027417,IPR001650,IPR000330	GO:0046872,GO:0003677,GO:0005524,GO:0005515,GO:0008270,GO:0004386,GO:0003676	0	1	1	0	1	1
Peaxi162Scf00007g00635.1				SNF2 domain-containing protein / helicase domain-containing protein / zinc finger protein-related	AT1G61140.1	IPR013083,IPR027417,IPR001650,IPR000330	GO:0046872,GO:0003677,GO:0005524,GO:0005515,GO:0008270,GO:0004386,GO:0003676	-2.33333	2.96883	0.354451	-0.333333	MS	0.611358
Peaxi162Scf00007g00636.1				Unknown protein				0.666667	NE	0.581177	0	1.23781	1
Peaxi162Scf00007g00638.1				SKU5 similar 5	AT1G76160.1	IPR008972	GO:0005507,GO:0055114,GO:0016491	10	-1.0219	1	111	-1.73562	0.0907675
Peaxi162Scf00007g00717.1				11-beta-hydroxysteroid dehydrogenase 1B	sp|P0DKC6|HSD1B_ARATH	IPR002347	GO:0008152,GO:0016491	0	1	1	0.333333	NE	0.611358
Peaxi162Scf00007g00718.1				cytochrome P450, family 71, subfamily A, polypeptide 21	AT3G48320.1	IPR001128	GO:0020037,GO:0016705,GO:0005506,GO:0055114	-14.3333	2.54579	0.0747095	18	-1.48192	0.509198
Peaxi162Scf00007g00811.1				Galactosyltransferase family protein	AT1G05170.2	IPR025298,IPR002659	GO:0016020,GO:0006486,GO:0008378	3	-1.20267	0.676759	1	1.14531	0.959619
Peaxi162Scf00007g00823.1				myb domain protein 101	AT2G32460.1	IPR009057	GO:0003677,GO:0003682	0	1	1	0	1	1
Peaxi162Scf00007g00828.1				Galactosyltransferase family protein	AT1G05170.2	IPR025298,IPR002659	GO:0016020,GO:0006486,GO:0008378	83	-1.2399	0.537291	126	-1.12917	0.854189
Peaxi162Scf00007g00829.1				DHHC-type zinc finger family protein	AT5G41060.1	IPR001594	GO:0008270	0	1.05304	1	0	1	1
Peaxi162Scf00007g00831.1				Unknown protein				0	1	1	0	1	1
Peaxi162Scf00007g00832.1				Polynucleotidyl transferase, ribonuclease H fold protein with HRDC domain	AT2G32415.2	IPR012337,IPR002121	GO:0008408,GO:0000166,GO:0005622,GO:0044237,GO:0006139,GO:0003824,GO:0003676	3.33333	1.01813	1	-20.6667	1.36983	0.00124134
Peaxi162Scf00007g00833.1				Aconitate hydratase 1	sp|Q42560|ACO1_ARATH	IPR015937	GO:0008152	1733.67	-1.11213	1.52121e-07	5859.67	-1.4479	0.0548248
Peaxi162Scf00007g00923.1				conserved hypothetical protein [Ricinus communis] gb|EEF43876.1| conserved hypothetical protein [Ricinus communis]	ref|XP_002518489.1|			12.3333	-1.5216	0.10228	17	-2.63551	0.00024655
Peaxi162Scf00007g00929.1				Transmembrane protein 97, predicted	AT2G32380.1	IPR016964		26.3333	-1.10611	0.243375	72	1.04587	0.693484
Peaxi162Scf00007g00930.1				Unknown protein				7.66667	-1.00555	1	36.6667	-1.00933	1
Peaxi162Scf00007g00932.1				MATE efflux family protein	AT3G21690.1	IPR002528	GO:0016020,GO:0055085,GO:0015238,GO:0015297,GO:0006855	34	-1.33706	0.414136	17.6667	-2.18149	0.0239698
Peaxi162Scf00007g00934.1				glutamate receptor 3.4	AT1G05200.1	IPR001638,IPR028082,IPR017103	GO:0016020,GO:0006810,GO:0005234,GO:0004970,GO:0005215	85.6667	-1.14988	0.0471504	163.333	-1.09826	0.716832
Peaxi162Scf00007g00935.1				Ras-related small GTP-binding family protein	AT3G21700.3	IPR001806,IPR027417	GO:0007264,GO:0005622,GO:0005525,GO:0015031	28.6667	-1.36346	0.089753	48.6667	-3.41078	2.92917e-05
Peaxi162Scf00007g01016.1				conserved hypothetical protein [Ricinus communis] gb|EEF38184.1| conserved hypothetical protein [Ricinus communis]	ref|XP_002524169.1|			-57	1.50679	0.206724	35	-1.01132	1
Peaxi162Scf00007g01020.1				Homeobox-leucine zipper protein HDG2	sp|Q94C37|HDG2_ARATH	IPR009057,IPR002913,IPR023393	GO:0008289,GO:0003677,GO:0006355,GO:0043565,GO:0003700	3.33333	-1.84336	0.752706	0	1.23781	1
Peaxi162Scf00007g01112.1				syntaxin of plants 131	AT3G03800.1	IPR010989	GO:0016020,GO:0005515,GO:0016192	-477	1.5302	0	217	-1.03724	0.480512
Peaxi162Scf00007g01115.1		A	A	isocitrate lyase	AT3G21720.1	IPR006254	GO:0019752,GO:0008152,GO:0003824,GO:0004451	-20.3333	10.1964	9.41603e-05	-33.3333	2.76835	0.392158
Peaxi162Scf00007g01118.1				Peroxidase superfamily protein	AT1G05260.1	IPR010255	GO:0006979,GO:0020037,GO:0004601,GO:0055114	3601.67	-2.32014	0.107187	6137.67	-1.59876	0.0204782
Peaxi162Scf00007g01220.1				B-box type zinc finger family protein	AT3G21890.1	IPR000315	GO:0008270,GO:0005622	0	1	1	0	1	1
Peaxi162Scf00007g01221.1				TraB family protein	AT1G05270.1	IPR002816		-32.3333	1.0969	0.1638	72.6667	1.08678	0.23532
Peaxi162Scf00007g01226.1				cyclin p2	AT3G21870.1	IPR013763,IPR013922	GO:0019901,GO:0000079	-1	1.55658	0.725295	0	1.23781	1
Peaxi162Scf00007g01229.1				histone-lysine N-methyltransferase ATXR2	AT3G21820.1	IPR002893,IPR001214	GO:0005515	-38	1.56676	6.2224e-05	-5.33333	1.32641	0.292214
Peaxi162Scf00007g01230.1				Peroxisome biogenesis protein 22	sp|Q9LSX7|PEX22_ARATH			165.333	-1.21311	0.0087187	180.667	-1.07113	0.611358
Peaxi162Scf00007g01310.1				Unknown protein				-1	1.10572	0.889676	5.33333	-1.58088	0.599027
Peaxi162Scf00007g01327.1				Protein of unknown function (DUF604)	AT4G15240.1	IPR006740		0	1	1	0	1	1
Peaxi162Scf00007g01328.1				Protein of unknown function (DUF604)	AT4G15240.1	IPR006740		8.66667	-1.13579	0.77664	-8.66667	1.37444	0.167467
Peaxi162Scf00007g01329.1				BEST Arabidopsis thaliana protein match is: mucin-related	AT5G62270.1	IPR021036		-80	1.20367	2.33335e-05	66	1.07444	0.611358
Peaxi162Scf00007g01332.1								1	-3.87307	0.429252	-0.666667	1.3132	0.591552
Peaxi162Scf00007g01333.1				AGAMOUS-like 66 isoform 4 [Theobroma cacao] gb|EOX99192.1| AGAMOUS-like 66 isoform 4 [Theobroma cacao]	ref|XP_007043361.1|	IPR002100	GO:0003677,GO:0046983	-0.666667	MS	0.407498	0.333333	-1.05642	1
Peaxi162Scf00007g01337.1				Unknown protein		IPR012340		0	1	1	-0.666667	4.1233	0.477773
Peaxi162Scf00007g01340.1				Unknown protein		IPR006740		0	1	1	0	1	1
Peaxi162Scf00007g01342.1				Blue copper protein [Aegilops tauschii]	gb|EMT21332.1|	IPR008972	GO:0009055,GO:0005507	485	-1.64078	0.357809	975	-3.79778	0.0873
Peaxi162Scf00007g01343.1				beta-amylase 6	AT2G32290.1	IPR001554,IPR017853	GO:0005975,GO:0000272,GO:0016161,GO:0003824	1	-1.43049	0.971108	1.66667	NE	0.124854
Peaxi162Scf00007g01346.1				formin homology5	AT5G54650.1	IPR027643,IPR015425	GO:0005884,GO:0045010	1	-1.094	1	9.66667	-7.84895	0.36748
Peaxi162Scf00007g01347.1				basic helix-loop-helix (bHLH) DNA-binding superfamily protein	AT5G54680.1	IPR011598	GO:0046983	3688.33	-1.7645	3.05453e-63	1841	-1.38432	0.626706
Peaxi162Scf00007g01411.1				Unknown protein		IPR011598	GO:0046983	0	1.03547	1	-0.333333	MS	0.611358
Peaxi162Scf00007g01414.1				conserved hypothetical protein [Ricinus communis] gb|EEF39033.1| conserved hypothetical protein [Ricinus communis]	ref|XP_002523317.1|			-4	1.07396	0.666845	15.3333	1.02626	1
Peaxi162Scf00007g01415.1				Phototropic-responsive NPH3 family protein	AT3G22104.1	IPR011333,IPR027356		-66.3333	1.5131	0.0330819	22	1.05008	1
Peaxi162Scf00007g01416.1				Protein of unknown function (DUF1218)	AT2G32280.1	IPR009606		3.33333	-1.16335	0.760148	8.66667	1.00338	1
Peaxi162Scf00007g01417.1				SET domain protein 2	AT4G15180.1	IPR001810,IPR001214	GO:0005515	112.333	-1.06188	0.692803	32.3333	1.21249	0.000493245
Peaxi162Scf00007g01418.1				Unknown protein				5.66667	-1.04722	1	-5.66667	1.26836	0.232129
Peaxi162Scf00007g01510.1				Disease resistance protein (CC-NBS-LRR class) family	AT1G58410.1	IPR027417,IPR000767	GO:0043531,GO:0006952,GO:0000166,GO:0017111	-6	1.18642	0.74522	19.3333	-1.08771	0.883313
Peaxi162Scf00007g01511.1				xyloglucan endotransglucosylase/hydrolase 9	AT4G03210.1	IPR016455,IPR008264,IPR008985	GO:0048046,GO:0016762,GO:0004553,GO:0005618,GO:0006073,GO:0005975	480	-1.37207	0.0189212	477	-1.85657	0.000260627
Peaxi162Scf00007g01610.1				Calcium-binding EF-hand family protein	AT4G27280.1	IPR011992	GO:0005509	148.333	-1.455	0.620575	-568.333	3.35598	0.301875
Peaxi162Scf00007g01617.1				Auxin-responsive GH3 family protein	AT5G54510.1	IPR004993		148	-1.25771	0.38463	155	-2.16053	4.15844e-05
Peaxi162Scf00007g01619.1				Protein with RNI-like/FBD-like domains	AT4G03220.1	IPR001810,IPR006566	GO:0005515	0	1	1	0	1	1
Peaxi162Scf00007g01624.1				G-type lectin S-receptor-like serine/threonine-protein kinase	sp|Q9SXB8|Y1133_ARATH	IPR001480,IPR003609,IPR000858,IPR013320,IPR024171,IPR011009	GO:0005524,GO:0004674,GO:0004672,GO:0048544,GO:0006468,GO:0016772	-3	1.25961	0.700777	0.333333	1.21506	0.611358
Peaxi162Scf00007g01627.1		D		purple acid phosphatase 6	AT1G56360.1	IPR004843,IPR025733,IPR008963	GO:0046872,GO:0016787,GO:0003993	150.667	-5.56441	7.33278e-10	112	-1.3285	0.126447
Peaxi162Scf00007g01628.1				S-locus lectin protein kinase family protein	AT1G11340.1	IPR001480,IPR003609,IPR000858	GO:0048544	0	1	1	0	1	1
Peaxi162Scf00007g01727.1				mitogen-activated protein kinase kinase kinase 9	AT4G08480.1	IPR011009	GO:0005524,GO:0004674,GO:0004672,GO:0006468,GO:0016772	60	-1.06697	0.42402	146.667	1.0055	1
Peaxi162Scf00007g01728.1				G-type lectin S-receptor-like serine/threonine-protein kinase	sp|Q9ZR08|Y4230_ARATH	IPR001480,IPR003609,IPR000858,IPR013320,IPR011009	GO:0005524,GO:0004672,GO:0048544,GO:0006468,GO:0016772	-0.666667	3.1064	0.581177	2	-5.58142	0.208538
Peaxi162Scf00007g01729.1		A'	A	G-type lectin S-receptor-like serine/threonine-protein kinase	sp|Q9ZR08|Y4230_ARATH	IPR001480,IPR003609,IPR000858,IPR013320,IPR011009	GO:0005524,GO:0004672,GO:0048544,GO:0006468,GO:0016772	-32.3333	9.35567	7.03747e-09	-171	3.33674	0
Peaxi162Scf00007g01730.1				B-box type zinc finger family protein	AT4G27310.1	IPR000315	GO:0008270,GO:0005622	-68.3333	1.49635	0.182259	-116.667	1.90742	0.020276
Peaxi162Scf00007g01731.1				G-type lectin S-receptor-like serine/threonine-protein kinase	sp|Q9SXB4|Y1130_ARATH	IPR001480,IPR003609,IPR000858,IPR013320,IPR024171,IPR011009	GO:0005524,GO:0004674,GO:0004672,GO:0048544,GO:0006468,GO:0016772	-28.6667	1.34186	0.645865	30.3333	1.00772	1
Peaxi162Scf00007g01734.1				frataxin homolog	AT4G03240.1	IPR002908	GO:0016226,GO:0004322,GO:0008199,GO:0005739,GO:0055114	-14.3333	1.14753	0.581177	7.33333	1.13595	0.425007
Peaxi162Scf00007g01817.1				Outer arm dynein light chain 1 protein	AT4G03260.1	IPR003591,IPR025875,IPR001611	GO:0005515	26.3333	1.01283	1	260	-1.02265	0.665329
Peaxi162Scf00007g01823.1				DNA repair metallo-beta-lactamase family protein	AT1G27410.1	IPR011084,IPR001279	GO:0016787	-5.66667	1.444	0.654381	-4.33333	1.78485	0.357319
Peaxi162Scf00007g02010.1				Unknown protein		IPR004883		-0.666667	MS	0.581177	0.333333	NE	0.611358
Peaxi162Scf00007g02122.1				myb domain protein 15	AT3G23250.1	IPR009057	GO:0003677,GO:0003682	0.333333	NE	0.581177	-11.3333	9.47759	0.674322
Peaxi162Scf00007g02125.1				myb domain protein 14	AT2G31180.1	IPR009057	GO:0003677,GO:0003682	9	-5.34036	0.0772234	-31.6667	5.7117	0.491242
Peaxi162Scf00007g02126.1				Cyclin D6	AT4G03270.1	IPR013763	GO:0005634	32.6667	-1.45953	0.581177	16.3333	-1.15279	0.721812
Peaxi162Scf00007g02128.1				myb domain protein 14	AT2G31180.1	IPR009057	GO:0003677,GO:0003682	32.6667	-1.97632	0.581177	-92.6667	3.75498	0.516532
Peaxi162Scf00007g02210.1				2-oxoglutarate (2OG) and Fe(II)-dependent oxygenase superfamily protein	AT2G36690.1	IPR027443,IPR005123,IPR026992	GO:0016706,GO:0055114,GO:0016491	0	1	1	0	1	1
Peaxi162Scf00007g02310.1				conserved hypothetical protein [Ricinus communis] gb|EEF44521.1| conserved hypothetical protein [Ricinus communis]	ref|XP_002518003.1|			-51	1.08781	0.795306	459	-1.73735	0.0139496
Peaxi162Scf00007g02412.1				HXXXD-type acyl-transferase family protein	AT1G03495.1	IPR003480,IPR023213	GO:0016747	8	-1.18528	0.846922	25	-2.81668	0.0677913
Peaxi162Scf00007g02414.1				myb domain protein 74	AT4G05100.1	IPR009057	GO:0003677,GO:0003682	3.33333	-2.36842	0.155823	1.66667	-1.23549	0.931642
Peaxi162Scf00007g02516.1				Protein THYLAKOID FORMATION1, chloroplastic	sp|Q7XAB8|THF1_SOLTU	IPR017499	GO:0009523,GO:0015979,GO:0010027	-26.3333	1.17559	0.0723054	42.3333	-1.06989	0.756323
Peaxi162Scf00007g02519.1				Unknown protein		IPR022251		-13.6667	1.63717	0.606033	-19	1.38212	0.957441
Peaxi162Scf00007g02536.1				PapD-like superfamily protein	AT4G21450.1	IPR008962	GO:0005198	54.3333	-1.29488	0.000149373	13.3333	1.0306	1
Peaxi162Scf00007g02541.1				2-nonaprenyl-3-methyl-6-methoxy-1,4-benzoquinol hydroxylase [Theobroma cacao] gb|EOY12769.1| 2-nonaprenyl-3-methyl-6-methoxy-1,4-benzoquinol hydroxylase [Theobroma cacao]	ref|XP_007021244.1|	IPR022251		-30.6667	2.53459	0.392837	-113	1.82885	0.814782
Peaxi162Scf00007g02725.1				External alternative NAD(P)H-ubiquinone oxidoreductase B1, mitochondrial	sp|M1BYJ7|ENDB1_SOLTU	IPR013027,IPR011992,IPR023753	GO:0005509,GO:0050660,GO:0055114,GO:0016491	0	1	1	0	1.07593	1
Peaxi162Scf00007g02726.1				Pentatricopeptide repeat-containing protein	sp|Q5BIV3|PPR35_ARATH	IPR011990,IPR002885	GO:0005515	7.66667	-1.10264	0.805213	-9	1.40054	0.00922469
Peaxi162Scf00007g02727.1				External alternative NAD(P)H-ubiquinone oxidoreductase B3, mitochondrial	sp|F4JJJ3|NDB3_ARATH	IPR013027,IPR011992,IPR023753	GO:0005509,GO:0050660,GO:0055114,GO:0016491	-1.33333	1.14515	1	-4	4.74631	0.0125483
Peaxi162Scf00007g02729.1				Unknown protein		IPR001810	GO:0005515	0	1	1	-0.333333	3.06667	0.828863
Peaxi162Scf00007g02826.1				Unknown protein				2.66667	-1.8815	0.33901	1.66667	-2.85255	0.511287
Peaxi162Scf00007g02832.1				Unknown protein		IPR013024		-1.33333	1.1934	0.790304	9.33333	-2.42448	0.0334065
Peaxi162Scf00007g02845.1				nuclear assembly factor 1	AT1G03530.1	IPR007504,IPR009000	GO:0042254,GO:0001522	-34.3333	1.25095	0.416044	-42.6667	1.42917	0.0120865
Peaxi162Scf00007g02848.1				F-box/FBD/LRR-repeat protein [Medicago truncatula] gb|AES67901.1| F-box/FBD/LRR-repeat protein [Medicago truncatula]	ref|XP_003597650.1|	IPR001810,IPR013101	GO:0005515	-35.3333	1.28153	0.137076	-5.66667	1.29194	0.0869114
Peaxi162Scf00007g02852.1				STRUBBELIG-receptor family 3	AT4G03390.1	IPR001611,IPR011009	GO:0005524,GO:0005515,GO:0004672,GO:0006468,GO:0016772	47.6667	-1.06947	0.946645	89.3333	1.09152	0.701733
Peaxi162Scf00007g02853.1				Secretory carrier-associated membrane protein 2	sp|Q7F613|SCAM2_ORYSJ	IPR007273	GO:0016021,GO:0015031	6.66667	1.01473	1	140.667	-1.30221	0.0660325
Peaxi162Scf00007g02856.1				Unknown protein		IPR001810	GO:0005515	-2.66667	5.19832	0.420939	-7	2.25013	0.0446408
Peaxi162Scf00007g02858.1				Lipoyl synthase, mitochondrial	sp|A5CB81|LIAS_VITVI	IPR003698,IPR007197	GO:0051539,GO:0003824,GO:0051536,GO:0009107,GO:0016992	-61.6667	1.16486	0.000723217	185.667	-1.1312	0.513951
Peaxi162Scf00007g02859.1				Developmental regulator, ULTRAPETALA	AT4G28190.1	IPR010919	GO:0003677	-9.33333	1.13031	0.714903	109	-1.34005	0.00773633
Peaxi162Scf00007g10126.1				Pentatricopeptide repeat-containing protein	sp|Q9STE1|PP333_ARATH	IPR011990,IPR002885	GO:0005515	-3	1.175	0.660631	1.33333	1.13476	0.925605
Peaxi162Scf00007g10129.1				B-box type zinc finger family protein	AT3G21890.1	IPR000315	GO:0008270,GO:0005622	3.66667	-2.25774	0.368195	10.3333	-2.19873	0.0341603
Peaxi162Scf00007g10222.1				L-tyrosine decarboxylase	AT4G28680.1	IPR015424,IPR002129	GO:0019752,GO:0016831,GO:0006520,GO:0003824,GO:0030170	0	1	1	0.333333	NE	0.611358
Peaxi162Scf00008g00001.1				Transposon MuDR mudrA-like protein, putative [Solanum demissum]	gb|AAT39304.2|	IPR004332		0	1	1	0.333333	-1.58464	0.977417
Peaxi162Scf00008g00011.1				CASP-like protein 1	sp|E4MWF4|CSPL1_THEHA	IPR006702		22	-1.23491	0.353743	-29.3333	1.55913	0.14018
Peaxi162Scf00008g00012.1				Carbohydrate-binding X8 domain superfamily protein	AT5G35740.1	IPR012946		46.6667	-1.91628	0.121249	15	-2.98939	0.0703771
Peaxi162Scf00008g00013.1				Unknown protein		IPR012337	GO:0004523,GO:0003676	0	1	1	0	1	1
Peaxi162Scf00008g00014.1				Unknown protein				0	1	1	0	1	1
Peaxi162Scf00008g00015.1				receptor like protein 36	AT3G23010.1	IPR001611	GO:0005515	0	1	1	-0.666667	MS	0.521528
Peaxi162Scf00008g00018.1				Unknown protein				0	1	1	0	1	1
Peaxi162Scf00008g00021.1				Unknown protein				1.66667	-1.28154	0.749626	-4.33333	1.71775	0.673256
Peaxi162Scf00008g00025.1				pentatricopeptide (PPR) repeat-containing protein	AT4G16390.1	IPR011990,IPR002885,IPR002625	GO:0005515	-59	1.30079	0.00396897	7.33333	1.17336	0.35246
Peaxi162Scf00008g00033.1				Unknown protein				190	-1.57044	3.01703e-14	19	1.0932	0.49284
Peaxi162Scf00008g00043.1				Heavy metal transport/detoxification superfamily protein isoform 1 [Theobroma cacao] gb|EOY28979.1| Heavy metal transport/detoxification superfamily protein isoform 1 [Theobroma cacao]	ref|XP_007026357.1|	IPR006121	GO:0046872,GO:0030001	1.66667	-1.32029	0.788833	3.66667	-1.7234	0.788088
Peaxi162Scf00008g00063.1				Unknown protein		IPR016140		-0.666667	3.01516	0.591501	-0.666667	2.57909	0.431816
Peaxi162Scf00008g00075.1								0	1	1	0	1	1
Peaxi162Scf00008g00097.1				Unknown protein				10	-1.49196	0.314233	-50.6667	2.63585	0.375862
Peaxi162Scf00008g00099.1								0	1	1	-0.333333	MS	0.611358
Peaxi162Scf00008g00111.1				FUNCTIONS IN: molecular_function unknown	AT1G32583.1			-0.666667	MS	0.407498	-0.333333	MS	0.611358
Peaxi162Scf00008g00112.1				agenet domain-containing protein / bromo-adjacent homology (BAH) domain-containing protein	AT5G55600.1	IPR014002,IPR008395,IPR001025	GO:0003677	-17	1.61137	0.0688055	5	-1.12358	0.873466
Peaxi162Scf00008g00117.1				RING membrane-anchor 1	AT4G03510.1	IPR013083	GO:0005515,GO:0008270	48.6667	-1.03663	1	-471.667	1.98393	0.428267
Peaxi162Scf00008g00119.1								0	1	1	0	1	1
Peaxi162Scf00008g00141.1				Unknown protein		IPR011009	GO:0005524,GO:0004672,GO:0006468,GO:0016772	0	1	1	0	1	1
Peaxi162Scf00008g00143.1				Unknown protein		IPR011009	GO:0005524,GO:0004672,GO:0006468,GO:0016772	0	1	1	0	1	1
Peaxi162Scf00008g00144.1				Unknown protein		IPR011009	GO:0005524,GO:0004672,GO:0006468,GO:0016772	0	1	1	0	1	1
Peaxi162Scf00008g00148.1				Unknown protein		IPR011009	GO:0005524,GO:0004672,GO:0006468,GO:0016772	-16.3333	1.22278	0.0671201	24.6667	-1.29335	0.302721
Peaxi162Scf00008g00191.1				AT hook motif DNA-binding family protein	AT2G45850.1	IPR005175		0.333333	-1.89497	0.946477	0	1	1
Peaxi162Scf00008g00209.1				Unknown protein		IPR001128	GO:0020037,GO:0016705,GO:0005506,GO:0055114	0	1	1	0	1	1
Peaxi162Scf00008g00212.1		B	A	microtubule-associated proteins 70-5	AT4G17220.1	IPR009768	GO:0007010,GO:0008017	-508.333	66.3687	6.87816e-15	-88.3333	6.7017	0
Peaxi162Scf00008g00213.1				Unknown protein				2	-3.7144	0.208194	2	-5.6245	0.202734
Peaxi162Scf00008g00273.1				Unknown protein		IPR002100	GO:0003677,GO:0046983	0	1	1	0	1	1
Peaxi162Scf00008g00288.1				Unknown protein		IPR016140		0	1	1	-0.666667	3.71344	0.570306
Peaxi162Scf00008g00316.1				disease resistance protein [Solanum lycopersicum]	gb|AAC97933.1|			1.66667	-1.41519	0.811567	1.66667	-1.23943	0.928948
Peaxi162Scf00008g00373.1				F-box protein [Morus notabilis]	gb|EXC35512.1|	IPR001810,IPR017451	GO:0005515	-91.3333	1.25929	0.238537	-221.667	2.06096	0.00483556
Peaxi162Scf00008g00386.1				Major facilitator superfamily protein	AT4G36670.1	IPR005828,IPR016196	GO:0016020,GO:0006810,GO:0055085,GO:0016021,GO:0022891,GO:0022857,GO:0005215	26.6667	1.00982	1	-52	1.54563	0.177273
Peaxi162Scf00008g00417.1				G-box binding factor 1	AT4G36730.1	IPR004827,IPR012900	GO:0005634,GO:0003677,GO:0006355,GO:0043565,GO:0006351,GO:0003700	23.3333	-1.06599	0.975105	-34.3333	1.35848	0.182407
Peaxi162Scf00008g00428.1				homeobox protein 40	AT4G36740.1	IPR009057	GO:0005634,GO:0003677,GO:0006355,GO:0043565,GO:0000976,GO:0003700	29.6667	-1.64788	0.0990567	-18.3333	2.27952	4.47214e-05
Peaxi162Scf00008g00438.1				NAD(P)H dehydrogenase (quinone)	sp|C4XGC2|NQOR_DESMR	IPR010089,IPR005025	GO:0045892,GO:0010181,GO:0016491	37	-1.15012	0.343431	42	-1.08971	0.631123
Peaxi162Scf00008g00441.1				UDP-Glycosyltransferase superfamily protein	AT2G18570.1	IPR002213	GO:0008152,GO:0016758	1390.33	-1.18587	0.461025	-1945.67	1.73042	0.000224571
Peaxi162Scf00008g00459.1				Brassinosteroid signalling positive regulator (BZR1) family protein	AT1G19350.3	IPR008540		-65.6667	1.20019	0.1485	49.3333	1.13146	0.5353
Peaxi162Scf00008g00465.1				Unknown protein		IPR019557		8.33333	-1.66785	0.0629506	-0.666667	1.27466	0.611358
Peaxi162Scf00008g00472.1				Unknown protein				0.666667	-2.82392	0.830908	-22	2.20623	0.00861242
Peaxi162Scf00008g00476.1				cytochrome P450, family 82, subfamily C, polypeptide 4	AT4G31940.1	IPR001128	GO:0020037,GO:0016705,GO:0005506,GO:0055114	0	1	1	-1.66667	3.92319	0.531929
Peaxi162Scf00008g00479.1				cytochrome P450, family 82, subfamily C, polypeptide 4	AT4G31940.1	IPR001128	GO:0020037,GO:0016705,GO:0005506,GO:0055114	0	1	1	0	1	1
Peaxi162Scf00008g00486.1				cytochrome P450, putative [Ricinus communis] gb|EEF52495.1| cytochrome P450, putative [Ricinus communis]	ref|XP_002510308.1|	IPR002490,IPR001128	GO:0033179,GO:0020037,GO:0016705,GO:0015991,GO:0005506,GO:0015078,GO:0055114	0	1.00482	1	0	1	1
Peaxi162Scf00008g00487.1				Unknown protein		IPR001128	GO:0020037,GO:0016705,GO:0005506,GO:0055114	-3.66667	1.73786	0.491823	0	1.34928	0.621968
Peaxi162Scf00008g00488.1				cytochrome P450, putative [Ricinus communis] gb|EEF52495.1| cytochrome P450, putative [Ricinus communis]	ref|XP_002510308.1|	IPR002490,IPR001128	GO:0033179,GO:0020037,GO:0016705,GO:0015991,GO:0005506,GO:0015078,GO:0055114	-1	4.06243	0.577559	5	1.04836	1
Peaxi162Scf00008g00498.1				Homeodomain-like superfamily protein	AT5G42630.1	IPR009057	GO:0003677,GO:0003682	25.3333	-1.59262	0.0073295	-3	1.30305	0.0827872
Peaxi162Scf00008g00499.1				Cytochrome P450 CYP82D47	sp|H2DH24|C7D47_PANGI	IPR001128	GO:0020037,GO:0016705,GO:0005506,GO:0055114	-0.333333	1.19593	1	2	-5.57652	0.438563
Peaxi162Scf00008g00611.1				RING/U-box superfamily protein	AT4G28370.1	IPR013083,IPR011016	GO:0005515,GO:0008270	40.6667	-1.04414	0.494623	122	-1.03754	1
Peaxi162Scf00008g00612.1				targeting protein for XKLP2	AT1G03780.3	IPR027329,IPR027330,IPR009675	GO:0005874,GO:0005819,GO:0007067	-18.3333	1.8031	0.000304926	19	-1.68159	0.417348
Peaxi162Scf00008g00714.1				Unknown protein				0	1	1	0	1	1
Peaxi162Scf00008g00715.1				Unknown protein				0	1	1	0	1	1
Peaxi162Scf00008g00716.1				early nodulin-like protein 4	AT4G32490.1	IPR008972	GO:0009055,GO:0005507	-0.333333	MS	0.581177	0.333333	NE	0.611358
Peaxi162Scf00008g00811.1				Unknown protein		IPR012340		0	1	1	0	1	1
Peaxi162Scf00008g00815.1				Basic helix-loop-helix DNA-binding superfamily protein, putative isoform 2 [Theobroma cacao] gb|EOX99443.1| Basic helix-loop-helix DNA-binding superfamily protein, putative isoform 2 [Theobroma cacao]	ref|XP_007043612.1|	IPR011598	GO:0046983	0	1	1	-0.333333	MS	0.611358
Peaxi162Scf00008g00817.1				O-acyltransferase (WSD1-like) family protein	AT5G53390.1	IPR009721,IPR004255	GO:0004144,GO:0045017	0	1.06556	1	0.333333	NE	0.611358
Peaxi162Scf00008g00818.1				DNA-directed RNA polymerase II subunit 2	sp|P38420|NRPB2_ARATH	IPR015712,IPR007644	GO:0003899,GO:0032549,GO:0003677,GO:0006351	-0.333333	1.52756	0.960914	1	-1.04824	1
Peaxi162Scf00008g00911.1				Unknown protein		IPR012340		-0.333333	MS	0.581177	0.333333	-1.58464	0.977417
Peaxi162Scf00008g00912.1				Unknown protein				0	1	1	0	1	1
Peaxi162Scf00008g01613.1				MADS-box transcription factor 50	sp|Q9XJ60|MAD50_ORYSJ	IPR002100	GO:0003677,GO:0046983	24	-1.2273	0.116067	13.6667	-1.03431	1
Peaxi162Scf00008g01620.1				MADS-box transcription factor FBP28 [Petunia x hybrida]	gb|AAK21257.1|AF335244_1	IPR002487	GO:0005634,GO:0006355,GO:0003700	76	-1.20227	0.000246488	64	-1.11685	0.771735
Peaxi162Scf00008g01621.1				phospholipase D alpha 1	AT3G15730.1	IPR015679,IPR000008,IPR024632	GO:0008152,GO:0005515,GO:0003824	0	1.0131	1	6.33333	-2.12466	0.581721
Peaxi162Scf00008g01622.1		A	A	Fructokinase-1	sp|Q0JGZ6|SCRK1_ORYSJ	IPR011611	GO:0016773	-94	75.7435	1.08264e-06	-0.333333	MS	0.611358
Peaxi162Scf00008g01623.1				ATPase ASNA1 homolog	sp|A7RQM5|ASNA_NEMVE	IPR016300,IPR027417,IPR025723	GO:0005524,GO:0016887	-1.33333	1.04801	0.945556	10	1.11001	0.668784
Peaxi162Scf00008g01716.1				transferase, transferring glycosyl groups, putative [Ricinus communis] gb|EEF50432.1| transferase, transferring glycosyl groups, putative [Ricinus communis]	ref|XP_002511763.1|	IPR002495	GO:0016757	-9.66667	1.11588	0.329523	29.6667	1.03555	1
Peaxi162Scf00008g01717.1				Calcium-dependent lipid-binding (CaLB domain) family protein	AT3G61050.1	IPR000008	GO:0005515	1	-1.22795	0.962166	9.33333	-2.09419	0.191573
Peaxi162Scf00008g01718.1				Digalactosyldiacylglycerol synthase 2, chloroplastic	sp|Q6DW73|DGDG2_LOTJA			1161	-1.83466	4.85682e-179	771.333	-1.10707	0.0459288
Peaxi162Scf00008g01815.1				AT hook motif DNA-binding family protein	AT2G45850.1	IPR017956,IPR005175	GO:0003677	0	1	1	0.333333	NE	0.611358
Peaxi162Scf00008g01818.1				NAD(P)-binding Rossmann-fold superfamily protein	AT3G61220.2	IPR002347	GO:0008152,GO:0016491	-9.33333	1.14452	0.685844	-38.6667	1.31623	5.72601e-05
Peaxi162Scf00008g01821.1				Gag-pol polyprotein, putative [Solanum demissum]	gb|AAW28576.2|			0	1	1	0	1	1
Peaxi162Scf00008g01918.1				AT hook motif DNA-binding family protein	AT2G45850.1	IPR005175		1	NE	0.256909	0	1	1
Peaxi162Scf00008g01920.1				actin depolymerizing factor 11	AT1G01750.1	IPR002108,IPR017904	GO:0003779,GO:0015629,GO:0005622,GO:0030042	0.333333	NE	0.581177	0	1	1
Peaxi162Scf00008g01924.1				AT hook motif DNA-binding family protein	AT4G22770.1	IPR005175		-3	10.3	0.0608304	0	1	1
Peaxi162Scf00008g01926.1				Remorin family protein	AT5G23750.2	IPR005516,IPR005518		100	-1.80571	0.00103116	24	-1.28653	0.813927
Peaxi162Scf00008g02010.1				Unknown protein				0	1	1	1.66667	-1.41664	0.768656
Peaxi162Scf00008g02013.1				cytochrome P450, family 71, subfamily A, polypeptide 20	AT4G13310.2	IPR001128	GO:0020037,GO:0016705,GO:0005506,GO:0055114	-20	1.168	0.568847	242.333	-1.18287	0.734762
Peaxi162Scf00008g02024.1				myb domain protein 17	AT3G61250.1	IPR009057	GO:0003677,GO:0003682	-0.666667	3.1064	0.581177	-1.66667	MS	0.118971
Peaxi162Scf00008g02025.1				ATP-dependent RNA helicase DHH1	sp|Q1E5R1|DHH1_COCIM	IPR027417,IPR014001,IPR001650	GO:0005524,GO:0004386,GO:0008026,GO:0003676	14	1.02055	0.946477	304.667	-1.13602	0.312538
Peaxi162Scf00008g02027.1				GATA type zinc finger transcription factor family protein	AT1G01780.1	IPR001781	GO:0008270	0.333333	NE	0.581177	0.666667	-2.43631	0.885206
Peaxi162Scf00008g02114.1				Unknown protein				0	1.03547	1	0	1	1
Peaxi162Scf00008g02117.1				Unknown protein				-5.33333	1.2642	0.369095	2.33333	1.00002	1
Peaxi162Scf00008g02118.1				Unknown protein				-0.333333	1.09216	1	-0.333333	2.16054	0.867949
Peaxi162Scf00008g02124.1				Unknown protein				1	1.00713	1	10.3333	1.10946	0.689296
Peaxi162Scf00008g02125.1				conserved hypothetical protein [Ricinus communis] gb|EEF42556.1| conserved hypothetical protein [Ricinus communis]	ref|XP_002519952.1|			-2	1.28745	0.670944	4	-4.00684	0.441553
Peaxi162Scf00008g02130.1				Calcium-dependent lipid-binding (CaLB domain) family protein	AT4G00467.1	IPR000008	GO:0005515	0	1	1	0	1	1
Peaxi162Scf00008g02131.1		A	A	Protein kinase superfamily protein	AT1G18160.1	IPR028324,IPR011009	GO:0005524,GO:0004672,GO:0006468,GO:0016772	-593.333	461.211	2.6539e-14	1.33333	1.00259	1
Peaxi162Scf00008g02216.1				SIGNAL PEPTIDE PEPTIDASE-LIKE 4	AT1G01650.1	IPR006639,IPR003137	GO:0016021,GO:0004190	79.3333	-1.10873	0.333276	-38	1.32231	0.00651666
Peaxi162Scf00008g02313.1				Unknown protein		IPR004330		-0.333333	MS	0.581177	0	1	1
Peaxi162Scf00008g02314.1				Unknown protein				0	1	1	0	1	1
Peaxi162Scf00008g02315.1				FAR1-related sequence 6	AT1G52520.1	IPR018289		0	1	1	0	1	1
Peaxi162Scf00008g02420.1				glycerol-3-phosphate acyltransferase 4	AT1G01610.1	IPR002123,IPR023214	GO:0016746,GO:0008152	34.3333	-7.70399	0.136403	5.33333	1.06415	1
Peaxi162Scf00008g02421.1				conserved hypothetical protein [Ricinus communis] gb|EEF50547.1| conserved hypothetical protein [Ricinus communis]	ref|XP_002511878.1|	IPR023214		-23	1.18058	0.0888689	126.667	-1.23502	0.00103542
Peaxi162Scf00008g02422.1				cysteine synthase C1	AT3G61440.1	IPR001926	GO:0006535	-445	3.61646	1.69448e-09	-23.3333	1.58862	2.01387e-05
Peaxi162Scf00008g02423.1				Mesoderm induction early response protein 1, putative isoform 1 [Theobroma cacao] ref|XP_007051773.1| Mesoderm induction early response protein 1, putative isoform 1 [Theobroma cacao] gb|EOX95929.1| Mesoderm induction early response protein 1, putative isoform 1 [Theobroma cacao] gb|EOX95930.1| Mesoderm induction early response protein 1, putative isoform 1 [Theobroma cacao]	ref|XP_007051772.1|			399	-1.25311	6.20552e-06	324.333	-1.14156	0.430628
Peaxi162Scf00008g02424.1				conserved hypothetical protein [Ricinus communis] gb|EEF50548.1| conserved hypothetical protein [Ricinus communis]	ref|XP_002511879.1|	IPR019330		32	-1.28385	0.00787473	23.6667	-1.36875	0.389309
Peaxi162Scf00008g02524.1				ubiquitin-conjugating enzyme 5	AT1G63800.1	IPR016135,IPR023313	GO:0016881	195.333	-1.28002	0.0511856	162.667	-1.30689	0.000115349
Peaxi162Scf00008g02527.1				ELM2 domain-containing protein	AT2G03470.1	IPR000949		5	-1.01692	1	17.6667	-1.07344	0.807873
Peaxi162Scf00008g02716.1				Protein kinase superfamily protein	AT1G52290.1	IPR013320,IPR011009	GO:0005524,GO:0004674,GO:0004672,GO:0006468,GO:0016772	81	-1.50827	3.09779e-10	32.3333	1.04057	1
Peaxi162Scf00008g02916.1				Unknown protein				1	-1.72244	0.720876	3	-2.65722	0.476322
Peaxi162Scf00008g03113.1				disease resistance protein [Solanum lycopersicum]	gb|AAC97933.1|			-91	1.51949	0.263695	-44.6667	1.37195	2.03804e-13
Peaxi162Scf00008g03316.1								-6.33333	1.77704	0.611315	98.6667	-5.09367	0.389668
Peaxi162Scf00008g03317.1				thioredoxin domain-containing protein 9 homolog	AT2G18990.1	IPR012336		8.33333	1.00964	1	100.333	-1.25297	0.0229238
Peaxi162Scf00008g03318.1				Proteasome subunit beta type-1	sp|O82531|PSB1_PETHY	IPR001353	GO:0004175,GO:0051603,GO:0004298,GO:0005839	48.3333	1.00844	1	604	-1.23354	4.51144e-20
Peaxi162Scf00008g03319.1				P-loop containing nucleoside triphosphate hydrolases superfamily protein	AT3G50940.1	IPR025753,IPR027417	GO:0005524,GO:0000166,GO:0017111	5.66667	-5.12743	0.00906479	-0.333333	2.16054	0.867949
Peaxi162Scf00008g03325.1				Tm-1 protein [Solanum habrochaites]	dbj|BAM65810.1|	IPR015813,IPR013785,IPR008322	GO:0003824	-22.3333	1.06427	0.532805	59	1.08227	0.547091
Peaxi162Scf00008g03414.1				galactinol synthase 1	AT2G47180.1	IPR002495	GO:0016757	-3	1.82153	0.76939	-0.666667	1.28213	0.616784
Peaxi162Scf00008g03415.1				gamma carbonic anhydrase 1	AT1G19580.1	IPR011004		-0.333333	1.03607	0.78601	401.667	-1.23054	0.180482
Peaxi162Scf00008g03417.1				Phosphatidic acid phosphatase (PAP2) family protein	AT5G66450.1	IPR000326	GO:0016020,GO:0003824	-16.6667	1.30536	0.0953507	7	1.05908	0.921873
Peaxi162Scf00008g03420.1				alpha/beta-Hydrolases superfamily protein	AT4G36530.2	IPR000073		-3.66667	1.50609	0.454862	0	1.07481	1
Peaxi162Scf00008g03516.1				4-phosphopantetheine adenylyltransferase	AT2G18250.1	IPR014729	GO:0009058,GO:0003824	8	-1.01278	1	15.6667	1.035	0.973538
Peaxi162Scf00008g03517.1				ATPase family AAA domain-containing protein 3	sp|Q20748|ATAD3_CAEEL	IPR027417,IPR021911	GO:0005524,GO:0000166,GO:0017111	-81	1.38625	0.000743091	39.6667	1.10335	0.122354
Peaxi162Scf00008g03518.1				Sugar transporter ERD6-like 6	sp|Q9FRL3|ERDL6_ARATH	IPR005828,IPR016196	GO:0016020,GO:0006810,GO:0055085,GO:0016021,GO:0022857,GO:0005215	0	1	1	-1.33333	2.16899	0.422009
Peaxi162Scf00008g03525.1				Anaphase-promoting complex subunit 10	sp|Q9ZPW2|APC10_ARATH	IPR004939,IPR008979		14.3333	-1.10648	0.521394	23.3333	1.02754	0.98574
Peaxi162Scf00008g03526.1				basic helix-loop-helix (bHLH) DNA-binding superfamily protein	AT2G18300.3	IPR011598	GO:0046983	2.33333	-1.60803	0.483376	21.6667	-1.21039	0.291572
Peaxi162Scf00008g03610.1				GATA transcription factor 19	AT4G36620.1	IPR013088	GO:0006355,GO:0043565,GO:0008270,GO:0003700	-5	2.43119	0.185178	11.3333	-2.59771	0.118407
Peaxi162Scf00008g03714.1				Protein kinase superfamily protein	AT4G34440.1	IPR011009	GO:0005524,GO:0004674,GO:0004672,GO:0006468,GO:0016772	0	1.03525	1	0	1	1
Peaxi162Scf00008g03715.1				Chloroplast, nucleus, chloroplast envelope, putative [Theobroma cacao] gb|EOY33416.1| Chloroplast, nucleus, chloroplast envelope, putative [Theobroma cacao]	ref|XP_007015797.1|			-122	1.73546	8.47754e-05	26.6667	1.01118	1
Peaxi162Scf00008g03716.1				Unknown protein				0.333333	-1.971	0.853995	4.66667	-5.16638	0.209886
Peaxi162Scf00008g03717.1				ATP-dependent DNA helicase DDM1	sp|Q9XFH4|DDM1_ARATH	IPR027417,IPR001650,IPR000330	GO:0003677,GO:0005524,GO:0004386,GO:0003676	-109	2.10088	0	38.6667	-1.10187	0.950418
Peaxi162Scf00008g03911.1				pentatricopeptide repeat 336	AT1G61870.1	IPR011990,IPR002885	GO:0005515	-57.6667	1.40367	0.000933534	-20.6667	1.3724	2.89231e-06
Peaxi162Scf00008g04010.1				Splicing factor U2af large subunit B	sp|Q9ZR40|U2A2B_NICPL	IPR012677,IPR006529	GO:0006397,GO:0005634,GO:0003723,GO:0000166,GO:0003676	3.33333	1.0166	1	7	1.19603	0.455629
Peaxi162Scf00008g04011.1				C2H2-like zinc finger protein	AT5G66730.1	IPR013087	GO:0046872,GO:0003676	-24.6667	1.13882	0.284103	-24.6667	1.37016	0.142285
Peaxi162Scf00008g04311.1				Xaa-Pro aminopeptidase 2 [Solanum lycopersicum] emb|CAC59824.1| Xaa-Pro aminopeptidase 2 [Solanum lycopersicum]	ref|NP_001233932.1|	IPR000994,IPR000587	GO:0016787,GO:0009987	40	1.01814	0.95196	485.667	-1.03354	0.263076
Peaxi162Scf00008g04510.1				UDP-Glycosyltransferase superfamily protein	AT5G66690.1	IPR002213	GO:0008152,GO:0016758	16.3333	-2.54955	0.0315998	28.3333	-1.445	0.45396
Peaxi162Scf00008g04610.1				Ribosome biogenesis protein rlp24	sp|Q10353|RLP24_SCHPO	IPR023441,IPR023442,IPR000988		-72.3333	1.42313	0.00725404	0	1.24425	0.163658
Peaxi162Scf00008g04614.1				Major facilitator superfamily protein	AT4G36790.1	IPR011701,IPR016196	GO:0055085,GO:0016021	24.3333	-1.07375	0.637593	30.6667	1.02804	1
Peaxi162Scf00008g04615.1				Unknown protein				-0.333333	MS	0.581177	-0.666667	4.1233	0.477773
Peaxi162Scf00008g04616.1				Unknown protein				0	1	1	0	1	1
Peaxi162Scf00008g04910.1				Cytochrome P450 CYP82D47	sp|H2DH24|C7D47_PANGI	IPR001128	GO:0020037,GO:0016705,GO:0005506,GO:0055114	0.333333	NE	0.581177	0.333333	1.01573	1
Peaxi162Scf00008g10013.1				Unknown protein		IPR012337	GO:0004523,GO:0003676	0	1	1	0	1	1
Peaxi162Scf00009g00007.1				BEST Arabidopsis thaliana protein match is: C2H2-like zinc finger protein	AT3G48550.1			-0.666667	1.15795	1	2.33333	-2.55968	0.595208
Peaxi162Scf00009g00010.1				Unknown protein		IPR009500		0.333333	NE	0.581177	0	1	1
Peaxi162Scf00009g00019.1				Iron sulfur cluster assembly protein 1, mitochondrial	sp|Q6BGU0|ISU1_DEBHA	IPR011339	GO:0016226,GO:0005506,GO:0051536	216	-1.13382	0.252422	244.333	1.03677	0.325281
Peaxi162Scf00009g00021.1				NAC transcription factor [Nicotiana tabacum]	gb|ACF19786.1|	IPR003441	GO:0003677,GO:0006355	0	1	1	0	1	1
Peaxi162Scf00009g00022.1				myb domain protein 98	AT4G18770.1	IPR009057	GO:0003677,GO:0003682	0	1	1	0	1	1
Peaxi162Scf00009g00023.1				Dof-type zinc finger DNA-binding family protein	AT5G62940.1	IPR003851	GO:0003677,GO:0006355	8	-1.38096	0.263586	15.6667	-1.21481	0.779524
Peaxi162Scf00009g00024.1				HCO3- transporter family	AT3G62270.1	IPR003020	GO:0016020,GO:0006820,GO:0005452,GO:0016021	-13	1.18019	0.934483	456	-8.44761	0.116284
Peaxi162Scf00009g00025.1				Galactose oxidase/kelch repeat superfamily protein	AT2G02870.1	IPR015916	GO:0005515	-114.667	1.35442	0.0213687	157.333	-1.55366	0.0787496
Peaxi162Scf00009g00026.1				pantothenate kinase 2	AT4G32180.1	IPR004567	GO:0005524,GO:0004594,GO:0015937	274.667	-1.31816	0.0878264	315	-1.04393	0.642701
Peaxi162Scf00009g00027.1				ubiquitin-conjugating enzyme 3	AT5G62540.1	IPR016135,IPR023313	GO:0016881	539.333	-1.51834	1.40083e-08	114.667	1.05332	0.839199
Peaxi162Scf00009g00042.1				Unknown protein				4	-1.3418	0.767696	-5.33333	1.85194	0.635537
Peaxi162Scf00009g00047.1				NAD(P)-binding Rossmann-fold superfamily protein	AT3G29260.1	IPR002347	GO:0008152,GO:0016491	-13	1.0859	0.899982	109.667	-1.71348	0.0184096
Peaxi162Scf00009g00051.1				Pentatricopeptide repeat (PPR) superfamily protein	AT1G74750.1	IPR011990,IPR002885,IPR002625	GO:0005515	65	-1.03869	0.869639	-4	1.24781	0.0165062
Peaxi162Scf00009g00061.1				hipl2 protein precursor	AT5G62630.1	IPR011042	GO:0016901,GO:0005975,GO:0048038,GO:0003824	-126	1.1511	0.581177	298.333	1.02636	0.981776
Peaxi162Scf00009g00074.1				CAP (Cysteine-rich secretory proteins, Antigen 5, and Pathogenesis-related 1 protein) superfamily protein	AT3G09590.1	IPR001283	GO:0005576	-0.333333	MS	0.581177	-0.333333	2.26112	0.904953
Peaxi162Scf00009g00079.1				aluminum sensitive 3	AT2G37330.1	IPR005226		322.667	-2.07793	0.000179751	229	-4.10992	0.00350368
Peaxi162Scf00009g00081.1				Disease resistance protein (CC-NBS-LRR class) family	AT1G58807.1	IPR027417,IPR000767	GO:0043531,GO:0006952	77.3333	-1.47902	0.0125934	-45.6667	1.78288	0.000496307
Peaxi162Scf00009g00082.1				CBL-interacting protein kinase 12	AT4G18700.1	IPR020636	GO:0007165,GO:0005524,GO:0004674,GO:0004672,GO:0006468,GO:0016772	21	-1.13956	0.239852	-10	1.32555	0.0613758
Peaxi162Scf00009g00087.1				Unknown protein				13.6667	-2.17993	0.0418619	-1.66667	1.43952	0.657558
Peaxi162Scf00009g00102.1				NAD(P)-binding Rossmann-fold superfamily protein	AT3G51680.1	IPR002347	GO:0008152,GO:0016491	108.333	-2.29523	0.000124902	33.6667	-2.00857	0.0255659
Peaxi162Scf00009g00111.1								0	1.03547	1	0	1	1
Peaxi162Scf00009g00112.1				ataxia-telangiectasia mutated protein (Atm) [Arabidopsis thaliana]	emb|CAB86487.1|	IPR016024	GO:0005488	-15	1.71282	0.0633945	-7.33333	1.41311	0.263906
Peaxi162Scf00009g00113.1				Unknown protein		IPR006501	GO:0004857,GO:0030599	30.3333	-1.10151	0.518296	-93.3333	1.48415	0.00943473
Peaxi162Scf00009g00114.1				Unknown protein		IPR006501	GO:0004857,GO:0030599	-49.6667	1.50734	5.76383e-07	-114.333	1.95888	1.46874e-07
Peaxi162Scf00009g00115.1				Unknown protein				0	1	1	0	1	1
Peaxi162Scf00009g00121.1				Unknown protein		IPR025558		0	1	1	0	1	1
Peaxi162Scf00009g00132.1				Abscisic acid receptor PYR1	sp|O49686|PYR1_ARATH	IPR019587,IPR023393		667.667	-1.6143	2.70353e-45	364.667	-1.2022	0.387637
Peaxi162Scf00009g00162.1				calcium-dependent protein kinase 13	AT3G51850.1	IPR011992,IPR011009	GO:0005524,GO:0004674,GO:0005509,GO:0004672,GO:0006468,GO:0016772	-32.3333	1.10713	0.273764	18.6667	1.17692	0.20632
Peaxi162Scf00009g00163.1				Acyl-CoA dehydrogenase	sp|P45857|ACDB_BACSU	IPR013786,IPR009100,IPR009075	GO:0016627,GO:0008152,GO:0050660,GO:0003995,GO:0055114	118.333	-1.0638	0.828937	665.333	-1.33674	7.43633e-36
Peaxi162Scf00009g00195.1				Protein of unknown function (DUF740)	AT2G38070.1	IPR008004		-5.66667	1.05842	0.975387	56	1.03843	1
Peaxi162Scf00009g00216.1				Unknown protein		IPR011598	GO:0046983	2.33333	-1.5553	0.494521	0.666667	-1.00934	1
Peaxi162Scf00009g00217.1				Vacuolar protein sorting-associated protein 29	sp|Q9STT2|VPS29_ARATH	IPR024654,IPR000979	GO:0016788	20	1.00489	1	290.333	-1.11666	0.178352
Peaxi162Scf00009g00219.1				conserved hypothetical protein [Ricinus communis] gb|EEF52141.1| conserved hypothetical protein [Ricinus communis]	ref|XP_002511539.1|			-16	1.13748	0.846578	145.333	-1.81536	0.389506
Peaxi162Scf00009g00221.1				Aldose 1-epimerase	sp|Q96C23|GALM_HUMAN	IPR011013,IPR008183	GO:0030246,GO:0016853,GO:0005975,GO:0003824,GO:0019318	-474.667	1.81357	4.489e-05	84	1.14795	1.04827e-06
Peaxi162Scf00009g00227.1				ATP-binding cassette A2	AT3G47730.1	IPR026082,IPR027417	GO:0005524,GO:0000166,GO:0017111,GO:0016887	79.3333	-1.37874	0.126334	114.667	1.02104	1
Peaxi162Scf00009g00228.1				ABC transporter A family member 2	sp|Q84K47|AB2A_ARATH	IPR026082		0	1.06556	1	1.66667	-2.86001	0.508327
Peaxi162Scf00009g00230.1				RINT-1 / TIP-1 family	AT3G47700.1	IPR007528		134	-1.18286	1.70869e-06	127	1.03657	0.696341
Peaxi162Scf00009g00232.1				ABC transporter A family member 7	sp|Q9STT5|AB7A_ARATH	IPR026082,IPR027417	GO:0005524,GO:0000166,GO:0017111,GO:0016887	34.3333	-1.03872	0.935684	153.667	-1.32213	0.550744
Peaxi162Scf00009g00242.1				Unknown protein		IPR019557		1	-1.19951	0.950954	-0.666667	1.47222	0.8395
Peaxi162Scf00009g00245.1				SOUL heme-binding family protein	AT2G37970.1	IPR011256,IPR006917		-0.333333	1.32763	1	-2.33333	2.90522	0.304101
Peaxi162Scf00009g00246.1				SOUL heme-binding family protein	AT2G37970.1	IPR011256,IPR006917		0.333333	-1.46583	0.938987	-1.66667	1.32129	0.611358
Peaxi162Scf00009g00262.1				Unknown protein		IPR025558		-0.333333	MS	0.581177	0	1	1
Peaxi162Scf00009g00285.1				Unknown protein		IPR001810	GO:0005515	2	-6.79733	0.124347	0.333333	NE	0.611358
Peaxi162Scf00009g00286.1				Unknown protein		IPR001810	GO:0005515	10.3333	-2.979	0.0100481	0.666667	NE	0.413418
Peaxi162Scf00009g00299.1		A	A	PAR1 protein	AT3G54040.1	IPR009489		-227.667	12.1326	0	-10.6667	2.35668	0.611358
Peaxi162Scf00009g00310.1				Nuclear ribonuclease Z	sp|Q8LGU7|RNZN_ARATH	IPR001279	GO:0016787	26.3333	-1.07297	0.635867	-219	1.73157	0.0999085
Peaxi162Scf00009g00318.1				C2 calcium/lipid-binding plant phosphoribosyltransferase family protein	AT1G74720.1	IPR013583,IPR000008	GO:0005515	27	-1.26535	0.0205969	38.3333	-1.21734	0.751705
Peaxi162Scf00009g00319.1				Mitochondrial outer membrane protein porin 1	sp|Q9SRH5|VDAC1_ARATH	IPR023614,IPR027246	GO:0055085,GO:0005741	-0.333333	MS	0.581177	-0.333333	3.06667	0.828863
Peaxi162Scf00009g00321.1		A	A	conserved hypothetical protein [Ricinus communis] gb|EEF52122.1| conserved hypothetical protein [Ricinus communis]	ref|XP_002511520.1|	IPR009500		-12	38.0866	9.67282e-08	0	1	1
Peaxi162Scf00009g00329.1				Mitochondrial outer membrane protein porin 1	sp|Q9SRH5|VDAC1_ARATH	IPR023614,IPR027246	GO:0055085,GO:0005741	-1	1.55628	0.681342	-0.666667	2.20322	0.641919
Peaxi162Scf00009g00333.1				SPFH/Band 7/PHB domain-containing membrane-associated protein family	AT5G62740.1	IPR001107	GO:0016020	78.3333	-1.12996	0.569985	66.6667	-1.23324	0.791315
Peaxi162Scf00009g00336.1				Pectin lyase-like superfamily protein	AT4G13710.1	IPR011050,IPR018082,IPR007524	GO:0030570	-0.333333	MS	0.581177	0	1	1
Peaxi162Scf00009g00337.1				copper transporter 4	AT2G37925.1	IPR007274	GO:0035434,GO:0016021,GO:0005375	3.33333	-1.74468	0.602932	7.66667	-1.79528	0.562352
Peaxi162Scf00009g00340.1				Unknown protein				0	1	1	0	1	1
Peaxi162Scf00009g00342.1				WRKY family transcription factor	AT4G01720.1	IPR003657	GO:0006355,GO:0043565,GO:0003700	25	-1.33197	0.245461	-29	1.51443	0.315411
Peaxi162Scf00009g00343.1				Protein of unknown function (DUF1637)	AT5G39890.1	IPR014710,IPR012864	GO:0047800,GO:0055114	-57.3333	2.53373	0.00408134	-80.3333	2.12061	0.256804
Peaxi162Scf00009g00345.1				Unknown protein		IPR005174		0	1	1	-0.333333	MS	0.611358
Peaxi162Scf00009g00347.1				Pectin lyase-like superfamily protein	AT3G15720.1	IPR011050,IPR000743	GO:0005975,GO:0004650	0	1	1	0	1	1
Peaxi162Scf00009g00348.1				Protein NRT1/ PTR FAMILY 4.6	sp|Q8H157|PTR19_ARATH	IPR000109,IPR016196	GO:0016020,GO:0006810,GO:0005215	0.666667	-1.45781	0.843228	-1	MS	0.611358
Peaxi162Scf00009g00351.1				HXXXD-type acyl-transferase family protein	AT3G26040.1	IPR003480,IPR023213	GO:0016747	1.66667	NE	0.401762	-0.666667	2.34758	0.723901
Peaxi162Scf00009g00374.1				HXXXD-type acyl-transferase family protein	AT3G26040.1	IPR003480,IPR023213	GO:0016747	0	1.03547	1	0.666667	NE	0.611358
Peaxi162Scf00009g00421.1								-0.666667	MS	0.360323	0	1	1
Peaxi162Scf00009g00422.1				Homeobox-leucine zipper protein family	AT1G69780.1	IPR009057,IPR003106	GO:0005634,GO:0003677,GO:0006355,GO:0043565,GO:0000976,GO:0003700	653.667	-1.13394	0.543505	1736.67	-1.60516	0.337047
Peaxi162Scf00009g00423.1				Protein NRT1/ PTR FAMILY 2.8	sp|Q3E8X3|PTR52_ARATH	IPR000109,IPR016196	GO:0016020,GO:0006810,GO:0005215	0.333333	-1.971	0.853995	-1	2.16638	0.70164
Peaxi162Scf00009g00426.1				Integral membrane HPP family protein	AT5G62720.1	IPR007065		505.333	-1.52739	8.3789e-05	657.667	-1.94927	0.191163
Peaxi162Scf00009g00431.1				Protein NRT1/ PTR FAMILY 2.11	sp|Q9LV10|PTR53_ARATH	IPR000109,IPR016196	GO:0016020,GO:0006810,GO:0005215	-315.667	2.06413	0.0182076	-1112	3.37171	0.053718
Peaxi162Scf00009g00433.1				Leucine-rich repeat protein kinase family protein	AT5G62710.1	IPR013210,IPR013320,IPR011009	GO:0005524,GO:0004674,GO:0004672,GO:0006468,GO:0016772	-12	1.20458	0.481279	29.6667	-1.12456	0.723278
Peaxi162Scf00009g00434.1				Plasma membrane ATPase 3	sp|Q08436|PMA3_NICPL	IPR023298,IPR004014,IPR001757,IPR023214	GO:0046872,GO:0019829,GO:0000166,GO:0016021,GO:0006812	638.333	-1.4468	0.00107703	412.333	1.02453	1
Peaxi162Scf00009g00519.1				Major facilitator superfamily protein	AT2G34355.1	IPR010658,IPR011701,IPR016196	GO:0055085,GO:0016021	47	-1.19097	0.139837	19.3333	1.06339	0.951305
Peaxi162Scf00009g00521.1				calcium-dependent protein kinase 1	AT1G18890.1	IPR011992,IPR011009	GO:0005524,GO:0004674,GO:0005509,GO:0004672,GO:0006468,GO:0016772	-219	1.20589	0.136784	143.333	1.10857	0.430497
Peaxi162Scf00009g00524.1				Ubiquitin carboxyl-terminal hydrolase-related protein	AT3G47890.1	IPR011990,IPR006866,IPR001394,IPR007087,IPR006865	GO:0046872,GO:0006511,GO:0005515,GO:0004221	352.667	-1.32614	0.000696565	125.667	1.08088	0.415991
Peaxi162Scf00009g00525.1				zinc ion binding	AT1G74770.1	IPR017921,IPR008913,IPR013083,IPR012312	GO:0005515,GO:0008270	-0.666667	2.10687	0.813687	-1	1.70005	0.621834
Peaxi162Scf00009g00526.1				Major facilitator superfamily protein	AT2G34355.1	IPR010658,IPR011701,IPR016196	GO:0055085,GO:0016021	-52	1.61019	0.102111	22	-1.10145	0.934974
Peaxi162Scf00009g00529.1				zinc ion binding	AT1G74770.1	IPR017921,IPR008913,IPR013083,IPR012312	GO:0005515,GO:0008270	-1148	1.23037	0.193966	3649.67	-1.87066	0.274571
Peaxi162Scf00009g00620.1				DDT domain superfamily	AT1G18950.1	IPR004022		-51.3333	1.18617	0.114258	-10.6667	1.2723	0.0562936
Peaxi162Scf00009g00621.1		A	A	Duplicated homeodomain-like superfamily protein, putative [Theobroma cacao] gb|EOY20284.1| Duplicated homeodomain-like superfamily protein, putative [Theobroma cacao]	ref|XP_007099739.1|	IPR009057	GO:0003677,GO:0003682	-15.6667	13.0617	0.000607603	0.666667	-1.02576	1
Peaxi162Scf00009g00623.1				Unknown protein		IPR027417		0	1	1	0	1	1
Peaxi162Scf00009g00624.1				Galactosyltransferase family protein	AT5G62620.1	IPR002659,IPR013320,IPR008985	GO:0016020,GO:0030246,GO:0006486,GO:0008378	-411.667	1.7312	3.77242e-12	205.333	-1.25487	0.220804
Peaxi162Scf00009g00629.1								0	1	1	-0.666667	1.71445	0.66394
Peaxi162Scf00009g00632.1				wall associated kinase 5	AT1G21230.1	IPR025287,IPR000742,IPR013320,IPR011009	GO:0005524,GO:0030247,GO:0006468,GO:0004674,GO:0005515,GO:0004672,GO:0005509,GO:0016772	2	-2.04112	0.581953	0.333333	1.14774	1
Peaxi162Scf00009g00711.1				Unknown protein				0	1	1	0	1	1
Peaxi162Scf00009g00715.1				ATP synthase subunit-like protein [Medicago truncatula] gb|AET04389.1| ATP synthase subunit-like protein [Medicago truncatula]	ref|XP_003629913.1|	IPR004252		0.666667	NE	0.581177	-0.333333	1.33494	0.912898
Peaxi162Scf00009g00811.1				Sap , putative isoform 1 [Theobroma cacao]	ref|XP_007033574.1|	IPR011001	GO:0006629	1229	-1.31422	0.00646615	1634	-1.61218	0.000698406
Peaxi162Scf00009g00812.1				Protein of unknown function (DUF567)	AT5G01750.2	IPR025659		12.6667	1.03776	1	-631.667	2.3947	0.430628
Peaxi162Scf00009g00813.1				Protein of unknown function (DUF567)	AT5G01750.2	IPR025659		-22.3333	1.11068	0.389837	-201.667	2.39733	0.266074
Peaxi162Scf00009g01010.1		N	A	D-alanine--D-alanine ligase family	AT3G08840.2	IPR016185,IPR005905	GO:0009252,GO:0008716,GO:0005524,GO:0005737	-596.333	5.14508	0	15.6667	1.1225	0.611358
Peaxi162Scf00009g01011.1		N	A	D-alanine--D-alanine ligase family	AT3G08840.2	IPR016185,IPR011761,IPR005905	GO:0009252,GO:0008716,GO:0046872,GO:0005524,GO:0005737	-1403.33	5.15759	0	20.6667	1.17714	0.285264
Peaxi162Scf00009g01223.1				Protein phosphatase 2C family protein	AT5G36250.1	IPR001932,IPR015655	GO:0003824	-1.33333	2.06995	0.568271	0	1.23781	1
Peaxi162Scf00009g01231.1				Kelch-like protein 8	sp|P59280|KLHL8_MOUSE	IPR015916,IPR013989	GO:0005515	-0.666667	1.18399	0.929682	1.66667	-1.05936	1
Peaxi162Scf00009g01232.1				MATE efflux family protein	AT2G38330.1	IPR002528	GO:0016020,GO:0055085,GO:0015238,GO:0015297,GO:0006855	15.6667	-1.37018	0.451585	4.33333	1.16634	0.538587
Peaxi162Scf00009g01233.1				TRICHOME BIREFRINGENCE-LIKE 35	AT5G01620.3	IPR026057,IPR025846		25.3333	-1.06784	1	143	-1.59275	0.00337119
Peaxi162Scf00009g01411.1				Unknown protein				0	1	1	-1.66667	MS	0.220074
Peaxi162Scf00009g01415.1				BAG family molecular chaperone regulator 4	sp|Q8RX71|BAG4_ARATH	IPR003103,IPR000626	GO:0005515,GO:0051087	-30	1.13131	0.438668	98	-1.06383	0.848428
Peaxi162Scf00009g01514.1				Unknown protein		IPR009072	GO:0005634,GO:0003677,GO:0046982,GO:0006334,GO:0000786	-2.33333	1.44499	0.781486	0	1	1
Peaxi162Scf00009g01523.1								46.3333	-1.20896	0.254897	-88.3333	1.72978	0
Peaxi162Scf00009g01526.1				transcription factor-related	AT1G58330.1	IPR025422	GO:0043565,GO:0006351	-31.3333	3.73104	0.162626	0	1	1
Peaxi162Scf00009g01530.1				Heparanase-like protein 3	sp|Q9FZP1|HPSE3_ARATH	IPR023395,IPR018108,IPR005199	GO:0016020,GO:0005975,GO:0003824,GO:0016798	-8.66667	1.306	0.452335	6.33333	1.02986	1
Peaxi162Scf00009g01531.1				AMP deaminase	sp|O80452|AMPD_ARATH	IPR006329	GO:0019239,GO:0006188,GO:0003876,GO:0009168	-58	1.32736	0.239196	-55.6667	1.61447	0.121049
Peaxi162Scf00009g01533.1				UDP-Glycosyltransferase superfamily protein	AT3G11340.1	IPR002213	GO:0008152,GO:0016758	-64	5.07733	0.0687847	-6.33333	2.76474	0.0261613
Peaxi162Scf00009g01534.1		B	A	UDP-Glycosyltransferase superfamily protein	AT3G11340.1	IPR002213	GO:0008152,GO:0016758	-2028.67	3090.51	0	-36.6667	24.1261	0
Peaxi162Scf00009g01535.1				Heparanase-like protein 3	sp|Q9FZP1|HPSE3_ARATH	IPR023395,IPR018108,IPR005199	GO:0016020,GO:0005975,GO:0003824,GO:0016798	-17.3333	1.27562	0.105197	7	1.08525	0.883443
Peaxi162Scf00009g01714.1				2-oxoglutarate (2OG) and Fe(II)-dependent oxygenase superfamily protein	AT3G11180.1	IPR002283,IPR027443,IPR026992	GO:0016706,GO:0005506,GO:0055114,GO:0016491	0.333333	-1.39776	0.977926	2.66667	1.11323	1
Peaxi162Scf00009g01717.1				SGNH hydrolase-type esterase superfamily protein	AT3G11210.1	IPR001087	GO:0016787,GO:0016788,GO:0006629	1.66667	NE	0.0973995	3.33333	-1.17227	1
Peaxi162Scf00009g01813.1				S-adenosyl-L-methionine-dependent methyltransferases superfamily protein	AT5G01470.3	IPR019410		26.6667	-1.07791	0.507621	75.3333	-1.02911	0.96429
Peaxi162Scf00009g01815.1				RING/U-box superfamily protein	AT5G01520.1	IPR013083		99.6667	-1.57805	5.41148e-05	38	-1.09464	0.802345
Peaxi162Scf00009g01816.1				Chlorophyll a-b binding protein 6, chloroplastic	sp|Q01667|CAB6_ARATH	IPR022796,IPR023329	GO:0016020,GO:0009765	0.666667	-2.82392	0.830908	0	1.252	0.864225
Peaxi162Scf00009g01818.1				Isoprenyl transferase 1	sp|P58563|ISPT1_NOSS1	IPR001441	GO:0016765	-0.333333	1.06131	1	8	-1.17087	0.749792
Peaxi162Scf00009g01919.1				Leucine-rich repeat receptor-like protein kinase family protein	AT4G08850.1	IPR003591,IPR001611	GO:0005515	-21.6667	3.55954	0.0437707	13.3333	-1.0862	0.946534
Peaxi162Scf00009g01921.1				GDP-mannose-dependent alpha-mannosyltransferase	sp|O06423|MGTA_MYCTU	IPR001296	GO:0009058	1391.33	-3.32658	6.92529e-10	121.333	1.13101	0.716958
Peaxi162Scf00009g01923.1				8-amino-7-oxononanoate synthase [Theobroma cacao] gb|EOY07291.1| 8-amino-7-oxononanoate synthase [Theobroma cacao]	ref|XP_007026789.1|			1	-1.12587	0.984504	-0.333333	1.3867	0.899526
Peaxi162Scf00009g01926.1				Unknown protein				-0.333333	MS	0.581177	0	1	1
Peaxi162Scf00009g01927.1				laccase 10	AT5G01190.1	IPR017761	GO:0046274,GO:0048046,GO:0052716,GO:0005507,GO:0055114,GO:0016491	45.3333	-2.39894	0.190408	92	-1.97436	0.039049
Peaxi162Scf00009g02017.1				Unknown protein				0	1	1	0	1	1
Peaxi162Scf00009g02022.1				defective in exine formation protein (DEX1)	AT3G09090.1	IPR027295		5.66667	-1.0329	1	-14	1.61064	0.700174
Peaxi162Scf00009g02023.1								0	1	1	0	1	1
Peaxi162Scf00009g02110.1				p-hydroxybenzoic acid efflux pump subunit aaeB [Medicago truncatula] gb|ABD32899.1| P-type trefoil, putative [Medicago truncatula] gb|AES81708.1| p-hydroxybenzoic acid efflux pump subunit aaeB [Medicago truncatula]	ref|XP_003625490.1|	IPR006726	GO:0006810,GO:0005886	-0.333333	MS	0.581177	1.66667	NE	0.223055
Peaxi162Scf00009g02111.1				Unknown protein		IPR025258,IPR000235,IPR023798	GO:0006412	-1	MS	0.581177	0.333333	-1.58464	0.977417
Peaxi162Scf00009g02215.1				Unknown protein				0.333333	NE	0.581177	10.3333	-1.04194	1
Peaxi162Scf00009g02216.1				Unknown protein				1	-3.87307	0.429252	-2.33333	1.37964	0.408127
Peaxi162Scf00009g02316.1				Unknown protein		IPR018289		0	1	1	0	1	1
Peaxi162Scf00009g02317.1				O-fucosyltransferase family protein	AT2G37980.1	IPR019378		4	-1.22849	0.591254	-5.66667	1.43357	0.611358
Peaxi162Scf00009g02418.1				Unknown protein		IPR019557		0	1	1	0	1	1
Peaxi162Scf00009g02419.1				SOUL heme-binding family protein	AT2G37970.1	IPR011256,IPR006917		0	1	1	0	1	1
Peaxi162Scf00009g02523.1				F-box protein [Morus notabilis]	gb|EXB41581.1|	IPR001810,IPR017451	GO:0005515	5.33333	-1.95149	0.104586	-3.33333	1.43852	0.0929283
Peaxi162Scf00009g02525.1				Unknown protein				0	1	1	0	1	1
Peaxi162Scf00009g02526.1				Unknown protein				-0.666667	MS	0.581177	0	1	1
Peaxi162Scf00009g02527.1				tubulin beta chain 2	AT5G62690.1	IPR000217,IPR023123	GO:0051258,GO:0005874,GO:0043234,GO:0006184,GO:0007017,GO:0005525,GO:0005200,GO:0003924	-79	1.06673	0.616273	357.333	1.04301	0.708993
Peaxi162Scf00009g02529.1				F-box family protein	AT3G06240.1	IPR001810,IPR017451	GO:0005515	-4	1.25847	0.455631	-8.66667	1.47627	0.175766
Peaxi162Scf00009g02530.1				F-box family protein	AT3G06240.1	IPR001810,IPR011043,IPR017451	GO:0005515	20.3333	-1.07754	0.508588	12	1.19406	0.0232319
Peaxi162Scf00009g02532.1				Unknown protein				3.33333	-1.38485	0.598317	4	1.06245	1
Peaxi162Scf00009g02613.1				F-box family protein	AT3G06240.1	IPR001810,IPR011043,IPR017451	GO:0005515	23.3333	-1.18665	0.238242	15	1.12435	0.290306
Peaxi162Scf00009g02614.1				F-box family protein	AT3G06240.1	IPR001810,IPR011043,IPR017451	GO:0005515	6.66667	-1.241	0.408627	-10.6667	1.7665	0.00308302
Peaxi162Scf00009g02720.1				Copalyl diphosphate synthase 1	sp|J9QS23|TPS9_SELML	IPR008949,IPR008930	GO:0000287,GO:0016829,GO:0008152,GO:0010333	-1.66667	2.80653	0.298899	2.33333	-3.96486	0.476121
Peaxi162Scf00009g02721.1				terpene synthase 04	AT1G61120.1	IPR008949,IPR008930	GO:0000287,GO:0016829,GO:0008152,GO:0010333	-113.333	1.19481	0.200143	7.33333	-1.8431	0.611358
Peaxi162Scf00009g02910.1				Unknown protein		IPR001810,IPR006566	GO:0005515	-4	2.55389	0.353467	-1	3.36681	0.359998
Peaxi162Scf00009g03018.1				Protein kinase protein with tetratricopeptide repeat domain	AT5G59010.1	IPR011990,IPR011009	GO:0005524,GO:0005515,GO:0004672,GO:0006468,GO:0016772	-87.3333	1.25312	0.000221316	30.3333	1.12298	0.611358
Peaxi162Scf00009g03021.1				Arabidopsis Inositol phosphorylceramide synthase 1	AT3G54020.1	IPR025749		-16.6667	1.45591	0.00832945	7.66667	-1.04381	1
Peaxi162Scf00009g03319.1				Unknown protein				34.6667	-1.07316	0.604826	56.6667	-1.14871	0.24727
Peaxi162Scf00009g03411.1				Unknown protein		IPR012336	GO:0005515	0	1	1	0	1	1
Peaxi162Scf00009g03412.1				Unknown protein		IPR010987		0	1.03547	1	0	1	1
Peaxi162Scf00009g03513.1				HXXXD-type acyl-transferase family protein	AT3G26040.1	IPR003480,IPR023213	GO:0016747	-0.333333	MS	0.581177	1	NE	0.291844
Peaxi162Scf00009g04013.1				Protein NRT1/ PTR FAMILY 5.6	sp|P0CI03|PTR28_ARATH	IPR000109,IPR016196	GO:0016020,GO:0006810,GO:0006857,GO:0005215	3	-1.05338	1	-27.6667	1.39074	0.611358
Peaxi162Scf00009g10337.1				copper transporter 4	AT2G37925.1	IPR007274	GO:0035434,GO:0016021,GO:0005375	1.33333	-1.57866	0.737821	6.33333	-1.7095	0.73909
Peaxi162Scf00010g00005.1				O-methyltransferase 1	AT5G54160.1	IPR016461	GO:0008171,GO:0008168,GO:0046983	0	1	1	10	-1.15744	0.709028
Peaxi162Scf00010g00018.1				O-methyltransferase family protein	AT4G35160.1	IPR016461	GO:0008171,GO:0008168,GO:0046983	-0.333333	1.29545	1	8.33333	1.11853	0.605951
Peaxi162Scf00010g00022.1				Leucine-rich receptor-like protein kinase family protein	AT4G36180.1	IPR003591,IPR025875,IPR013210,IPR001611,IPR011009	GO:0005524,GO:0005515,GO:0004674,GO:0004672,GO:0006468,GO:0016772	-27.3333	1.84503	0.00481793	25.3333	-1.02464	1
Peaxi162Scf00010g00028.1				Trans-resveratrol di-O-methyltransferase	sp|B6VJS4|ROMT_VITVI	IPR011991,IPR001077	GO:0008171	0	1	1	0	1	1
Peaxi162Scf00010g00029.1				Small nuclear ribonucleoprotein family protein	AT1G20580.1	IPR027141,IPR010920		-66	1.393	6.28071e-06	25.3333	1.00204	1
Peaxi162Scf00010g00056.1				Pentatricopeptide repeat-containing protein	sp|Q3ECB8|PP128_ARATH	IPR011990,IPR002885	GO:0005515	-6.66667	1.8067	0.320833	0	1.23849	0.576206
Peaxi162Scf00010g00062.1				Transmembrane and coiled-coil domain-containing protein 4	sp|Q5TGY1|TMCO4_HUMAN	IPR007941		-173.333	1.60041	0.000689376	-29.3333	1.3559	0.059007
Peaxi162Scf00010g00072.1				Unknown protein				0	1	1	0	1	1
Peaxi162Scf00010g00077.1				SHI-related sequence 4	AT2G18120.1	IPR007818		-2.66667	1.13158	0.890186	4	-2.17392	0.234549
Peaxi162Scf00010g00079.1								0	1	1	0.333333	1.02222	1
Peaxi162Scf00010g00091.1				basic leucine-zipper 44	AT1G75390.1	IPR004827	GO:0006355,GO:0043565,GO:0003700	432	-1.64529	4.73897e-06	294	-1.96816	0.192177
Peaxi162Scf00010g00107.1				P-loop containing nucleoside triphosphate hydrolases superfamily protein	AT3G50940.1	IPR025753,IPR027417	GO:0005524,GO:0000166,GO:0017111	24.3333	-1.63759	0.132125	-42.3333	1.61935	0.200729
Peaxi162Scf00010g00116.1				TRNA--methyltransferase non-catalytic subunit trm6MTase subunit trm6, putative [Theobroma cacao] gb|EOX91024.1| TRNA--methyltransferase non-catalytic subunit trm6MTase subunit trm6, putative [Theobroma cacao]	ref|XP_007046867.1|			-0.666667	1.16122	0.936637	-1.33333	1.34861	0.709297
Peaxi162Scf00010g00147.1				Isoflavone reductase homolog	sp|P52578|IFRH_SOLTU	IPR016040,IPR008030		0	1	1	0	1	1
Peaxi162Scf00010g00148.1				Isoflavone reductase homolog	sp|P52578|IFRH_SOLTU	IPR008030		0	1	1	0	1	1
Peaxi162Scf00010g00153.1				Unknown protein		IPR002198	GO:0008152,GO:0016491	3	-2.76538	0.463812	0	1	1
Peaxi162Scf00010g00177.1				NAD(P)-binding Rossmann-fold superfamily protein	AT3G55290.1	IPR002347	GO:0008152,GO:0016491	56.6667	-1.16357	0.0464031	100	-2.14423	8.45435e-05
Peaxi162Scf00010g00181.1				NAD(P)-binding Rossmann-fold superfamily protein	AT3G46170.1	IPR002347	GO:0008152,GO:0016491	38.3333	-3.10896	0.247582	0	1	1
Peaxi162Scf00010g00197.1				Unknown protein				2	-1.93875	0.412614	0.333333	NE	0.611358
Peaxi162Scf00010g00269.1				Heat stress transcription factor B-4	sp|Q9C635|HSFB4_ARATH	IPR011991,IPR027725	GO:0005634,GO:0006355,GO:0043565,GO:0009408,GO:0003700	1	-1.00375	1	-4.66667	1.75016	0.156621
Peaxi162Scf00010g00283.1				abscisic acid responsive elements-binding factor 2	AT1G45249.3	IPR004827	GO:0006355,GO:0043565,GO:0003700	11.3333	-1.06209	0.930784	-0.333333	1.25855	0.660231
Peaxi162Scf00010g00306.1								1	NE	0.232013	-6.33333	3.91313	0.350242
Peaxi162Scf00010g00308.1				sterol carrier protein 2	AT5G42890.1	IPR003033	GO:0032934	46.6667	-1.10502	0.818759	33	1.03898	0.990378
Peaxi162Scf00010g00309.1				Chlorophyll a-b binding protein 4, chloroplastic	sp|P27521|CA4_ARATH	IPR022796,IPR023329	GO:0016020,GO:0009765	0.666667	-2.92426	0.588276	0.333333	NE	0.611358
Peaxi162Scf00010g00342.1				Eukaryotic aspartyl protease family protein	AT3G52500.1	IPR021109,IPR001461	GO:0006508,GO:0004190	159.333	-2.14004	4.09254e-12	89	-1.77397	0.046359
Peaxi162Scf00010g00344.1				Late embryogenesis abundant (LEA) hydroxyproline-rich glycoprotein family	AT3G44220.1	IPR004864		10.6667	-1.6849	0.499788	8.66667	-1.42393	0.414219
Peaxi162Scf00010g00351.1				Late embryogenesis abundant (LEA) hydroxyproline-rich glycoprotein family	AT2G27260.1	IPR004864		-30	1.28204	0.159743	30.3333	-1.05375	0.802174
Peaxi162Scf00010g00361.1				mitogen-activated protein kinase kinase kinase 21	AT4G36950.1	IPR011009	GO:0005524,GO:0004674,GO:0004672,GO:0006468,GO:0016772	5.33333	-1.87767	0.268797	-1.33333	1.77718	0.611358
Peaxi162Scf00010g00362.1				U-box domain-containing protein 25	sp|Q9LT79|PUB25_ARATH	IPR013083,IPR016024	GO:0000151,GO:0016567,GO:0005488,GO:0004842	23	-1.43159	0.38463	26	-1.28211	0.68288
Peaxi162Scf00010g00373.1								4.33333	-2.21041	0.367733	0	1	1
Peaxi162Scf00010g00374.1				plant U-box 24	AT3G11840.1	IPR013083,IPR016024	GO:0000151,GO:0016567,GO:0005488,GO:0004842	37	-3.06853	0.000425895	-122.667	2.74314	0.109053
Peaxi162Scf00010g00512.1				Lactoylglutathione lyase / glyoxalase I family protein	AT1G15380.1	IPR025870,IPR018146	GO:0004462,GO:0046872	-12.6667	3.89459	0.0189162	3.66667	-2.10238	0.589204
Peaxi162Scf00010g00516.1				Serine carboxypeptidase S28 family protein	AT4G36195.1	IPR008758	GO:0006508,GO:0008236	214	-1.19958	0.0418285	257.667	-1.00671	1
Peaxi162Scf00010g00517.1				Zinc finger CCCH domain-containing protein 44	sp|Q9SD34|C3H44_ARATH	IPR013083,IPR003169	GO:0005515,GO:0008270	15.3333	1.00039	1	117.667	-1.02848	0.954835
Peaxi162Scf00010g00610.1				Unknown protein				-11	1.10238	0.282251	102	-1.2146	0.0309122
Peaxi162Scf00010g00611.1				Cytochrome P450 superfamily protein	AT5G04330.1	IPR001128	GO:0020037,GO:0016705,GO:0005506,GO:0055114	0.333333	NE	0.581177	0	1	1
Peaxi162Scf00010g00813.1				Unknown protein				1	-1.22078	0.890778	-2	1.38699	0.401168
Peaxi162Scf00010g00814.1				thioredoxin H-type 1	AT3G51030.1	IPR005746,IPR012336	GO:0015035,GO:0006662,GO:0045454	3.33333	-1.39187	0.677875	4.33333	1.12952	0.987119
Peaxi162Scf00010g00815.1				Peroxidase superfamily protein	AT5G66390.1	IPR010255	GO:0006979,GO:0020037,GO:0004601,GO:0055114	198.667	-1.26605	0.0583841	393.333	-1.73625	0.000494297
Peaxi162Scf00010g00816.1				conserved hypothetical protein [Ricinus communis] gb|EEF40791.1| conserved hypothetical protein [Ricinus communis]	ref|XP_002521520.1|	IPR019193		-6	1.14282	0.637893	9.66667	1.0032	1
Peaxi162Scf00010g00917.1				P-loop containing nucleoside triphosphate hydrolases superfamily protein	AT5G17740.1	IPR025753,IPR027417	GO:0005524,GO:0000166,GO:0017111	15.3333	-1.17466	0.667667	86.6667	-1.48726	0.121817
Peaxi162Scf00010g00918.1				ATP synthase subunit-like protein [Medicago truncatula] gb|AET04389.1| ATP synthase subunit-like protein [Medicago truncatula]	ref|XP_003629913.1|	IPR004252		6.66667	-3.72794	0.477658	-5	1.8808	0.0927986
Peaxi162Scf00010g00920.1				Unknown protein				0	1	1	-4.33333	2.31303	0.336917
Peaxi162Scf00010g00921.1				Unknown protein				-0.666667	MS	0.581177	-3.66667	1.84732	0.227788
Peaxi162Scf00010g01113.1				P-loop containing nucleoside triphosphate hydrolases superfamily protein	AT3G50940.1	IPR025753,IPR027417	GO:0005524,GO:0000166,GO:0017111	16.3333	-1.40607	0.418868	5	-1.00813	1
Peaxi162Scf00010g01114.1				Syntaxin-81	sp|P59277|SYP81_ARATH	IPR010989,IPR019529	GO:0016020,GO:0016192	-4.33333	1.06236	0.960985	-0.666667	1.54897	0.822536
Peaxi162Scf00010g01210.1				galactinol synthase 1	AT2G47180.1	IPR002495	GO:0016757	0.666667	-1.00042	1	0	1	1
Peaxi162Scf00010g01213.1				replication factor C / DNA polymerase III gamma-tau subunit, putative [Ricinus communis] gb|EEF40832.1| replication factor C / DNA polymerase III gamma-tau subunit, putative [Ricinus communis]	ref|XP_002521561.1|	IPR008921	GO:0003677,GO:0006260	-2	MS	0.0547798	-0.333333	MS	0.611358
Peaxi162Scf00010g01318.1				NAD(P)-binding Rossmann-fold superfamily protein	AT3G46170.1	IPR002347	GO:0008152,GO:0016491	0	1	1	0.333333	NE	0.611358
Peaxi162Scf00010g01319.1				Unknown protein				0.666667	NE	0.581177	-4.66667	4.71795	0.0194851
Peaxi162Scf00010g01323.1		A	A	Replication factor C subunit 3	sp|Q8VXX4|RFC3_ARATH	IPR008921,IPR027417	GO:0003677,GO:0006260	-62.6667	MS	1.22633e-12	-1.66667	1.83389	0.580928
Peaxi162Scf00010g01515.1								0	1	1	0	1	1
Peaxi162Scf00010g01615.1				NAD(P)-binding Rossmann-fold superfamily protein	AT3G55310.1	IPR016040		0	1	1	0	1	1
Peaxi162Scf00010g01910.1				NAD(P)-binding Rossmann-fold superfamily protein	AT3G46170.1	IPR016040		7.66667	-2.99356	0.581177	0	1	1
Peaxi162Scf00010g01919.1				Cysteine proteinases superfamily protein	AT3G19400.1	IPR013128,IPR025661,IPR000118,IPR025660	GO:0008234,GO:0006508	382.667	-1.59217	0.0489909	224.333	-1.14327	0.131256
Peaxi162Scf00010g02017.1				Serine/threonine-protein kinase WNK-related isoform 1 [Theobroma cacao] gb|EOY14375.1| Serine/threonine-protein kinase WNK-related isoform 1 [Theobroma cacao]	ref|XP_007017150.1|	IPR025610		2.33333	-2.66135	0.581177	6	-1.02882	1
Peaxi162Scf00010g02712.1				Remorin family protein	AT1G45207.2	IPR005516		-6	1.11722	0.735802	63.3333	-1.37082	0.455368
Peaxi162Scf00010g02811.1								12.6667	-1.5663	0.0260288	-6	1.74287	0.054901
Peaxi162Scf00010g03010.1				Protein WEAK CHLOROPLAST MOVEMENT UNDER BLUE LIGHT 1	sp|O48724|WEB1_ARATH	IPR008545		302.667	-1.10512	0.229239	499.333	-1.0571	0.152345
Peaxi162Scf00010g03311.1				Uridine 5'-monophosphate synthase	sp|Q42942|UMPS_TOBAC	IPR013785,IPR000836,IPR023031,IPR014732	GO:0044205,GO:0009116,GO:0008152,GO:0006221,GO:0004590,GO:0006207,GO:0003824,GO:0004588	-454.333	1.65607	7.15862e-08	115.667	1.0679	0.983612
Peaxi162Scf00010g03312.1				Coiled-coil domain-containing protein 55 (DUF2040)	AT2G27285.1	IPR018612		31.3333	-1.08313	0.796016	43	1.06885	0.703356
Peaxi162Scf00010g03410.1				Coiled-coil domain-containing protein 55 (DUF2040)	AT2G27285.1	IPR018612		6.66667	-1.21186	0.873211	-1.33333	1.26085	0.895231
Peaxi162Scf00010g03612.1				Ubiquitin-like modifier-activating enzyme atg7	sp|Q94CD5|ATG7_ARATH	IPR006285,IPR016040	GO:0006914,GO:0003824,GO:0005737	30	-1.0539	0.504501	87.6667	-1.07217	0.717169
Peaxi162Scf00011g00014.1				mRNA turnover protein 4 homolog	sp|Q9UKD2|MRT4_HUMAN	IPR001790	GO:0042254,GO:0005622	-134	1.19726	0.163847	29.3333	1.19883	6.78084e-08
Peaxi162Scf00011g00016.1				Basic blue protein	sp|Q8LG89|BABL_ARATH	IPR008972	GO:0009055,GO:0005507	36.6667	-1.07246	0.964075	-112.667	1.36077	0.322484
Peaxi162Scf00011g00029.1				mitogen-activated protein kinase kinase kinase 9	AT4G08480.1	IPR011009	GO:0005524,GO:0004674,GO:0004672,GO:0006468,GO:0016772	6	1.02456	0.961855	27.6667	1.17572	0.115123
Peaxi162Scf00011g00030.1				Histone-binding protein RBBP4	sp|Q09028|RBBP4_HUMAN	IPR022052,IPR015943	GO:0005515	-4.66667	1.04344	0.778226	23	1.18052	0.0182061
Peaxi162Scf00011g00031.1				Late embryogenesis abundant (LEA) hydroxyproline-rich glycoprotein family	AT2G01080.1	IPR004864		21	-1.46567	0.120148	27.6667	-1.21329	0.314958
Peaxi162Scf00011g00032.1				protein-protein interaction regulator family protein	AT1G15200.1	IPR006786		18.6667	-1.01061	1	-37.6667	1.35096	0.00456933
Peaxi162Scf00011g00033.1				WRKY DNA-binding protein 9	AT1G68150.1	IPR003657	GO:0006355,GO:0043565,GO:0003700	20.3333	-1.96252	0.324247	41.3333	-1.66351	0.331367
Peaxi162Scf00011g00034.1				conserved hypothetical protein [Ricinus communis] gb|EEF48417.1| conserved hypothetical protein [Ricinus communis]	ref|XP_002513834.1|			-51	1.54171	0.0168073	7.33333	1.16296	0.363332
Peaxi162Scf00011g00045.1				Pentatricopeptide repeat-containing protein	sp|Q9LNU6|PPR53_ARATH	IPR011990,IPR002885	GO:0005515	-4.66667	1.44477	0.323376	5	-1.04347	1
Peaxi162Scf00011g00061.1				conserved hypothetical protein [Ricinus communis] gb|EEF32835.1| conserved hypothetical protein [Ricinus communis]	ref|XP_002529532.1|			15.3333	-1.42791	0.2452	41	-2.31397	0.019789
Peaxi162Scf00011g00065.1				RING/U-box superfamily protein	AT4G33940.1	IPR013083	GO:0046872,GO:0005515,GO:0008270	8.33333	-1.06866	0.828766	14	1.05034	0.881863
Peaxi162Scf00011g00077.1				SRF-type transcription factor family protein [Solanum lycopersicum]	gb|AAX95761.1|	IPR002100	GO:0003677,GO:0046983	6.33333	-1.63229	0.188035	9	1.00555	1
Peaxi162Scf00011g00085.1				Protein kinase superfamily protein	AT5G23170.1	IPR011009	GO:0005524,GO:0004674,GO:0004672,GO:0006468,GO:0016772	36.6667	-2.01642	0.00657387	51.3333	-2.25367	0.0245782
Peaxi162Scf00011g00092.1				ATP phosphoribosyltransferase	sp|Q5LAZ7|HIS1_BACFN	IPR001348	GO:0000287,GO:0003879,GO:0000105,GO:0005737	-85.6667	1.35597	0.000690326	60	-1.00548	1
Peaxi162Scf00011g00097.1				alpha/beta-Hydrolases superfamily protein	AT5G49950.1			-32	1.072	0.241779	195.333	-1.04128	0.779915
Peaxi162Scf00011g00117.1				Protein of unknown function (DUF679)	AT4G24310.1	IPR007770		55.6667	-2.42052	0.00701276	73	-1.61576	0.294028
Peaxi162Scf00011g00123.1				DNA-binding bromodomain-containing protein	AT1G58025.1	IPR001487	GO:0005515	-5	1.05388	0.922518	52.3333	-1.12764	0.239158
Peaxi162Scf00011g00124.1				Unknown protein		IPR002100	GO:0003677,GO:0046983	0	1	1	0	1	1
Peaxi162Scf00011g00126.1				Protein of unknown function (DUF679)	AT4G24310.1	IPR007770		56.3333	-2.52536	0.0062033	45	-1.22101	0.814441
Peaxi162Scf00011g00133.1				Protein of unknown function (DUF1644)	AT1G68140.1	IPR013083,IPR012866		84.6667	-1.23622	0.0017046	99	-1.0911	0.711864
Peaxi162Scf00011g00134.1				Unknown protein				0	1	1	0	1	1
Peaxi162Scf00011g00136.1				UDP-Glyc , putative [Theobroma cacao]	ref|XP_007041536.1|	IPR002213	GO:0008152,GO:0016758	-11.3333	1.15828	0.446213	-29.6667	1.54864	0.00356135
Peaxi162Scf00011g00138.1				homolog of separase	AT4G22970.1	IPR011990,IPR005314	GO:0005634,GO:0008233,GO:0006508,GO:0005515	-37.3333	2.1542	4.26054e-08	2.66667	1.16876	0.521709
Peaxi162Scf00011g00139.1				partner of Y14-MAGO	AT1G11400.1	IPR015362	GO:0005515	38.6667	-1.07402	0.584803	45.6667	1.11779	0.474242
Peaxi162Scf00011g00155.1				Unknown protein				2.66667	1.00773	1	13.3333	-1.00365	1
Peaxi162Scf00011g00157.1				Protein kinase superfamily protein	AT1G09600.1	IPR011009	GO:0005524,GO:0004674,GO:0004672,GO:0006468,GO:0016772	-93.3333	2.11831	5.81816e-14	24.6667	1.07845	0.611358
Peaxi162Scf00011g00159.1				mitogen-activated protein kinase kinase kinase 16	AT4G26890.1	IPR011009	GO:0005524,GO:0004674,GO:0004672,GO:0006468,GO:0016772	3.33333	-1.89291	0.407498	2	-2.36031	0.611358
Peaxi162Scf00011g00172.1				UDP-Glycosyltransferase superfamily protein	AT2G36780.1	IPR002213	GO:0008152,GO:0016758	0	1	1	-23	1.62434	0.0612628
Peaxi162Scf00011g00173.1				chloride channel C	AT5G49890.1	IPR001807	GO:0016020,GO:0055085,GO:0006821,GO:0005216,GO:0030554,GO:0005247	-8.33333	1.08299	0.470392	35	1.04475	0.750327
Peaxi162Scf00011g00177.1				fertilization-related kinase 1 [Solanum chacoense]	gb|AAR87850.2|	IPR011009	GO:0005524,GO:0004672,GO:0006468,GO:0016772	0	1	1	0	1	1
Peaxi162Scf00011g00188.1				Unknown protein				3	-1.32005	0.694366	10.6667	-1.25606	0.779841
Peaxi162Scf00011g00193.1				Protein NRT1/ PTR FAMILY 4.3	sp|Q93VV5|PTR16_ARATH	IPR000109,IPR016196	GO:0016020,GO:0006810,GO:0005215	3.33333	1.00186	1	24.6667	-1.01752	1
Peaxi162Scf00011g00203.1				22.7 kDa class IV heat shock protein	sp|P19244|HSP41_PEA	IPR008978		1.33333	-4.8142	0.394266	6.66667	-3.1321	0.211808
Peaxi162Scf00011g00209.1				homeobox protein 31	AT1G14440.1	IPR009057,IPR006456	GO:0003677	0	1	1	0	1	1
Peaxi162Scf00011g00216.1				Unknown protein				-1	2.64736	0.50184	-0.333333	2.44065	0.884968
Peaxi162Scf00011g00224.1				glutathione S-transferase TAU 25	AT1G17180.1	IPR010987,IPR012336	GO:0005515	86	-3.03839	0.0338266	-70.6667	1.82702	0.487511
Peaxi162Scf00011g00232.1				plantacyanin precursor [Solanum lycopersicum] plantacyanin [Solanum lycopersicum]	ref|NP_001234435.1|	IPR008972	GO:0009055,GO:0005507	0	1	1	0	1	1
Peaxi162Scf00011g00236.1		A	A	Basic blue protein	sp|Q8LG89|BABL_ARATH	IPR008972	GO:0009055,GO:0005507	-307.333	MS	0	0	1	1
Peaxi162Scf00011g00238.1				Unknown protein				73.3333	-1.14397	0.0962624	141.667	-1.18501	0.00121722
Peaxi162Scf00011g00239.1				RTE1-homolog	AT3G51040.1	IPR008496		-8	2.00837	0.0643979	2.33333	-1.3998	0.808264
Peaxi162Scf00011g00241.1				acyltransferase-like protein [Nicotiana tabacum]	dbj|BAD93694.1|	IPR003480,IPR023213	GO:0016747	0	1	1	0	1	1
Peaxi162Scf00011g00242.1		A	A	Plastid-lipid associated protein PAP / fibrillin family protein	AT3G26070.1	IPR006843	GO:0005198,GO:0009507	-11	MS	1.12028e-07	-0.333333	MS	0.611358
Peaxi162Scf00011g00243.1				Acyl transferase/acyl hydrolase/lysophospholipase superfamily protein	AT1G33270.1	IPR016035	GO:0008152,GO:0006629	-28.6667	1.35779	0.404865	21	-1.00187	1
Peaxi162Scf00011g00245.1				Unknown protein		IPR008972	GO:0009055,GO:0005507	0	1	1	0	1	1
Peaxi162Scf00011g00255.1				Unknown protein				-0.333333	2.14142	0.80961	0.666667	NE	0.413418
Peaxi162Scf00011g00263.1				Pentatricopeptide repeat-containing protein	sp|Q9LXF4|PP384_ARATH	IPR011990,IPR002885	GO:0005515	-24	1.30162	0.0650213	0	1.23725	0.0262993
Peaxi162Scf00011g00268.1				Casparian strip membrane protein 1	sp|P0DI44|CASP_SOLTU	IPR006702		17	-6.42199	0.0809722	19	-1.47065	0.484028
Peaxi162Scf00011g00271.1				Transposon MuDR mudrA-like protein, putative [Solanum demissum]	gb|AAT39304.2|			0	1	1	0	1	1
Peaxi162Scf00011g00279.1				RNA-binding KH domain-containing protein	AT5G15270.2	IPR004087	GO:0003723	-67.6667	1.11581	0.260266	101.667	1.09733	0.381793
Peaxi162Scf00011g00282.1				Unknown protein		IPR011992	GO:0005509	20	-1.27139	0.722097	-36.3333	1.55582	0.371915
Peaxi162Scf00011g00292.1				Ribosomal protein L34e superfamily protein	AT3G01170.1	IPR008195	GO:0005840,GO:0006412,GO:0005622,GO:0003735	36	-1.20268	0.654648	-59	1.52582	0.243296
Peaxi162Scf00011g00293.1				zinc finger family protein [Populus trichocarpa] gb|ABK93617.1| unknown [Populus trichocarpa] gb|EEF02304.1| zinc finger family protein [Populus trichocarpa]	ref|XP_002316133.1|	IPR013083	GO:0005515,GO:0008270	1.33333	-1.39167	0.850285	0.666667	-1.51462	0.911032
Peaxi162Scf00011g00321.1				zinc finger homeodomain 1	AT1G69600.1	IPR009057,IPR006456	GO:0003677	0.333333	-1.27664	1	0.666667	-1.10748	1
Peaxi162Scf00011g00323.1				RING/U-box superfamily protein	AT1G60360.1	IPR013083	GO:0005515,GO:0008270	1.33333	-1.24599	0.834649	4	-2.10913	0.655603
Peaxi162Scf00011g00326.1				Maternal effect embryo arrest 9 [Theobroma cacao] gb|EOX97331.1| Maternal effect embryo arrest 9 [Theobroma cacao]	ref|XP_007041500.1|			32	-1.29046	0.0129519	46.6667	-1.12559	0.640194
Peaxi162Scf00011g00352.1				F-box/RNI-like superfamily protein	AT1G10780.1	IPR001810	GO:0005515	-19.3333	1.72179	0.0569062	8.33333	-1.09831	0.882942
Peaxi162Scf00011g00355.1				Transmembrane emp24 domain-containing protein 10	sp|Q9D1D4|TMEDA_MOUSE	IPR009038	GO:0006810,GO:0016021	52.6667	-1.01783	0.985958	291.667	-1.10843	0.0208713
Peaxi162Scf00011g00356.1				Unknown protein		IPR026055	GO:0080019	0.333333	NE	0.581177	-0.666667	2.40932	0.611358
Peaxi162Scf00011g00357.1				Unknown protein				-4	1.61706	0.265909	0.666667	1.15043	0.899333
Peaxi162Scf00011g00358.1				Plant protein of unknown function (DUF639)	AT1G71240.2	IPR006927		41.3333	-1.09839	0.136945	101	-1.04773	0.968951
Peaxi162Scf00011g00359.1				RHOMBOID-like protein 10	AT1G25290.2	IPR002610	GO:0004252,GO:0006508,GO:0016021	15.6667	-1.02142	1	77.3333	-1.11575	0.361436
Peaxi162Scf00011g00361.1				Pathogenesis-related thaumatin superfamily protein	AT1G77700.1	IPR001938		1.66667	-1.97842	0.581177	16	-1.69758	0.562769
Peaxi162Scf00011g00362.1				Protein of unknown function (DUF3411)	AT5G24690.1	IPR021825		-50	1.09974	0.18842	-105.667	1.40203	0.0499873
Peaxi162Scf00011g00363.1				hydroxyproline-rich glycoprotein family protein	AT3G56590.2			-14.3333	1.09703	0.323567	65	-1.12518	0.183179
Peaxi162Scf00011g00365.1				Transmembrane emp24 domain-containing protein 10	sp|Q9D1D4|TMEDA_MOUSE	IPR009038	GO:0006810,GO:0016021	0	1	1	0	1.23781	1
Peaxi162Scf00011g00367.1				Unknown protein		IPR026055	GO:0080019	0	1	1	0	1	1
Peaxi162Scf00011g00368.1				Unknown protein		IPR026055,IPR013120	GO:0080019	0	1	1	0	1	1
Peaxi162Scf00011g00413.1				polypeptide with a gag-like domain [Petunia x hybrida]	dbj|BAD99219.1|			-6.33333	2.01793	0.334742	2	1.1788	0.719645
Peaxi162Scf00011g00421.1				Unknown protein				19	-1.0377	1	-15.6667	1.30736	0.0180999
Peaxi162Scf00011g00425.1				Phosphatidylinositol-4-phosphate 5-kinase family protein	AT1G60890.1	IPR027483,IPR023610,IPR027484	GO:0016307,GO:0046488,GO:0005524,GO:0016308	53.6667	-1.08914	0.568308	162.333	-1.16239	0.236655
Peaxi162Scf00011g00427.1				2-oxoglutarate (2OG) and Fe(II)-dependent oxygenase superfamily protein	AT2G17970.1	IPR005123,IPR027450	GO:0016706,GO:0055114,GO:0016491	-17	1.07376	0.592454	-13.3333	1.28722	0.0187182
Peaxi162Scf00011g00428.1				ankyrin repeat-containing 2B	AT2G17390.1	IPR020683	GO:0005515	1114	-1.45234	3.02408e-123	855.667	-1.07086	0.378425
Peaxi162Scf00011g00430.1				RmlC-like cupins superfamily protein	AT1G07750.1	IPR006044	GO:0045735	9.33333	-1.40721	0.605646	0.666667	1.17466	1
Peaxi162Scf00011g00432.1				Unknown protein		IPR004332		0	1.03547	1	0	1	1
Peaxi162Scf00011g00511.1				Protein kinase superfamily protein	AT1G11050.1	IPR013320,IPR011009	GO:0005524,GO:0004674,GO:0004672,GO:0006468,GO:0016772	-86	1.53744	1.15464e-08	-72.6667	1.56698	0.117196
Peaxi162Scf00011g00526.1				UDP-glucose:glycoprotein glucosyltransferase	sp|Q0WL80|UGGG_ARATH	IPR009448,IPR002495	GO:0006486,GO:0016757,GO:0003980	-742.333	1.65855	2.01417e-11	180.333	1.08533	0.414081
Peaxi162Scf00011g00530.1				Importin subunit beta-4	sp|P40069|IMB4_YEAST	IPR016024	GO:0006886,GO:0008536,GO:0005515,GO:0005488	-34	1.41089	0.0703224	-12	1.29281	0.25915
Peaxi162Scf00011g00531.1				Glycine cleavage T-protein family	AT1G60990.1	IPR017703,IPR013977,IPR006222,IPR027266	GO:0006546,GO:0005515,GO:0004047,GO:0005737	-12.3333	1.44253	0.568036	5.66667	-1.05004	1
Peaxi162Scf00011g00533.1				potassium channel in Arabidopsis thaliana 1	AT5G46240.1	IPR020683,IPR003938	GO:0016020,GO:0055085,GO:0006813,GO:0005249,GO:0005515,GO:0005216,GO:0006811	108.333	-1.18552	0.660187	330.333	-1.87233	0.00121734
Peaxi162Scf00011g00534.1				Alkaline phytoceramidase (aPHC)	AT5G11870.2			9.66667	1.01018	1	80.6667	1.0751	0.158126
Peaxi162Scf00011g00627.1				T-complex protein 11	AT1G22930.1	IPR008862		1165.33	-1.55864	1.38228e-08	414	1.04274	1
Peaxi162Scf00011g00635.1				Hydroxymethylpyrimidine/phosphomethylpyrimidine kinase	sp|P56904|THID_RHIME	IPR003733,IPR013749	GO:0009228,GO:0004789,GO:0008972,GO:0003824	-4.66667	1.05209	0.668126	65.6667	-1.00742	1
Peaxi162Scf00011g00636.1				serine hydroxymethyltransferase 6	AT1G22020.1	IPR015424,IPR019775,IPR001085	GO:0004372,GO:0006544,GO:0003824,GO:0030170,GO:0006563	43.3333	-1.04201	0.853995	178.333	-1.04056	0.742767
Peaxi162Scf00011g00639.1				ATP-dependent DNA helicase Q-like 4A	sp|Q8L840|RQL4A_ARATH	IPR011991,IPR004589,IPR027417	GO:0006281,GO:0005524,GO:0006260,GO:0005622,GO:0004386,GO:0003824,GO:0008026,GO:0003676,GO:0000166,GO:0043140,GO:0044237,GO:0006310	-54	1.49347	6.40465e-06	-5.33333	1.29267	0.22994
Peaxi162Scf00011g00713.1				Unknown protein				0	1	1	0	1	1
Peaxi162Scf00011g00738.1				Magnesium transporter MRS2-4	sp|Q93ZD7|MRS24_ARATH	IPR026573,IPR002523	GO:0016020,GO:0015693,GO:0055085,GO:0046873,GO:0015095,GO:0030001	52	-1.05732	0.369467	125	-1.08545	0.647433
Peaxi162Scf00011g00739.1				Unknown protein		IPR006456		0	1	1	0.333333	NE	0.611358
Peaxi162Scf00011g00741.1				COBRA-like protein 6	sp|O04500|COBL6_ARATH	IPR006918,IPR012291	GO:0004553,GO:0010215,GO:0030247,GO:0031225,GO:0016049	0	1	1	-0.666667	1.30971	0.66809
Peaxi162Scf00011g00742.1				Ubiquitin-like domain-containing CTD phosphatase	sp|Q8W3M6|UBCP_ARATH	IPR000626,IPR004274,IPR023214	GO:0005634,GO:0005515,GO:0004721	-52.6667	1.13659	0.186743	63.3333	1.06949	0.332847
Peaxi162Scf00011g00743.1				Transmembrane 9 superfamily member 3	sp|Q9ET30|TM9S3_MOUSE	IPR004240	GO:0016021	-312	1.27347	2.78477e-05	282	-1.02236	0.919806
Peaxi162Scf00011g00744.1				Unknown protein		IPR005124	GO:0016820,GO:0016471,GO:0015992	-1	2.66985	0.491926	0.333333	NE	0.611358
Peaxi162Scf00011g00745.1				phospholipase D alpha 1	AT3G15730.1	IPR015679,IPR024632	GO:0016020,GO:0004630,GO:0046470,GO:0008152,GO:0005515,GO:0005509,GO:0003824	0.333333	-1.89497	0.946477	-0.333333	MS	0.611358
Peaxi162Scf00011g00747.1				SRF-type transcription factor family protein [Solanum lycopersicum]	gb|AAX95761.1|	IPR002100	GO:0003677,GO:0046983	8.33333	-1.01199	1	86.6667	-1.41907	4.92854e-06
Peaxi162Scf00011g00748.1				zinc finger-homeodomain protein 1 [Asparagus officinalis]	gb|ABY61029.1|	IPR009057,IPR006456	GO:0003677	0	1	1	0	1	1
Peaxi162Scf00011g00750.1				Serine/threonine-protein kinase SRK2B	sp|Q9C958|SRK2B_ARATH	IPR011009	GO:0005524,GO:0004674,GO:0004672,GO:0006468,GO:0016772	133.667	-1.24337	0.116795	152.667	-1.20037	0.00710755
Peaxi162Scf00011g00818.1				40S ribosomal protein S12	sp|Q9XHS0|RS12_HORVU	IPR000530,IPR004038	GO:0005840,GO:0006412,GO:0005622,GO:0003735	-1121	1.54837	6.7031e-11	-266	1.31575	0.170094
Peaxi162Scf00011g00819.1				TCP family transcription factor	AT1G58100.1	IPR005333		6	1.00529	1	21	1.13108	0.337949
Peaxi162Scf00011g00820.1				Unknown protein		IPR006456		0	1	1	0	1	1
Peaxi162Scf00011g00821.1				Unknown protein		IPR006456		0	1	1	0	1	1
Peaxi162Scf00011g00933.1				NIFU-like protein 2	AT5G49940.1	IPR001075	GO:0016226,GO:0005506,GO:0051536	49	-1.20484	0.012426	62	-1.14058	0.409312
Peaxi162Scf00011g00934.1				Unknown protein				2.33333	-1.26268	0.9152	14	-1.54793	0.466287
Peaxi162Scf00011g00937.1				Unknown protein		IPR009069		-1.66667	1.18646	0.936656	-0.666667	1.61709	0.717724
Peaxi162Scf00011g00938.1				Ribosome biogenesis protein BOP1 homolog	sp|A8ID74|BOP1_CHLRE	IPR015943,IPR012953	GO:0005515,GO:0006364	-59.3333	1.3323	0.119036	7.33333	1.20575	0.535873
Peaxi162Scf00011g00939.1				Ribosome biogenesis protein BOP1 homolog	sp|A8ID74|BOP1_CHLRE	IPR015943,IPR012953	GO:0005515,GO:0006364	-9.66667	1.3621	0.115611	6.66667	1.08036	0.946879
Peaxi162Scf00011g00940.1				RNA helicase family protein	AT1G58060.1	IPR007502,IPR011709,IPR027417,IPR014001,IPR001650	GO:0005524,GO:0004386,GO:0008026,GO:0003676	-86.6667	1.2389	0.0159307	19	1.18431	0.0378741
Peaxi162Scf00011g00941.1				Coiled-coil domain-containing protein 47	sp|Q3ZC50|CCD47_BOVIN	IPR012879		-201	1.16921	0.00791395	108	1.13017	0.262263
Peaxi162Scf00011g00942.1				Magnesium transporter NIPA2	sp|Q5R7Q3|NIPA2_PONAB	IPR008521	GO:0016020,GO:0015693,GO:0015095	44.6667	-1.09947	0.581177	130.333	-1.17669	0.424713
Peaxi162Scf00011g01013.1								3.66667	-2.16364	0.157854	0.333333	NE	0.611358
Peaxi162Scf00011g01119.1				Unknown protein				-2	1.30723	0.90504	2	-2.13762	0.528197
Peaxi162Scf00011g01123.1				Unknown protein				-34.6667	1.23618	0.329761	-8.33333	1.30586	0.35707
Peaxi162Scf00011g01124.1		A'	A	jasmonate ZIM-domain protein 4 [Nicotiana tabacum]	gb|AGU37273.1|	IPR010399,IPR018467		-488.667	13.117	0	-41.3333	2.95036	0
Peaxi162Scf00011g01125.1				Kinetochore protein NDC80-like protein [Medicago truncatula] gb|AES64683.1| Kinetochore protein NDC80-like protein [Medicago truncatula]	ref|XP_003594432.1|	IPR005550		-23.3333	1.28409	0.304941	5	1.16271	0.444962
Peaxi162Scf00011g01126.1				Lactoylglutathione lyase / glyoxalase I family protein	AT1G80160.1	IPR025870		79.6667	-1.27541	0.248934	62.6667	-1.71824	0.561831
Peaxi162Scf00011g01219.1				Lactoylglutathione lyase / glyoxalase I family protein	AT1G80160.1	IPR025870		90	-1.32063	0.529351	103	-1.55748	0.724331
Peaxi162Scf00011g01221.1				evolutionarily conserved C-terminal region 11	AT1G09810.1	IPR007275		-270	1.14687	0.274069	277.333	1.11315	1.029e-06
Peaxi162Scf00011g01224.1				Pseudouridine synthase family protein	AT1G09800.1	IPR020103,IPR001406	GO:0003723,GO:0009451,GO:0009982,GO:0001522	-6	1.14953	0.573971	21.6667	-1.16034	0.434043
Peaxi162Scf00011g01318.1				60S ribosomal protein L3-2	sp|P22738|RL32_ARATH	IPR000597,IPR009000	GO:0005840,GO:0006412,GO:0005622,GO:0003735	-223	1.41813	0.00225292	222	-1.38354	0.121525
Peaxi162Scf00011g01319.1				conserved hypothetical protein [Ricinus communis] gb|EEF35944.1| conserved hypothetical protein [Ricinus communis]	ref|XP_002526449.1|			-0.666667	1.38446	0.943068	0	1.23788	0.945645
Peaxi162Scf00011g01324.1				Leucine-rich receptor-like protein kinase family protein	AT4G20270.1	IPR025875,IPR013210,IPR001611,IPR011009	GO:0005524,GO:0005515,GO:0004674,GO:0004672,GO:0006468,GO:0016772	169.333	-1.48315	0.000611414	309	-1.35768	0.298242
Peaxi162Scf00011g01325.1				MAC/Perforin domain-containing protein	AT4G24290.2	IPR020864		96.3333	-1.50593	2.49379e-10	85	-1.18213	0.465431
Peaxi162Scf00011g01411.1				Unknown protein				42	-1.39315	0.216927	46.6667	-1.78864	0.015918
Peaxi162Scf00011g01421.1				Bidirectional sugar transporter SWEET1	sp|Q8L9J7|SWET1_ARATH	IPR004316	GO:0016021	0	1	1	0	1	1
Peaxi162Scf00011g01422.1				actin depolymerizing factor 7	AT4G25590.1	IPR002108,IPR017904	GO:0003779,GO:0015629,GO:0005622,GO:0030042	0	1	1	0	1	1
Peaxi162Scf00011g01423.1				Coatomer subunit delta	sp|Q93Y22|COPD_ARATH	IPR008968,IPR011012,IPR027059	GO:0006886,GO:0006810,GO:0030126,GO:0005515,GO:0030131,GO:0006890,GO:0016192	-112.667	1.10255	0.0482	459.667	-1.06832	0.518672
Peaxi162Scf00011g01424.1				Octicosapeptide/Phox/Bem1p family protein	AT5G49920.1	IPR000270	GO:0005515	10	-2.72088	0.0227195	2.66667	1.11802	1
Peaxi162Scf00011g01425.1				heat shock protein 70	AT3G12580.1	IPR013126	GO:0006457,GO:0005524,GO:0051082	-882.333	1.40146	9.45531e-05	-83	1.26594	0.0868848
Peaxi162Scf00011g01426.1				Phosphoribosylamine--glycine ligase	sp|P52421|PUR2_VIGUN	IPR016185,IPR000115	GO:0046872,GO:0005524,GO:0009113,GO:0004637,GO:0003824	-37.6667	1.33046	0.0311186	32	1.02022	1
Peaxi162Scf00011g01430.1				Unknown protein				0	1	1	0	1	1
Peaxi162Scf00011g01434.1				Werner Syndrome-like exonuclease [Morus notabilis]	gb|EXC30699.1|	IPR012337	GO:0008408,GO:0006139,GO:0003676	6	-1.05646	0.951323	1.33333	1.23779	0.530043
Peaxi162Scf00011g01437.1				shaggy-like protein kinase 41	AT1G09840.1	IPR011009	GO:0005524,GO:0004674,GO:0004672,GO:0006468,GO:0016772	-256.333	1.36709	0.0142178	44.3333	1.16564	0.29979
Peaxi162Scf00011g01513.1				12-oxophytodienoate reductase 2	AT1G76690.1	IPR013785	GO:0010181,GO:0003824,GO:0055114,GO:0016491	109.333	-1.26114	0.797944	-603.667	2.13475	0.240982
Peaxi162Scf00011g01522.1				Protein of unknown function (DUF579)	AT1G09610.1	IPR021148		21.3333	-2.2211	0.457117	39.3333	-1.98665	0.00284417
Peaxi162Scf00011g01528.1				Ras-related protein Rab-11A	sp|Q5ZJN2|RB11A_CHICK	IPR002041,IPR005225,IPR001806,IPR027417	GO:0016020,GO:0007165,GO:0006184,GO:0005622,GO:0003924,GO:0006886,GO:0006913,GO:0007264,GO:0005525,GO:0015031	14	-1.00228	1	79.3333	-1.06586	0.547492
Peaxi162Scf00011g01530.1								-5.66667	1.17927	0.483925	4.33333	-1.0308	1
Peaxi162Scf00011g01534.1				RNA-binding KH domain-containing protein	AT1G09660.1	IPR004087	GO:0003723	287	-1.16137	0.0941036	-16.6667	1.25998	0.18526
Peaxi162Scf00011g01537.1				Smg-4/UPF3 family protein	AT1G33980.1	IPR005120	GO:0000166	14	1.00168	1	108.333	-1.04686	0.820795
Peaxi162Scf00011g01538.1				RAB GTPase homolog 1C	AT4G17530.1	IPR024156,IPR002041,IPR005225,IPR001806,IPR027417	GO:0016020,GO:0007165,GO:0006184,GO:0005622,GO:0003924,GO:0006886,GO:0006913,GO:0007264,GO:0005525,GO:0015031	178.667	-1.10547	0.3725	342.333	-1.06487	0.696663
Peaxi162Scf00011g01540.1				Zinc finger CCCH domain-containing protein 19	sp|Q9SIV5|C3H19_ARATH	IPR003121,IPR004343	GO:0005634,GO:0003677,GO:0005515,GO:0016570,GO:0006352	37	-1.24605	0.00751661	26.6667	-1.099	0.611358
Peaxi162Scf00011g01619.1				conserved hypothetical protein [Ricinus communis] gb|EEF33515.1| conserved hypothetical protein [Ricinus communis]	ref|XP_002528841.1|	IPR016971		335.667	-1.50763	6.60428e-06	243.667	-1.07991	0.656968
Peaxi162Scf00011g01628.1				Pentatricopeptide repeat-containing protein	sp|Q9SY69|PPR29_ARATH	IPR011990,IPR002885	GO:0005515	-31	1.21504	0.301589	-43	1.45695	0.00115736
Peaxi162Scf00011g01631.1				Beta-glucosidase, GBA2 type family protein	AT5G49900.1	IPR024462		40.3333	-1.24081	0.453766	19.3333	-1.19963	0.357171
Peaxi162Scf00011g01634.1				FAR1-related sequence 11	AT1G10240.1	IPR018289,IPR007527,IPR004330	GO:0008270	-23	1.17173	0.117951	-14.3333	1.33384	0.0517378
Peaxi162Scf00011g01635.1				Protein of unknown function (DUF707)	AT4G18530.1	IPR007877		84.6667	-1.44252	0.012118	125.333	-1.42156	0.057325
Peaxi162Scf00011g01639.1				Beta-glucosidase, GBA2 type family protein	AT5G49900.1	IPR024462,IPR014551	GO:0016020,GO:0006665,GO:0016021,GO:0006680,GO:0003824,GO:0004348	253	-1.3608	1.92518e-05	106	-1.23413	0.000858526
Peaxi162Scf00011g01641.1				cytochrome c-2	AT4G10040.1	IPR002327,IPR009056	GO:0009055,GO:0020037,GO:0005506	15.6667	-1.06046	0.978481	28.6667	-1.09053	0.759574
Peaxi162Scf00011g01642.1				Cytochrome c oxidase biogenesis protein Cmc1-like	AT4G21192.1	IPR013892		-1.33333	1.13755	0.880871	5	-1.06564	1
Peaxi162Scf00011g01724.1				Core-2/I-branching beta-1,6-N-acetylglucosaminyltransferase family protein	AT1G10280.1	IPR003406	GO:0016020,GO:0008375	-79.3333	1.3264	5.9499e-06	83.6667	-1.21846	0.00741324
Peaxi162Scf00011g01726.1				dynamin-like protein 6	AT1G10290.1	IPR022812,IPR011993,IPR027417,IPR020850,IPR001401,IPR000375	GO:0005515,GO:0005525,GO:0005543,GO:0003924	-0.333333	1.37153	1	0.666667	-2.46993	0.696663
Peaxi162Scf00011g01728.1				Unknown protein				0	1	1	0	1	1
Peaxi162Scf00011g01729.1				Unknown protein				0	1	1	0	1	1
Peaxi162Scf00011g01832.1				Splicing factor U2AF 23 kDa subunit	sp|Q09176|U2AF1_SCHPO	IPR012677,IPR009145	GO:0046872,GO:0005634,GO:0003723,GO:0000166,GO:0003676	14.3333	-1.02798	1	-8.33333	1.2818	0.018725
Peaxi162Scf00011g01833.1				RNA helicase, ATP-dependent, SK12/DOB1 protein	AT1G59760.1	IPR027417,IPR025696,IPR014001,IPR016438	GO:0016817,GO:0005524,GO:0016818,GO:0004386,GO:0008026,GO:0003676	61.3333	-1.04415	0.992273	-296.333	1.59009	5.69864e-08
Peaxi162Scf00011g01839.1				conserved hypothetical protein [Ricinus communis] gb|EEF28237.1| conserved hypothetical protein [Ricinus communis]	ref|XP_002534144.1|	IPR020164	GO:0031966	0	1	1	-3	2.43405	0.142564
Peaxi162Scf00011g01842.1				Unknown protein				-1.66667	1.60885	0.640239	-2	2.95693	0.52696
Peaxi162Scf00011g01843.1				Acyl-CoA N-acyltransferase isoform 1 [Theobroma cacao] gb|EOY25469.1| Acyl-CoA N-acyltransferase isoform 1 [Theobroma cacao]	ref|XP_007022847.1|	IPR007434		-23.6667	1.13273	0.776698	34.3333	1.0591	0.800153
Peaxi162Scf00011g01844.1				Unknown protein		IPR007434		0.333333	-1.50351	0.932981	-0.666667	MS	0.301875
Peaxi162Scf00011g01846.1				Lipid transfer-like protein VAS	sp|Q9FFY3|VAS_ARATH	IPR016140		38	-1.55388	0.740844	92.3333	-1.65404	0.0970884
Peaxi162Scf00011g01847.1				auxin response factor 1	AT1G59750.4	IPR015300,IPR010525,IPR003311	GO:0005634,GO:0003677,GO:0006355,GO:0009725,GO:0046983	457	-1.1555	0.319091	178	1.13602	0.20944
Peaxi162Scf00011g01920.1				nucleic acid binding	AT2G02570.1	IPR002999,IPR010304	GO:0006397,GO:0005634,GO:0003723,GO:0005737	22.6667	-1.02785	0.993944	45.6667	1.12207	0.367116
Peaxi162Scf00011g01923.1				ATP-dependent Clp protease ATP-binding subunit ClpX	sp|Q89KG2|CLPX_BRADU	IPR004487,IPR027417	GO:0006457,GO:0005524,GO:0051082,GO:0000166,GO:0017111	-0.666667	1.03381	0.985157	38.3333	1.09561	0.199212
Peaxi162Scf00011g01924.1				mitotic spindle assembly checkpoint protein MAD1 [Arabidopsis thaliana] dbj|BAA97009.1| mitotic checkpoint protein-like [Arabidopsis thaliana] gb|AED95867.1| mitotic spindle assembly checkpoint protein MAD1 [Arabidopsis thaliana]	ref|NP_199799.1|	IPR008672	GO:0007094	-103.333	1.29452	0.154526	7	1.20526	0.00219977
Peaxi162Scf00011g01927.1				Cullin-associated NEDD8-dissociated protein 1	sp|Q8L5Y6|CAND1_ARATH	IPR016024	GO:0005488	104.333	-1.02314	1	501.333	-1.05284	0.0453729
Peaxi162Scf00011g02012.1				Squamous cell carcinoma antigen recognized by T-cells 3	sp|Q15020|SART3_HUMAN	IPR008669,IPR011990,IPR012677,IPR008847	GO:0006397,GO:0006396,GO:0005634,GO:0005515,GO:0000166,GO:0005622,GO:0003676	45	-1.05143	0.888179	38.3333	1.15752	0.0844188
Peaxi162Scf00011g02118.1				Lycopene beta/epsilon cyclase protein isoform 2 [Theobroma cacao] gb|EOX93299.1| Lycopene beta/epsilon cyclase protein isoform 2 [Theobroma cacao]	ref|XP_007049142.1|			1.33333	-2.26745	0.488228	3.33333	-8.82214	0.0459125
Peaxi162Scf00011g02119.1				methionine S-methyltransferase	AT5G49810.1	IPR015424,IPR025779	GO:0009058,GO:0008168,GO:0003824,GO:0030170	351.333	-1.08566	0.768668	654	-1.27974	0.575332
Peaxi162Scf00011g02814.1								0.666667	-2.94427	0.582259	0.666667	-1.54722	0.941864
Peaxi162Scf00011g02911.1				Structural maintenance of chromosomes protein 4	sp|Q9FJL0|SMC4_ARATH	IPR010935,IPR027417,IPR003395,IPR024704	GO:0030261,GO:0006281,GO:0005524,GO:0005515,GO:0007062,GO:0051276,GO:0005694,GO:0006310	-35.3333	1.37536	0.000144233	26.6667	-1.22795	0.383934
Peaxi162Scf00011g03111.1				Unknown protein		IPR012337	GO:0003676	0	1.03547	1	0	1	1
Peaxi162Scf00011g10241.1				acyltransferase-like protein [Nicotiana tabacum]	dbj|BAD93694.1|	IPR003480,IPR023213	GO:0016747	-4	7.35223	0.0121751	0	1	1
Peaxi162Scf00012g00008.1								-16	1.09829	0.191661	62.6667	-1.00892	1
Peaxi162Scf00012g00036.1				nodulin MtN21 /EamA-like transporter family protein	AT1G70260.1	IPR000620	GO:0016020	-886	1.65678	0.337381	3912.67	-21.3329	0.127137
Peaxi162Scf00012g00102.1				Pentatricopeptide repeat-containing protein	sp|Q9ZUW3|PP172_ARATH	IPR011990,IPR002885	GO:0005515	-18	1.69023	0.0635707	4.33333	1.10127	0.912489
Peaxi162Scf00012g00108.1				Pectin lyase-like superfamily protein	AT1G23460.1	IPR011050,IPR000743	GO:0005975,GO:0004650	30	-1.77158	0.0394318	64.6667	-1.26805	0.150215
Peaxi162Scf00012g00141.1				lipid phosphate phosphatase 3	AT3G02600.3	IPR000326	GO:0016020,GO:0003824	0	-1.01039	1	0	1	1
Peaxi162Scf00012g00153.1				TRICHOME BIREFRINGENCE-LIKE 7	AT1G48880.1	IPR026057,IPR025846		18.6667	-1.13618	0.267908	47	-1.34437	0.185609
Peaxi162Scf00012g00161.1				basic helix-loop-helix (bHLH) DNA-binding superfamily protein	AT4G00120.1	IPR011598	GO:0046983	0.666667	-1.46894	0.833493	0.333333	NE	0.611358
Peaxi162Scf00012g00179.1				Plant invertase/pectin methylesterase inhibitor superfamily	AT5G09760.1	IPR011050,IPR006501	GO:0005618,GO:0004857,GO:0030599,GO:0042545	139.667	-1.1916	0.0808869	357.667	-1.40689	0.0221608
Peaxi162Scf00012g00201.1				Unknown protein				0	1	1	0	1	1
Peaxi162Scf00012g00206.1				Protein MKS1 [Medicago truncatula] gb|AET04719.1| Protein MKS1 [Medicago truncatula]	ref|XP_003630243.1|	IPR008889		11	-1.12625	0.901397	-20.3333	1.60107	0.777167
Peaxi162Scf00012g00231.1				U-box domain-containing protein 27	sp|Q9FLF4|PUB27_ARATH	IPR013083,IPR016024	GO:0000151,GO:0016567,GO:0005488,GO:0004842	47.3333	-1.15624	0.0863437	135.667	-1.18517	0.209644
Peaxi162Scf00012g00241.1				40S ribosomal protein S18	sp|P34788|RS18_ARATH	IPR027437,IPR010979,IPR001892	GO:0005840,GO:0003723,GO:0006412,GO:0005622,GO:0003735,GO:0003676	-359	1.57023	0.000193071	79.3333	1.1256	0.000578684
Peaxi162Scf00012g00249.1				Unknown protein		IPR001810,IPR027191	GO:0005515	0	1.0372	1	-5.33333	1.69781	0.145637
Peaxi162Scf00012g00254.1				Unknown protein				1.66667	-2.09982	0.609785	-11.6667	2.14417	0.0207502
Peaxi162Scf00012g00269.1				Cytochrome P450 superfamily protein	AT3G44970.1	IPR001128	GO:0020037,GO:0016705,GO:0005506,GO:0004497,GO:0055114	0	1	1	0	1	1
Peaxi162Scf00012g00273.1				Unknown protein				0.333333	-1.05932	1	2.66667	-2.95017	0.246175
Peaxi162Scf00012g00283.1								-0.333333	MS	0.581177	0	1	1
Peaxi162Scf00012g00295.1		A'	A	GRAS family transcription factor	AT3G49950.1	IPR005202		-574	6.68133	1.0797e-10	-171.333	4.96715	0.00674352
Peaxi162Scf00012g00308.1				Protein of unknown function (DUF1218)	AT2G32280.1	IPR009606		-6.33333	1.36252	0.260326	-5	1.34541	0.288097
Peaxi162Scf00012g00314.1				Protein of unknown function (DUF604)	AT4G15240.1	IPR006740		-8	1.62001	0.350968	0.333333	1.09247	1
Peaxi162Scf00012g00326.1				Unknown protein				0	1	1	0	1	1
Peaxi162Scf00012g00336.1				TraB family protein	AT1G05270.1	IPR002816		0.333333	-1.51475	0.963804	7	-3.40632	0.120242
Peaxi162Scf00012g00347.1				Peroxidase superfamily protein	AT1G05260.1	IPR010255	GO:0006979,GO:0020037,GO:0004601,GO:0055114	747.667	-1.77162	0.0170081	2212.33	-2.75166	0.00257785
Peaxi162Scf00012g00353.1				Transposon MuDR mudrA-like protein, putative [Solanum demissum]	gb|AAT39304.2|	IPR004332,IPR001878	GO:0008270,GO:0003676	0	1	1	-0.333333	MS	0.611358
Peaxi162Scf00012g00356.1				Peroxidase superfamily protein	AT1G05240.1	IPR010255	GO:0006979,GO:0020037,GO:0004601,GO:0055114	0	1	1	0	1	1
Peaxi162Scf00012g00364.1				Peroxidase superfamily protein	AT1G05260.1	IPR010255	GO:0006979,GO:0020037,GO:0004601,GO:0055114	841.333	-1.46952	0.459225	4128	-2.83574	0.0089279
Peaxi162Scf00012g00388.1				Peroxidase superfamily protein	AT3G01190.1	IPR010255	GO:0006979,GO:0020037,GO:0004601,GO:0055114	-238.667	1.68529	0.446834	322.667	-2.17749	0.118356
Peaxi162Scf00012g01425.1				Intracellular protein transport protein USO1 isoform 2 [Theobroma cacao] gb|EOY10210.1| Intracellular protein transport protein USO1 isoform 2 [Theobroma cacao]	ref|XP_007029708.1|			34.3333	-1.1471	0.240074	29.6667	1.06174	0.789904
Peaxi162Scf00012g01429.1				Unknown protein		IPR010666	GO:0008270	0	1	1	0	1	1
Peaxi162Scf00012g01521.1				conserved hypothetical protein [Ricinus communis] gb|EEF49548.1| conserved hypothetical protein [Ricinus communis]	ref|XP_002513045.1|			-51.6667	3.55839	0.00152436	0.666667	NE	0.430628
Peaxi162Scf00012g01522.1				Chromatin assembly factor 1 subunit B	sp|Q5R1S9|CAF1B_CHICK	IPR015943	GO:0005515	-78.6667	1.98136	6.01485e-07	8.33333	-1.02542	1
Peaxi162Scf00012g01813.1				plant glycogenin-like starch initiation protein 1	AT3G18660.2	IPR002495,IPR023210	GO:0016757	432.333	-1.96457	6.2457e-06	257	-1.59827	0.00022945
Peaxi162Scf00012g01814.1				Plant invertase/pectin methylesterase inhibitor superfamily	AT5G09760.1	IPR011050,IPR006501	GO:0005618,GO:0004857,GO:0030599,GO:0042545	-126	3.27257	0	56.3333	-1.54033	0.582252
Peaxi162Scf00012g01919.1				Unknown protein		IPR013083		3.33333	-1.37956	0.558633	-0.333333	MS	0.611358
Peaxi162Scf00012g01921.1								8	-1.15797	0.542911	-7.33333	2.25527	0.0186963
Peaxi162Scf00012g01926.1				Histone-lysine N-methyltransferase ATXR5	sp|Q8VZJ1|ATXR5_ARATH	IPR001214,IPR013083	GO:0005515,GO:0008270	-6	1.55242	0.148012	1	1.15851	0.797461
Peaxi162Scf00012g01927.1				Unknown protein				0	1	1	0	1	1
Peaxi162Scf00012g02112.1				Transducin/WD40 repeat-like superfamily protein	AT1G48870.1	IPR015943,IPR020472	GO:0005515	137.333	-1.96907	0.000214667	96	-1.41685	0.0657165
Peaxi162Scf00012g02113.1				Uridylate kinase	sp|Q2JS42|PYRH_SYNJA	IPR001048,IPR015963	GO:0006221,GO:0033862,GO:0005737	-32	1.67201	0.00253982	9.33333	-1.34799	0.749481
Peaxi162Scf00012g02419.1				Tetratricopeptide repeat-containing protein, putative isoform 1 [Theobroma cacao] gb|EOX92448.1| Tetratricopeptide repeat-containing protein, putative isoform 1 [Theobroma cacao]	ref|XP_007048291.1|	IPR011990,IPR024813,IPR001611,IPR003590	GO:0005515,GO:0009934,GO:0000086	-38	1.60709	1.18554e-06	-7.66667	1.32377	0.130491
Peaxi162Scf00012g02522.1				Inosine-5'-monophosphate dehydrogenase 2	sp|Q9SA34|IMDH2_ARATH	IPR005990,IPR013785	GO:0030554,GO:0006164,GO:0003938,GO:0003824,GO:0055114,GO:0016491	-224.333	1.35592	0.000506998	38.3333	1.10927	0.530252
Peaxi162Scf00012g02523.1				TatD related DNase	AT3G52390.1	IPR001130	GO:0016888	-20	1.23887	0.113728	45.3333	-1.1205	0.31975
Peaxi162Scf00012g02716.1		A	A	Potassium transporter family protein	AT1G60160.1	IPR003855	GO:0016020,GO:0071805,GO:0015079	-1149.33	5.77769	2.89559e-10	-95.6667	2.07916	0.00146792
Peaxi162Scf00012g02722.1				Potassium transporter family protein	AT1G60160.1	IPR003855	GO:0016020,GO:0071805,GO:0015079	1655	-1.39257	0.162976	1011	-1.3976	0.521036
Peaxi162Scf00012g03011.1				Blue copper protein	sp|Q41001|BCP_PEA	IPR008972	GO:0009055,GO:0005507	29.3333	-5.33667	0.153885	23	-2.05826	0.611358
Peaxi162Scf00012g03212.1				Zinc finger C-x8-C-x5-C-x3-H type family protein	AT3G21810.1	IPR000571	GO:0046872	-18	1.1268	0.467417	25.3333	1.09196	0.377463
Peaxi162Scf00012g03214.1				Zinc finger protein CONSTANS-LIKE 12	sp|Q9LJ44|COL12_ARATH	IPR010402,IPR000315	GO:0005515,GO:0008270,GO:0005622	0	1	1	0.333333	NE	0.611358
Peaxi162Scf00012g03216.1				Protein of unknown function (DUF604)	AT4G15240.1	IPR006740		1	-1.62475	0.89695	3.33333	-2.19289	0.611358
Peaxi162Scf00012g03512.1				Peroxidase superfamily protein	AT3G01190.1	IPR010255	GO:0006979,GO:0020037,GO:0004601,GO:0055114	425.333	-2.25429	0.0499086	882	-2.33829	0.107868
Peaxi162Scf00013g00004.1				Protein NRT1/ PTR FAMILY 7.3	sp|Q9LQL2|PTR14_ARATH	IPR000109	GO:0016020,GO:0006810,GO:0005215	-21.3333	1.8975	0.124591	1.33333	-1.496	0.82904
Peaxi162Scf00013g00006.1				DOMON domain-containing protein / dopamine beta-monooxygenase N-terminal domain-containing protein	AT5G54830.1	IPR004877,IPR019545,IPR005018	GO:0016021	23.3333	-1.0452	0.999368	4.33333	1.21263	0.240598
Peaxi162Scf00013g00007.1				conserved hypothetical protein [Ricinus communis] gb|EEF52136.1| conserved hypothetical protein [Ricinus communis]	ref|XP_002511534.1|			-177	1.8377	3.11482e-08	-22	1.33544	0.00519297
Peaxi162Scf00013g00025.1				P-loop containing nucleoside triphosphate hydrolases superfamily protein	AT5G62760.3	IPR027417,IPR026314	GO:0005634	-26	1.0804	0.320093	-412.333	1.56015	0.0324196
Peaxi162Scf00013g00028.1				50S ribosomal protein L13	sp|Q3MF94|RL13_ANAVT	IPR023563,IPR023564,IPR005822	GO:0005840,GO:0006412,GO:0003735	-54.6667	1.85917	1.36456e-11	-5.66667	2.0392	0.325111
Peaxi162Scf00013g00031.1				SPFH/Band 7/PHB domain-containing membrane-associated protein family	AT5G62740.1	IPR001107	GO:0016020	-906.667	1.60788	0.089036	-768.667	1.54172	9.31058e-05
Peaxi162Scf00013g00033.1				isochorismate synthase 2	AT1G18870.1	IPR004561	GO:0009058,GO:0008909	4.33333	-1.64506	0.572626	0	1.30395	0.983666
Peaxi162Scf00013g00034.1				Pectate lyase family protein	AT3G01270.1	IPR011050,IPR018082,IPR007524	GO:0030570	-1.33333	1.20587	0.86562	0	1	1
Peaxi162Scf00013g00036.1				Protein NRT1/ PTR FAMILY 7.3	sp|Q9LQL2|PTR14_ARATH	IPR000109	GO:0016020,GO:0006810,GO:0005215	2.33333	-1.1586	0.811367	491.333	-1.46378	0.700641
Peaxi162Scf00013g00037.1				Delta-1-pyrroline-5-carboxylate dehydrogenase 12A1, mitochondrial	sp|Q8VZC3|AL121_ARATH	IPR016161	GO:0016620,GO:0008152,GO:0055114,GO:0016491	174	-1.1488	0.270728	40	1.18651	0.138923
Peaxi162Scf00013g00038.1				Unknown protein		IPR010255	GO:0006979,GO:0020037,GO:0004601,GO:0055114	8	-13.133	5.24121e-05	0	1	1
Peaxi162Scf00013g00047.1				Leucine-rich receptor-like protein kinase family protein	AT2G26330.1	IPR003591,IPR013210,IPR001611,IPR013320,IPR011009	GO:0005524,GO:0005515,GO:0004674,GO:0004672,GO:0006468,GO:0016772	26	-1.4545	0.258226	-27.3333	1.54225	0.0159778
Peaxi162Scf00013g00048.1				RS21-C6, EAR, NTP pyrophosphohydrolase MazG catalytic core, putative [Theobroma cacao] gb|EOY21957.1| RS21-C6, EAR, NTP pyrophosphohydrolase MazG catalytic core, putative [Theobroma cacao]	ref|XP_007037456.1|	IPR011394,IPR009039,IPR004518		-2	1.57955	0.68238	-4	1.46319	0.466959
Peaxi162Scf00013g00051.1				Unknown protein		IPR008581		-10.6667	1.09981	0.889676	1	1.19834	0.571957
Peaxi162Scf00013g00052.1				Plant calmodulin-binding protein-related, putative isoform 1 [Theobroma cacao] ref|XP_007032668.1| Plant calmodulin-binding protein-related, putative isoform 1 [Theobroma cacao] ref|XP_007032669.1| Plant calmodulin-binding protein-related, putative isoform 1 [Theobroma cacao] gb|EOY03593.1| Plant calmodulin-binding protein-related, putative isoform 1 [Theobroma cacao] gb|EOY03594.1| Plant calmodu…	ref|XP_007032667.1|	IPR012417	GO:0005516	-0.666667	MS	0.581177	0.333333	NE	0.611358
Peaxi162Scf00013g00053.1		B	A	Protein kinase superfamily protein	AT4G02010.1	IPR013320,IPR011009	GO:0005524,GO:0004674,GO:0004672,GO:0006468,GO:0016772	-1094.33	681.385	0	-73.6667	41.0585	0
Peaxi162Scf00013g00055.1				Unknown protein		IPR000008	GO:0005515	-1	4.09245	0.416633	0.333333	NE	0.611358
Peaxi162Scf00013g00059.1				Zinc finger protein ZAT4	sp|Q9SHD0|ZAT4_ARATH	IPR015880	GO:0046872	-10.6667	1.31126	0.246335	41.6667	-1.81031	0.264341
Peaxi162Scf00013g00069.1				Activating signal cointegrator 1 complex subunit 3	sp|E9PZJ8|ASCC3_MOUSE	IPR004179,IPR014756,IPR027417,IPR014001,IPR001650	GO:0005524,GO:0000166,GO:0017111,GO:0004386,GO:0008026,GO:0003676	-200.667	1.35219	6.87816e-15	78.3333	1.06101	0.519466
Peaxi162Scf00013g00072.1				plastid transcription factor 1	AT3G02150.2	IPR005333		0.333333	NE	0.581177	2.66667	-1.99862	0.53748
Peaxi162Scf00013g00075.1				Zinc finger CCCH domain-containing protein 55	sp|Q6YYC0|C3H55_ORYSJ	IPR000571	GO:0046872	35.3333	-1.0228	0.857518	119.333	1.0427	0.904953
Peaxi162Scf00013g00082.1				O-fucosyltransferase family protein	AT5G15740.1	IPR019378		-23.6667	1.24042	0.418624	88.3333	-1.78601	0.0214606
Peaxi162Scf00013g00084.1				Dof-type zinc finger DNA-binding family protein	AT2G28810.1	IPR003851	GO:0003677,GO:0006355	49.6667	-1.37869	0.0996765	23.3333	-1.12675	0.848501
Peaxi162Scf00013g00094.1				Oleosin, putative [Ricinus communis] gb|EEF50653.1| Oleosin, putative [Ricinus communis]	ref|XP_002511984.1|	IPR000136	GO:0016021,GO:0012511	-0.333333	MS	0.581177	0	1	1
Peaxi162Scf00013g00098.1				Unknown protein				0	1	1	0	1	1
Peaxi162Scf00013g00103.1				NAC domain protein,	ref|XP_007036530.1|	IPR003441	GO:0003677,GO:0006355	33	-6.29131	0.413546	10.3333	-1.21572	0.536188
Peaxi162Scf00013g00106.1				Unknown protein				-90.3333	1.22171	0.08228	-209	1.56273	0.043353
Peaxi162Scf00013g00122.1				casein kinase I	AT4G14340.1	IPR011009	GO:0005524,GO:0004674,GO:0004672,GO:0006468,GO:0016772	62.3333	-1.1223	0.211409	36.6667	1.13464	0.196724
Peaxi162Scf00013g00124.1				60S ribosomal protein L14-1	sp|Q9SIM4|RL141_ARATH	IPR008991,IPR002784	GO:0005840,GO:0006412,GO:0005622,GO:0003735	-989	1.48411	0.00180913	123	1.16664	0.0282587
Peaxi162Scf00013g00129.1				conserved hypothetical protein [Ricinus communis] gb|EEF52141.1| conserved hypothetical protein [Ricinus communis]	ref|XP_002511539.1|			-5.33333	1.15443	0.741553	65	-1.85553	0.413418
Peaxi162Scf00013g00132.1				F-box family protein	AT2G36090.1			0.666667	NE	0.581177	0	1	1
Peaxi162Scf00013g00133.1				WRKY family transcription factor	AT4G01720.1	IPR003657	GO:0006355,GO:0043565,GO:0003700	130.667	-1.70108	0.149279	120.333	-1.20119	0.745509
Peaxi162Scf00013g00134.1				ubiquitin-conjugating enzyme 3	AT5G62540.1	IPR016135,IPR023313	GO:0016881	1097.67	-1.47043	1.21746e-10	-242.333	1.32411	0.0038373
Peaxi162Scf00013g00135.1		A'	A	Unknown protein				-731	8.90613	0	-83.3333	3.51681	9.74109e-10
Peaxi162Scf00013g00137.1				ATP-binding cassette A2	AT3G47730.1	IPR026082,IPR027417	GO:0005524,GO:0000166,GO:0017111,GO:0016887	-1784.67	4.91835	6.87816e-15	-92.6667	1.57178	0.455368
Peaxi162Scf00013g00138.1				Unknown protein				0	1	1	0	1	1
Peaxi162Scf00013g00139.1				ATP-binding cassette sub-family A member 1	sp|P41233|ABCA1_MOUSE	IPR026082,IPR027417		0	1	1	0	1	1
Peaxi162Scf00013g00140.1				TCP family transcription factor	AT1G69690.1	IPR005333		16.3333	-1.93736	0.000907491	20.3333	-1.22331	0.66955
Peaxi162Scf00013g00154.1				Unknown protein				0	1	1	0	1	1
Peaxi162Scf00013g00155.1				Transposon MuDR mudrA-like protein, putative [Solanum demissum]	gb|AAT39304.2|	IPR004332		0	1	1	0	1	1
Peaxi162Scf00013g00187.1								-56.3333	1.40879	0.369917	64.3333	-1.39287	0.309124
Peaxi162Scf00013g00201.1				Protein of unknown function (DUF677)	AT3G19330.1	IPR007749		20.6667	-1.25657	0.272456	4.66667	1.1764	0.555511
Peaxi162Scf00013g00202.1				Protein of unknown function (DUF677)	AT3G19330.1	IPR007749		12.3333	-1.12386	0.447022	23.6667	-1.60166	0.448926
Peaxi162Scf00013g00212.1				IAA-amino acid hydrolase ILR1-like 7	sp|Q8H3C9|ILL7_ORYSJ	IPR011650		-2.33333	3.3509	0.325552	0.666667	NE	0.430628
Peaxi162Scf00013g00213.1				phytochrome kinase substrate-related	AT1G18810.1			7	-6.17282	0.033233	2.33333	-1.93696	0.514427
Peaxi162Scf00013g00219.1				Unknown protein				0	1	1	0	1	1
Peaxi162Scf00013g00223.1				myb domain protein 30	AT3G28910.1	IPR009057	GO:0003677,GO:0003682	19	-1.59755	0.0064727	6	-1.18864	0.711947
Peaxi162Scf00013g00226.1				2-oxoglutarate (2OG) and Fe(II)-dependent oxygenase superfamily protein	AT5G05600.1	IPR027443,IPR005123,IPR026992	GO:0016706,GO:0055114,GO:0016491	-41.6667	1.16404	0.610908	60	-1.0022	1
Peaxi162Scf00013g00227.1				NAP1-related protein 2	AT1G18800.1	IPR002164	GO:0005634,GO:0006334	-38.6667	1.21178	0.360323	20.3333	1.13157	0.277257
Peaxi162Scf00013g00228.1		A'	A	S-adenosyl-L-methionine-dependent methyltransferases superfamily protein	AT1G26850.1	IPR004159	GO:0008168	-570.667	99.3776	0	-7.33333	2.85174	0.00484468
Peaxi162Scf00013g00229.1				DNA polymerase zeta catalytic subunit, putative [Theobroma cacao] gb|EOY18349.1| DNA polymerase zeta catalytic subunit, putative [Theobroma cacao]	ref|XP_007009539.1|	IPR007750		1386.67	-1.43056	2.71215e-05	1249.33	-1.13665	0.576659
Peaxi162Scf00013g00231.1				DNA polymerase zeta catalytic subunit, putative [Theobroma cacao] gb|EOY18349.1| DNA polymerase zeta catalytic subunit, putative [Theobroma cacao]	ref|XP_007009539.1|	IPR007750		-1.66667	1.0633	0.962942	15.6667	-1.30674	0.607767
Peaxi162Scf00013g00232.1				Unknown protein		IPR012337	GO:0004523,GO:0003676	0	1	1	0	1	1
Peaxi162Scf00013g00236.1				Unknown protein		IPR007750		-3.33333	1.52604	0.581177	2.33333	-1.11563	0.997821
Peaxi162Scf00013g00253.1				SAUR-like auxin-responsive protein family	AT3G60690.1	IPR003676		-35	1.11809	0.122576	93.6667	1.03182	1
Peaxi162Scf00013g00269.1								7	-1.12393	0.928435	0.333333	1.17059	0.942484
Peaxi162Scf00013g00287.1				Plant invertase/pectin methylesterase inhibitor superfamily	AT3G60730.1	IPR011050,IPR006501	GO:0005618,GO:0004857,GO:0030599,GO:0042545	0.333333	NE	0.581177	0	1	1
Peaxi162Scf00013g00288.1				Plant invertase/pectin methylesterase inhibitor superfamily	AT2G45220.1	IPR011050,IPR006501	GO:0005618,GO:0004857,GO:0030599,GO:0042545	335.333	-1.86885	0.242227	392	-3.16905	0.000144688
Peaxi162Scf00013g00303.1				Plant invertase/pectin methylesterase inhibitor superfamily protein	AT4G00080.1	IPR006501	GO:0004857,GO:0030599	26.3333	-1.50992	0.462011	18.3333	-1.52609	0.530043
Peaxi162Scf00013g00304.1				Plant protein of unknown function (DUF641)	AT2G45260.1	IPR006943		275.333	-1.21498	0.0163094	246.667	-1.00078	1
Peaxi162Scf00013g00314.1				Unknown protein				0	1	1	0	1	1
Peaxi162Scf00013g00321.1				UDP-D-glucuronate 4-epimerase 3	AT4G00110.1	IPR001509,IPR008089	GO:0005975,GO:0044237,GO:0016857,GO:0003824,GO:0050662	60	-1.29829	0.039512	109.667	-1.73009	0.00255704
Peaxi162Scf00013g00332.1				Gibberellin-regulated family protein	AT1G74670.1	IPR003854		-12	1.14173	0.848698	3.66667	1.20241	0.977417
Peaxi162Scf00013g00333.1				conserved hypothetical protein [Ricinus communis] gb|EEF47859.1| conserved hypothetical protein [Ricinus communis]	ref|XP_002514753.1|	IPR021602,IPR015801	GO:0005507,GO:0048038,GO:0009308	-232	1.60686	0.000513098	28	1.16013	0.112161
Peaxi162Scf00013g00334.1				Pentatricopeptide repeat-containing protein	sp|Q9LN01|PPR21_ARATH	IPR011990,IPR002885	GO:0005515	-19.3333	1.85107	0.0738723	-6	1.48294	0.0516424
Peaxi162Scf00013g00335.1				conserved hypothetical protein [Ricinus communis] gb|EEF50380.1| conserved hypothetical protein [Ricinus communis]	ref|XP_002511711.1|	IPR009902		0	1.03238	1	4.33333	-1.86497	0.457476
Peaxi162Scf00013g00336.1				Unknown protein				0	1	1	0	1	1
Peaxi162Scf00013g00337.1				Unknown protein		IPR007750		0.666667	-2.89725	0.596202	2.66667	-2.18999	0.472623
Peaxi162Scf00013g00339.1				Unknown protein				0	1	1	0	1	1
Peaxi162Scf00013g00340.1				Cyclopropane-fatty-acyl-phospholipid synthase	AT3G23530.1	IPR003333	GO:0008610	0.666667	-1.67165	0.898189	2.66667	-3.48897	0.2323
Peaxi162Scf00013g00341.1				RING/FYVE/PHD zinc finger superfamily protein	AT2G02960.2	IPR022143,IPR013083,IPR011016	GO:0008270	-100.333	1.41598	2.51901e-05	40	1.04328	0.883658
Peaxi162Scf00013g00410.1				Pentatricopeptide repeat-containing protein	sp|Q9FLJ4|PP440_ARATH	IPR011990,IPR002885	GO:0005515	-6	1.48798	0.479788	5	1.0381	1
Peaxi162Scf00013g00413.1				Chlorophyll a-b binding protein 4, chloroplastic	sp|P27521|CA4_ARATH	IPR022796,IPR023329	GO:0016020,GO:0009765	-1	1.1941	0.867642	-1	5.73319	0.268745
Peaxi162Scf00013g00429.1				Dof-type zinc finger DNA-binding family protein	AT1G69570.1	IPR003851	GO:0003677,GO:0006355	54.6667	-1.05961	1	-16.3333	1.29793	0.58271
Peaxi162Scf00013g00432.1				Chlorophyll a-b binding protein 4, chloroplastic	sp|P27521|CA4_ARATH	IPR022796,IPR023329	GO:0016020,GO:0009765	0.333333	NE	0.581177	0	1	1
Peaxi162Scf00013g00437.1				NAC domain protein,	ref|XP_007037404.1|	IPR003441	GO:0003677,GO:0006355	64.3333	-1.83047	5.33605e-12	220.333	-1.47519	0.622203
Peaxi162Scf00013g00440.1				Thioredoxin II, putative [Ricinus communis] gb|EEF47845.1| Thioredoxin II, putative [Ricinus communis]	ref|XP_002514739.1|	IPR005746,IPR012336	GO:0015035,GO:0006662,GO:0045454	-11.6667	4.12376	0.0243016	10.6667	-1.33955	0.70586
Peaxi162Scf00013g00441.1				Actin-binding FH2 (Formin Homology) protein	AT2G25050.1	IPR027643,IPR015425,IPR000008	GO:0005884,GO:0005515,GO:0045010	4	-1.23906	0.581177	2.66667	-1.06447	1
Peaxi162Scf00013g00510.1				ELM2 domain-containing protein	AT2G03470.2	IPR009057	GO:0003677,GO:0003682	69.6667	-1.16838	0.0111167	76.6667	1.03417	0.702123
Peaxi162Scf00013g00511.1				UDP-glucose 6-dehydrogenase family protein	AT3G29360.1	IPR017476	GO:0016616,GO:0003979,GO:0051287,GO:0055114	89	-1.66726	0.0613338	124.667	-1.80989	4.42076e-05
Peaxi162Scf00013g00518.1				Chaperone protein ClpB	sp|Q7NFE9|CLPB_GLOVI	IPR019489,IPR023150,IPR001270,IPR027417,IPR004176	GO:0005524,GO:0019538,GO:0000166,GO:0017111	-3.66667	4.84744	0.237474	-0.333333	MS	0.611358
Peaxi162Scf00013g00531.1				SNAP25 homologous protein SNAP33	sp|Q9S7P9|SNP33_ARATH	IPR000727	GO:0005515	-171	1.21783	0.00223709	127	1.01764	1
Peaxi162Scf00013g00533.1				Heparanase-like protein 2	sp|Q8L608|HPSE2_ARATH	IPR005199	GO:0016020,GO:0016798	48.3333	-1.28997	0.183272	96.3333	-1.12555	0.689296
Peaxi162Scf00013g00537.1				DNA binding protein, putative isoform 4 [Theobroma cacao] gb|EOY21974.1| DNA binding protein, putative isoform 4 [Theobroma cacao]	ref|XP_007037473.1|	IPR011598	GO:0046983	-0.666667	2.98877	0.817312	0	1	1
Peaxi162Scf00013g00538.1				Remorin family protein	AT5G61280.1	IPR005516		-1	2.10909	0.813888	2	-5.67153	0.44862
Peaxi162Scf00013g00627.1				conserved hypothetical protein [Ricinus communis] gb|EEF47775.1| conserved hypothetical protein [Ricinus communis]	ref|XP_002514669.1|			-30.6667	1.47874	0.0453267	11	1.03814	0.991971
Peaxi162Scf00013g00629.1				Chaperone protein ClpB 2	sp|Q8YM56|CLPB2_NOSS1	IPR019489,IPR023150,IPR001270,IPR027417,IPR028299,IPR004176	GO:0005524,GO:0019538,GO:0000166,GO:0017111	0.333333	-1.971	0.853995	-1	5.7687	0.575332
Peaxi162Scf00013g00630.1				Activating signal cointegrator 1 complex subunit 3	sp|E9PZJ8|ASCC3_MOUSE	IPR004179,IPR014756,IPR027417,IPR014001,IPR001650	GO:0005524,GO:0000166,GO:0017111,GO:0004386,GO:0008026,GO:0003676	312.333	-1.04881	0.649802	1676	-1.29112	0.00791998
Peaxi162Scf00013g00631.1				dentin sialophosphoprotein-related	AT5G07980.1			21	1.01026	1	181.667	1.00723	1
Peaxi162Scf00013g00635.1		A	A	biotin carboxyl carrier protein [Ricinus communis]	dbj|BAM75182.1|	IPR001249,IPR000089	GO:0003989,GO:0009317,GO:0006633	-1671.33	11.8998	0	6.33333	1.19042	0.0545499
Peaxi162Scf00013g00637.1				Chaperone protein ClpB 2	sp|Q8YM56|CLPB2_NOSS1	IPR019489,IPR023150,IPR001270,IPR027417,IPR028299,IPR004176	GO:0005524,GO:0019538,GO:0000166,GO:0017111	0	1	1	0	1	1
Peaxi162Scf00013g00645.1				Glycerophosphoryl diester phosphodiesterase	sp|P09394|GLPQ_ECOLI	IPR004129	GO:0006071,GO:0008081,GO:0008889,GO:0006629	580	-1.57837	3.43441e-16	518.333	-1.38518	0.0804285
Peaxi162Scf00013g00725.1				MADS-box transcription factor 18	sp|A2YNI2|MAD18_ORYSI	IPR002100,IPR002487	GO:0005634,GO:0003677,GO:0006355,GO:0003700,GO:0046983	-13.3333	1.54025	0.01346	0	1.17354	1
Peaxi162Scf00013g00726.1		E		Adenine nucleotide alpha hydrolases-like superfamily protein	AT3G03290.1	IPR014729	GO:0006950	12.3333	-2.9027	0.249837	23.3333	-10.182	9.70605e-05
Peaxi162Scf00013g00734.1				Haloacid dehalogenase-like hydrolase (HAD) superfamily protein	AT4G26190.1	IPR004274,IPR023214	GO:0005515	3.66667	1.01221	1	52.6667	1.08094	0.56768
Peaxi162Scf00013g00737.1				ADP/ATP carrier 3	AT4G28390.1	IPR002067,IPR023395	GO:0006810,GO:0055085,GO:0005743,GO:0005215	-10.3333	1.1701	0.366993	16.3333	-1.00565	1
Peaxi162Scf00013g00738.1				Isoaspartyl peptidase/L-asparaginase	sp|P30362|ASPG_LUPAR	IPR000864,IPR000246	GO:0009611,GO:0016787,GO:0004867	-938	2.17508	1.39651e-12	-128.667	1.44272	0
Peaxi162Scf00013g00739.1				Isoaspartyl peptidase/L-asparaginase	sp|P30362|ASPG_LUPAR	IPR000864,IPR000246	GO:0009611,GO:0016787,GO:0004867	0.666667	-1.18338	0.97274	0.333333	-1.57918	1
Peaxi162Scf00013g00829.1				nuclear factor Y, subunit B13	AT5G23090.4	IPR009072	GO:0046982,GO:0043565,GO:0005622	129.333	-1.19866	0.00100316	145.667	-1.05722	0.657794
Peaxi162Scf00013g00832.1				serine/threonine protein kinase 3	AT5G08160.1			-0.666667	1.41355	0.841423	0.666667	NE	0.441553
Peaxi162Scf00013g00834.1				D-aminoacyl-tRNA deacylase	sp|Q9ZPQ3|GEK1_ARATH	IPR007508	GO:0051499,GO:0016788	5.33333	-1.05564	0.883698	-4	1.30639	0.0483264
Peaxi162Scf00013g00836.1				Tetraspanin-8	sp|Q8S8Q6|TET8_ARATH	IPR018499	GO:0016021	0	1	1	0	1	1
Peaxi162Scf00013g00838.1				basic helix-loop-helix (bHLH) DNA-binding superfamily protein	AT5G08130.2	IPR011598	GO:0046983	-12.6667	1.0865	0.857305	103.333	-1.48338	0.0295348
Peaxi162Scf00013g00839.1				RING/U-box protein	AT3G05670.1	IPR013083	GO:0005515,GO:0008270	-34	1.14681	0.384556	36.3333	1.08019	0.712125
Peaxi162Scf00013g00842.1				early nodulin-like protein 6	AT1G48940.1	IPR008972	GO:0009055,GO:0005507	1.66667	NE	0.190297	0.333333	NE	0.611358
[truncated: 30,937 more rows]
