# Supplementary material for: Role of the GRAS transcription factor ATA/RAM1 in the transcriptional reprogramming of arbuscular mycorrhiza in Petunia hybrida
Source: BMC Genomics. 2017 Aug 8;18:589. doi: 10.1186/s12864-017-3988-8 (PMC5549340; doi:10.1186/s12864-017-3988-8)
Supplement: Supplementary file 4 — Table listing the genes induced at least 5-fold in the wild type and their expession in ram1. All AM-incucible genes were sorted according to their predicted functional category as in Fig. 2. Expression values (RPKM) are given for mycorrhizal wild type (wt-M_RPKM means), wild type control roots (wt-NM_RPKM means), mycorrhizal ram1 (ram1-M_RPKM means), and ram1 control roots (ram1-M_RPKM means). The respective induction ratio (AM vs. control roots) are given for the wildtype (column P) and ram1 (Column BB). (XLSX 542 kb) [file 12864_2017_3988_MOESM4_ESM.xlsx]

## Sheet: AM-induced
Additional File 4 - Genes induced in mycorrhizal roots
Feature ID	A = wt induced only; B = both induced; C = ram1 induced	known genes	Annotations - Annotation description			Order	Annotations - Entrez gene	Annotations - InterPro	Annotations - GO biological process	Experiment - Range (original values)	Experiment - IQR (original values)	Experiment - Difference (original values)	Experiment - Fold Change (original values)	Baggerley's test: w115-M vs w115-NM original values - Weighted proportions difference	Weighted proportions fold changein wild type	Baggerley's test: w115-M vs w115-NM original values - Test statistic	Baggerley's test: w115-M vs w115-NM original values - P-value	Baggerley's test: w115-M vs w115-NM original values - Bonferroni	Baggerley's test:wt-M vs wt-NM original values - FDR p-value correction	w115-M1 - Expression values	w115-M1 - Unique gene reads	w115-M1 -Total gene reads	w115-M1 - RPKM	w115-M2 - Expression values	w115-M2 - Unique gene reads	w115-M2 - Total gene reads	w115-M2 - RPKM	w115-M3 - Expression values	w115-M3 - Unique gene reads	w115-M3 - Total gene reads	w115-M3 - RPKM	wt-M_RPKM means	w115-M - Means	w115-NM1 - Expression values	w115-NM1 - Unique gene reads	w115-NM1 - Total gene reads	w115-NM1 - RPKM	w115-NM2 - Expression values	w115-NM2 - Unique gene reads	w115-NM2 - Total gene reads	w115-NM2 - RPKM	w115-NM3 - Expression values	w115-NM3 - Unique gene reads	w115-NM3 - Total gene reads	w115-NM3 - RPKM	wt-NM_RPKM means	w115-NM - Means	Experiment - Range (original values)	Experiment - IQR (original values)
Peaxi162Scf00062g00127.1	B		Peroxidase superfamily protein	peroxydase activity	Metabolic process	1	AT4G26010.1	IPR010255	GO:0006979,GO:0020037,GO:0004601,GO:0055114	3785	2620	-3250.33	-3251.33	0.000270238	3355.46	12.3834	0	0	0	2621	2621	2621	244.402	3786	3786	3786	320.999	3347	3347	3347	271.45	278.95	3251.33	1	1	1	0.0837855	1	1	1	0.085891	1	1	1	0.0799575	0.0832113	1	1467	896
Peaxi162Scf00009g01534.1	B		UDP-Glycosyltransferase superfamily protein	hexosyl transferase	Metabolic process	1	AT3G11340.1	IPR002213	GO:0008152,GO:0016758	2401	1784	-2028.67	-3044	0.000168713	3090.51	16.4064	0	0	0	1784	1732	1784	56.3822	1903	1843	1903	54.6855	2401	2370	2401	65.9988	59.0222	2029.33	0	0	0	0	2	1	2	0.058222	0	0	0	0	0.0194073	1	42	31
Peaxi162Scf00002g00284.1	B		UDP-Glycosyltransferase superfamily protein	hexosyl transferase	Metabolic process	1	AT2G36770.1	IPR002213	GO:0008152,GO:0016758	883	631	-768.667	-2307	6.395e-05	2382.43	13.7086	0	0	0	631	631	631	40.265	883	883	883	51.2324	793	793	793	44.0117	45.1697	769	0	0	0	0	0	0	0	0	1	1	1	0.0547166	0.0182389	1	48	34
Peaxi162Scf01633g00012.1	B		Peroxidase superfamily protein	peroxydase activity	Metabolic process	1	AT1G44970.1	IPR010255	GO:0006979,GO:0020037,GO:0004601,GO:0055114	2017	1353	-1709	-1710	0.000141739	1806.09	13.1809	0	0	0	1353	1353	1353	122.375	1760	1760	1760	144.742	2017	2017	2017	158.671	141.93	1710	0	0	0	0	0	0	0	0	3	3	3	0.232669	0.0775563	1	73	42
Peaxi162Scf00160g00002.1	A		UDP-Glycosyltransferase superfamily protein	hexosyl transferase	Metabolic process	1	AT2G36780.1	IPR002213	GO:0008152,GO:0016758	3573	2722	-3196	-872.636	0.000265831	894.076	24.3217	0	0	0	2726	2496	2726	167.903	3299	2998	3299	184.756	3574	3294	3574	191.462	181.374	3199.67	4	4	4	0.221372	6	6	6	0.340402	1	1	1	0.0528144	0.204863	3.66667	24	1
Peaxi162Scf00314g00419.1	A		glutamine synthetase 1.3	N metabolism	Metabolic process	1	AT3G17820.1	IPR008147,IPR014746,IPR027303	GO:0006807,GO:0004356,GO:0006542,GO:0003824	1438	816	-1063	-638.8	8.78743e-05	659.085	6.97974	2.95719e-12	9.73744e-08	6.59718e-11	818	818	818	100.152	938	934	938	104.422	1438	1436	1438	153.13	119.235	1064.67	2	2	2	0.220022	0	0	0	0	3	3	3	0.314954	0.178325	1.66667	8	3
Peaxi162Scf00222g00322.1	A		Ribonuclease T2 family protein	RNA metabolism	Metabolic process	1	AT1G14220.1	IPR001568	GO:0003723,GO:0033897	1375	1077	-1220	-611	0.000101588	630.524	26.05	0	0	0	1078	1078	1078	141.166	1212	1212	1212	144.311	1376	1376	1376	156.721	147.4	1222	4	4	4	0.470656	1	1	1	0.120621	1	1	1	0.112288	0.234522	2	16	5
Peaxi162Scf00166g00527.1	B		UDP-Glycosyltransferase superfamily protein	hexosyl transferase	Metabolic process	1	AT3G02100.1	IPR002213	GO:0008152,GO:0016758	1278	793	-966.333	-580.8	8.00578e-05	606.039	7.8247	5.10703e-15	1.68164e-10	1.43853e-13	794	794	794	51.8752	832	832	832	49.4252	1278	1278	1278	72.6217	57.974	968	0	0	0	0	1	1	1	0.0601796	4	4	4	0.224089	0.0947562	1.66667	87	21
Peaxi162Scf00873g00112.1	B		Translin family protein	DNA metabolism	Metabolic process	1	AT2G03780.1	IPR002848	GO:0043565	292	198	-249.667	-375.5	2.07327e-05	385.449	12.4692	0	0	0	198	198	198	12.1211	261	261	261	14.5279	292	292	292	15.5473	14.0654	250.333	2	2	2	0.110011	0	0	0	0	0	0	0	0	0.0366703	1	92	55
Peaxi162Scf00571g00521.1	A		glutamine synthetase 1.3	N metabolism	Metabolic process	1	AT3G17820.1	IPR027302,IPR008147,IPR014746,IPR027303	GO:0006807,GO:0004356,GO:0006542,GO:0003824	363	202	-269.667	-203.25	2.22943e-05	214.649	6.99875	2.5826e-12	8.50399e-08	5.80477e-11	202	202	202	16.399	248	248	248	18.3064	363	363	363	25.6312	20.1122	271	0	0	0	0	0	0	0	0	4	4	4	0.27845	0.0928167	1.33333	3	1
Peaxi162Scf00399g00095.1	B		FAD-binding Berberine family protein	Oxydation-reduction protcess	Metabolic process	1	AT4G20860.1	IPR016166,IPR012951	GO:0016614,GO:0008762,GO:0050660,GO:0003824,GO:0055114,GO:0016491	932	656	-810	-174.571	6.72761e-05	178.075	15.3183	0	0	0	660	660	660	37.8639	849	849	849	44.2868	935	935	935	46.654	42.9349	814.667	4	4	4	0.206192	7	7	7	0.369904	3	3	3	0.147579	0.241225	4.66667	60	46
Peaxi162Scf00366g00532.1	A		Replication factor C subunit 5	NTP hydrolase	Metabolic process	1	sp|Q852K3|RFC5_ORYSJ	IPR027417		726	657	-689.333	-148.714	5.7515e-05	153.552	45.1385	0	0	0	662	662	662	24.375	692	692	692	23.1675	728	728	728	23.3139	23.6188	694	7	7	7	0.231588	5	5	5	0.169577	2	2	2	0.0631449	0.15477	4.66667	112	62
Peaxi162Scf00023g02528.1	A		ribonuclease 1	RNA metabolism	Metabolic process	1	AT2G02990.1	IPR001568	GO:0003723,GO:0033897	144	125	-135.667	-136.667	1.13179e-05	138.106	20.0337	0	0	0	126	126	126	23	140	140	140	23.2365	144	144	144	22.862	23.0328	136.667	1	1	1	0.164016	2	2	2	0.336276	0	0	0	0	0.166764	1	2	1
Peaxi162Scf00856g00015.1	A		UDP-Glycosyltransferase superfamily protein	hexosyl transferase	Metabolic process	1	AT1G22400.1	IPR002213	GO:0008152,GO:0016758	1761	1263	-1554.67	-130.556	0.000129169	134.829	16.6686	0	0	0	1276	1092	1276	60.238	1656	1427	1656	71.083	1768	1498	1768	72.5936	67.9715	1566.67	16	15	16	0.678689	7	5	7	0.304388	13	12	13	0.52624	0.503106	12	1266	466
Peaxi162Scf00265g00104.1	B		UDP-Glycosyltransferase superfamily protein	hexosyl transferase	Metabolic process	1	AT3G46700.1	IPR002213	GO:0008152,GO:0016758	940	553	-726.333	-129.176	6.01037e-05	134.335	8.3922	0	0	0	556	556	556	36.5637	697	697	697	41.6767	943	943	943	53.9365	44.059	732	3	3	3	0.177267	3	3	3	0.181721	11	11	11	0.620281	0.326423	5.66667	283	219
Peaxi162Scf00584g00045.1	A		NAD(P)-binding Rossmann-fold superfamily protein	Oxydation-reduction protcess	Metabolic process	1	AT2G29150.1	IPR002347	GO:0008152,GO:0016491	48	29	-38.3333	-116	3.18726e-06	119.69	8.00747	1.11022e-15	3.65574e-11	3.28458e-14	29	23	29	6.06563	39	34	39	7.417	48	42	48	8.73203	7.40489	38.6667	0	0	0	0	0	0	0	0	1	1	1	0.179349	0.059783	1	0	0
Peaxi162Scf00047g00084.1	B		Zinc-binding dehydrogenase family protein	Oxydation-reduction protcess	Metabolic process	1	AT5G16990.1	IPR020843,IPR016040,IPR002085	GO:0008270,GO:0016747,GO:0055114,GO:0016491	7756	5392	-6529.33	-104.095	0.000542194	106.691	15.3895	0	0	0	5464	5464	5464	474.266	6514	6514	6514	514.096	7800	7800	7800	588.846	525.736	6592.67	74	74	74	5.7713	72	72	72	5.75643	44	44	44	3.2748	4.93418	63.3333	1081	682
Peaxi162Scf00064g01323.1	B		Ascorbate-specific transmembrane electron transporter 1	electon transport	Metabolic process	1	sp|Q6I681|ACET1_MAIZE	IPR004877	GO:0016021	658	459	-537	-100000	4.46088e-05	101.804	12.0745	0	0	0	459	459	459	94.6892	494	494	494	92.6617	658	658	658	118.062	101.804	537	0	0	0	0	0	0	0	0	0	0	0	0	0	1	152	87
Peaxi162Scf00046g00147.1	A		Zinc-binding dehydrogenase family protein	Oxydation-reduction protcess	Metabolic process	1	AT5G16990.1	IPR020843,IPR016040,IPR002085	GO:0008270,GO:0016747,GO:0055114,GO:0016491	292	247	-261.667	-88.2222	2.18376e-05	91.4605	27.6773	0	0	0	250	250	250	21.5136	251	251	251	19.6396	293	293	293	21.9299	21.0277	264.667	5	5	5	0.38661	1	1	1	0.0792651	3	3	3	0.221368	0.229081	3	9	5
Peaxi162Scf00592g00456.1	B		ATPase family associated with various cellular activities, putative isoform 1 [Theobroma cacao] gb|EOY25329.1| ATPase family associated with various cellular activities, putative isoform 1 [Theobroma cacao]	ATPase	Metabolic process	1	ref|XP_007040828.1|	IPR027417		505	328	-395	-85.6429	3.28435e-05	88.3749	8.97971	0	0	0	358	358	358	19.1181	334	334	334	16.2179	507	507	507	23.5486	19.6282	399.667	2	2	2	0.0959671	6	6	6	0.295136	6	6	6	0.274747	0.22195	4.66667	149	97
Peaxi162Scf00075g00123.1	A		UDP-Glycosyltransferase superfamily protein	hexosyl transferase	Metabolic process	1	AT1G05675.1	IPR002213	GO:0008152,GO:0016758	1721	1331	-1475.67	-100000	0.000122847	87.6712	18.1723	0	0	0	1331	1331	1331	85.8424	1375	1375	1375	80.6328	1721	1721	1721	96.5385	87.6712	1475.67	0	0	0	0	0	0	0	0	0	0	0	0	0	1	1	1
Peaxi162Scf00064g01322.1	B		Ascorbate-specific transmembrane electron transporter 1	metal ion binding	Metabolic process	1	sp|Q6I681|ACET1_MAIZE	IPR004877	GO:0016021	190	160	-175.667	-100000	1.46436e-05	69.7314	22.9407	0	0	0	160	160	160	68.8434	177	177	177	69.247	190	190	190	71.1037	69.7314	175.667	0	0	0	0	0	0	0	0	0	0	0	0	0	1	71	48
Peaxi162Scf00167g00009.1	B		Gamma-glutamyltranspeptidase 1	metabolism (AA	Metabolic process	1	sp|Q8VYW6|GAGT1_ARATH	IPR000101	GO:0006749,GO:0003840	474	276	-391.333	-62.7895	3.23862e-05	64.4183	8.57848	0	0	0	283	283	283	14.5704	433	433	433	20.2702	477	477	477	21.3599	18.7335	397.667	3	3	3	0.138783	9	9	9	0.426812	7	7	7	0.309032	0.291543	6.33333	109	61
Peaxi162Scf00195g00413.1	B		conserved hypothetical protein [Ricinus communis] gb|EEF35402.1| conserved hypothetical protein [Ricinus communis]	P metabolism	Metabolic process	1	ref|XP_002526975.1|	IPR004097	GO:0016462,GO:0005737	2419	1625	-1927.67	-51.7281	0.000160091	53.4033	10.7439	0	0	0	1665	1665	1665	79.9811	1781	1781	1781	77.7898	2451	2451	2451	102.403	86.7246	1965.67	40	40	40	1.72649	32	32	32	1.4159	42	42	42	1.72999	1.62413	38	171	94
Peaxi162Scf00620g00089.1	A		Pyridoxal phosphate (PLP)-dependent transferases superfamily protein	P metabolism	Metabolic process	1	AT5G51920.1	IPR015424	GO:0003824,GO:0030170	153	129	-140.333	-39.2727	1.17166e-05	40.7982	19.8827	0	0	0	133	133	133	6.36856	145	145	145	6.31311	154	154	154	6.41367	6.36511	144	1	1	1	0.043025	4	4	4	0.176425	6	6	6	0.246355	0.155268	3.66667	29	2
Peaxi162Scf00046g00168.1	A		Zinc-binding dehydrogenase family protein	Oxydation-reduction protcess	Metabolic process	1	AT5G16990.1	IPR020843,IPR016040,IPR002085	GO:0008270,GO:0016747,GO:0055114,GO:0016491	317	246	-271.333	-34.9167	2.28388e-05	35.9768	8.93245	0	0	0	318	272	318	27.8426	264	218	264	21.017	256	218	256	19.4948	22.7848	279.333	13	10	13	1.02272	10	9	10	0.806477	1	1	1	0.0750763	0.634757	8	51	39
Peaxi162Scf00258g00728.1	B		DNA polymerase delta small subunit	DNA metabolism	Metabolic process	1	AT2G42120.2	IPR007185,IPR001929	GO:0003887,GO:0003677,GO:0045735,GO:0006260,GO:0030145	283	205	-254	-100000	2.13567e-05	35.4444	8.19585	2.22045e-16	7.31148e-12	6.87816e-15	274	274	274	41.0577	283	283	283	38.5582	205	205	205	26.7174	35.4444	254	0	0	0	0	0	0	0	0	0	0	0	0	0	1	86	38
Peaxi162Scf01227g00027.1	A		Transketolase	catalytic activity	Metabolic process	1	AT2G45290.1	IPR005478,IPR009014	GO:0008152,GO:0003824,GO:0004802	87	68	-79	-30.625	6.57958e-06	31.5474	14.8924	0	0	0	70	70	70	2.98208	86	86	86	3.33123	89	89	89	3.29767	3.20366	81.6667	4	4	4	0.153113	2	2	2	0.0784803	2	2	2	0.0730587	0.101551	2.66667	25	10
Peaxi162Scf00366g00535.1	A		alpha/beta-Hydrolases superfamily protein	hydrolase activity	Metabolic process	1	AT4G36530.2	IPR000639,IPR000073	GO:0003824	503	327	-399	-27.6	3.32845e-05	28.494	8.95787	0	0	0	397	397	397	31.9712	336	336	336	24.6033	509	509	509	35.6519	30.7422	414	30	30	30	2.17081	6	6	6	0.445072	9	9	9	0.621487	1.07912	15	21	5
Peaxi162Scf00413g00612.1	A		Chloroplast stem-loop binding protein of 41 kDa b, chloroplastic	NAD(P)-binding domain	Metabolic process	1	sp|Q9SA52|CP41B_ARATH	IPR016040		50	22	-37.3333	-23.4	3.09491e-06	24.1792	5.10498	3.30834e-07	0.0108937	4.13917e-06	24	24	24	1.96963	51	51	51	3.80566	42	42	42	2.99792	2.9244	39	2	2	2	0.147481	1	1	1	0.0755935	2	2	2	0.140743	0.121272	1.66667	8	3
Peaxi162Scf00017g00161.1	A		UDP-Glycosyltransferase superfamily protein	hexosyl transferase	Metabolic process	1	AT2G36770.1	IPR002213	GO:0008152,GO:0016758	18	12	-14.3333	-22.5	1.21133e-06	23.6126	6.36356	1.97131e-10	6.49114e-06	3.67979e-09	18	18	18	1.10191	13	13	13	0.723609	14	14	14	0.745417	0.85698	15	0	0	0	0	1	1	1	0.0563878	1	1	1	0.0524924	0.0362934	1	36	5
Peaxi162Scf00073g01428.1	A		alpha/beta-Hydrolases superfamily protein	hydrolase activity	Metabolic process	1	AT1G68620.1	IPR024949,IPR013094,IPR023393,IPR000916	GO:0016787,GO:0008152,GO:0006952,GO:0009607	39	23	-28.3333	-22.25	2.36219e-06	23.3316	6.70774	1.97671e-11	6.5089e-07	4.06299e-10	25	25	25	1.96599	25	25	25	1.78759	39	39	39	2.66749	2.14036	29.6667	2	2	2	0.14132	0	0	0	0	2	2	2	0.134863	0.0920609	1.33333	8	1
Peaxi162Scf00226g00059.1	A		Oxidoreductase family protein	Oxydation-reduction protcess	Metabolic process	1	AT4G09670.1	IPR004104,IPR016040	GO:0008152,GO:0055114,GO:0016491	2810	1459	-2077.33	-23.0212	0.000171491	23.2424	6.74636	1.51599e-11	4.99184e-07	3.14348e-10	1525	1024	1525	127.234	2131	1442	2131	161.66	2859	1946	2859	207.464	165.453	2171.67	66	40	66	4.94775	168	112	168	12.9108	49	30	49	3.5055	7.12134	94.3333	899	334
Peaxi162Scf00130g00022.1	A		Magnesium-chelatase subunit H	Mg metabolism	Metabolic process	1	sp|O50314|BCHH_CHLP8	IPR003672	GO:0016851,GO:0009058,GO:0015995	99	83	-91	-20.5	7.60406e-06	21.3699	15.4944	0	0	0	87	87	87	1.90571	99	99	99	1.97178	101	101	101	1.92422	1.9339	95.6667	4	4	4	0.0787279	2	2	2	0.0403532	8	8	8	0.150262	0.089781	4.66667	24	5
Peaxi162Scf00089g01623.1	A		NAD(P)-binding Rossmann-fold superfamily protein	Oxydation-reduction protcess	Metabolic process	1	AT5G50130.1	IPR002347	GO:0008152,GO:0016491	1274	989	-1092.67	-20.5119	9.11529e-05	21.1929	20.497	0	0	0	1038	1038	1038	86.1254	1092	1092	1092	82.3838	1316	1316	1316	94.9699	87.8264	1148.67	77	77	77	5.74057	42	42	42	3.20991	49	49	49	3.48619	4.14556	56	218	75
Peaxi162Scf00415g00526.1	A		RNA-binding (RRM/RBD/RNP motifs) family protein	RNA metabolism	Metabolic process	1	AT4G14300.1	IPR012677	GO:0000166,GO:0003676	38	24	-28	-17.8	2.33948e-06	18.1872	6.13198	8.67934e-10	2.85793e-05	1.52505e-08	25	25	25	1.93567	39	39	39	2.74562	25	25	25	1.68355	2.12162	29.6667	1	1	1	0.0695699	3	3	3	0.213955	1	1	1	0.0663914	0.116639	1.66667	3	2
Peaxi162Scf00259g00012.1	A		alpha/beta-Hydrolases superfamily protein	hydrolase activity	Metabolic process	1	AT5G06570.1	IPR013094	GO:0016787,GO:0008152	2657	1628	-2063.33	-16.6709	0.000172063	17.3844	7.87702	3.33067e-15	1.09672e-10	9.52843e-14	1731	1731	1731	159.437	2745	2745	2745	229.89	2109	2109	2109	168.953	186.093	2195	103	103	103	8.52434	88	88	88	7.46595	204	204	204	16.1118	10.7007	131.667	575	57
Peaxi162Scf00200g00418.1	A		RNA binding protein, putative [Ricinus communis] gb|EEF38985.1| RNA binding protein, putative [Ricinus communis]	RNA metabolism	Metabolic process	1	ref|XP_002523406.1|	IPR016024	GO:0003723,GO:0005488	190	117	-161.667	-15.697	1.34291e-05	16.1428	8.92128	0	0	0	127	127	127	4.7458	192	192	192	6.52367	199	199	199	6.46777	5.91241	172.667	14	14	14	0.470072	9	9	9	0.309783	10	10	10	0.320425	0.36676	11	14	7
Peaxi162Scf00346g00214.1	A		nudix hydrolase homolog 8	hydrolase activity	Metabolic process	1	AT5G47240.1	IPR003293	GO:0016787	76	36	-53	-15.4545	4.41579e-06	15.998	5.51628	3.46245e-08	0.00114012	4.98303e-07	52	52	52	4.52655	41	41	41	3.24514	77	77	77	5.82977	4.53382	56.6667	5	5	5	0.39108	1	1	1	0.0801815	5	5	5	0.373212	0.281491	3.66667	3	2
Peaxi162Scf00244g00911.1	A		UDP-Glycosyltransferase superfamily protein	hexosyl transferase	Metabolic process	1	AT5G65550.1	IPR002213	GO:0008152,GO:0016758	1651	1276	-1439.33	-15.1111	0.000120206	15.6572	26.6529	0	0	0	1389	1389	1389	115.887	1505	1505	1505	114.171	1730	1730	1730	125.538	118.532	1541.33	113	113	113	8.47115	79	79	79	6.07114	114	114	114	8.15566	7.56598	102	313	180
Peaxi162Scf00367g00738.1	B		Protein LSM14 homolog B	RNA metabolism	Metabolic process	1	sp|Q9BX40|LS14B_HUMAN	IPR025768,IPR025761,IPR019050,IPR025762,IPR010920		5672	3113	-3984.67	-15.214	0.000330043	15.6169	6.17507	6.61344e-10	2.17767e-05	1.17839e-08	3348	3348	3348	358.855	3613	3613	3613	352.118	5834	5834	5834	543.872	418.282	4265	444	444	444	42.761	162	162	162	15.9941	235	235	235	21.5985	26.7845	280.333	484	259
Peaxi162Scf00069g00081.1	A		UDP-Glycosyltransferase superfamily protein	hexosyl transferase	Metabolic process	1	AT2G36780.1	IPR002213	GO:0008152,GO:0016758	5997	4072	-5148.67	-14.6811	0.000428229	15.0516	15.1976	0	0	0	4475	4096	4475	287.997	5809	5338	5809	339.924	6291	5751	6291	352.136	326.686	5525	403	369	403	23.304	432	393	432	25.6087	294	273	294	16.2242	21.7123	376.333	1196	446
Peaxi162Scf00097g00118.1	A		Argonaute family protein	RNA metabolism	Metabolic process	1	AT1G69440.1	IPR014811,IPR012337,IPR003100	GO:0005515,GO:0003676	914	579	-736.333	-13.9941	6.12215e-05	14.4435	11.3978	0	0	0	636	636	636	19.0036	785	785	785	21.3273	958	958	958	24.8967	21.7425	793	57	57	57	1.53033	44	44	44	1.211	69	69	69	1.76787	1.50307	56.6667	84	24
Peaxi162Scf00338g00420.1	A		Nucleoredoxin	Oxydation-reduction protcess	Metabolic process	1	sp|Q503L9|NXN_DANRE	IPR012336	GO:0045454	973	485	-673	-13.311	5.56762e-05	13.6686	5.79772	6.72247e-09	0.000221358	1.06813e-07	538	502	538	31.1018	641	594	641	33.6935	1004	919	1004	50.4815	38.4256	727.667	80	73	80	4.1555	31	28	31	1.65072	53	48	53	2.62724	2.81115	54.6667	385	175
Peaxi162Scf00186g00014.1	A		V-type proton ATPase 16 kDa proteolipid subunit	ATPase	Metabolic process	1	sp|O24011|VATL_SOLLC	IPR002379,IPR000245	GO:0033179,GO:0015991,GO:0033177,GO:0015078	75	56	-63.3333	-12.1765	5.35226e-06	12.8073	12.4371	0	0	0	77	74	77	16.6846	68	64	68	13.3974	62	57	62	11.6846	13.9222	69	6	6	6	1.16817	2	2	2	0.399177	9	9	9	1.6722	1.07985	5.66667	36	5
Peaxi162Scf00217g00008.1	B		UDP-Glycosyltransferase superfamily protein	hexosyl transferase	Metabolic process	1	AT1G22400.1	IPR002213	GO:0008152,GO:0016758	2955	1994	-2497.67	-12.2339	0.000208092	12.6253	16.6671	0	0	0	2255	2255	2255	137.209	2810	2810	2810	155.463	3095	3095	3095	163.792	152.155	2720	140	140	140	7.6541	261	261	261	14.628	266	266	266	13.8784	12.0535	222.333	398	234
Peaxi162Scf00673g00129.1	A		Dihydrolipoyl dehydrogenase	Oxydation-reduction protcess	Metabolic process	1	sp|P72740|DLDH_SYNY3	IPR016156,IPR013027,IPR023753	GO:0050660,GO:0016668,GO:0055114,GO:0045454,GO:0016491	8099	6016	-7320.33	-11.975	0.000610353	12.3295	18.3224	0	0	0	6667	6667	6667	354.15	8677	8677	8677	419.095	8618	8618	8618	398.162	390.469	7987.33	772	772	772	36.8473	651	651	651	31.8528	578	578	578	26.3273	31.6758	667	313	158
Peaxi162Scf01073g00018.1	A		UDP-Glycosyltransferase superfamily protein	hexosyl transferase	Metabolic process	1	AT2G36780.1	IPR002213	GO:0008152,GO:0016758	468	305	-403.667	-11.7168	3.35896e-05	12.0693	11.3073	0	0	0	343	318	343	21.8873	478	446	478	27.734	503	470	503	27.9166	25.846	441.333	35	34	35	2.00677	38	35	38	2.23353	40	37	40	2.18867	2.14299	37.6667	27	5
Peaxi162Scf00437g00053.1	A		alpha/beta-Hydrolases superfamily protein	hydrolase activity	Metabolic process	1	AT1G19190.1	IPR013094	GO:0016787,GO:0008152	233	157	-200.667	-11.5614	1.67263e-05	11.8671	12.4416	0	0	0	177	177	177	16.1547	237	237	237	19.668	245	245	245	19.4486	18.4238	219.667	20	20	20	1.64016	25	25	25	2.10173	12	12	12	0.939137	1.56034	19	65	4
Peaxi162Scf00003g04132.1	A		UDP-glucose:glucosyltransferase [Lycium barbarum]	hexosyl transferase	Metabolic process	1	dbj|BAG80557.1|	IPR002213	GO:0008152,GO:0016758	184	113	-151.667	-100000	1.25707e-05	11.8513	9.39475	0	0	0	113	73	113	9.64149	158	108	158	12.2577	184	129	184	13.6546	11.8513	151.667	0	0	0	0	0	0	0	0	0	0	0	0	0	1	0	0
Peaxi162Scf00402g00013.1	A		2Fe-2S ferredoxin-like superfamily protein	electron carrier activity	Metabolic process	1	AT4G14890.1	IPR010241,IPR012675	GO:0009055,GO:0051537,GO:0022900,GO:0051536	23	10	-17.3333	-11.4	1.44316e-06	11.6926	5.1411	2.73133e-07	0.00899372	3.46312e-06	12	12	12	2.40952	23	23	23	4.19916	22	22	22	3.84209	3.48359	19	3	3	3	0.541254	2	2	2	0.369904	0	0	0	0	0.303719	1.66667	6	3
Peaxi162Scf00047g00338.1	A		ATP-dependent RNA helicase ddx23	RNA metabolism	Metabolic process	1	sp|Q54Y81|DDX23_DICDI	IPR027417,IPR001650	GO:0005524,GO:0004386,GO:0003676	24	19	-21	-10	1.76194e-06	10.2285	7.24337	4.3765e-13	1.44109e-08	1.05567e-11	24	9	24	1.93795	21	9	21	1.54183	25	11	25	1.75577	1.74518	23.3333	2	0	2	0.145108	4	1	4	0.29751	1	1	1	0.0692393	0.170619	2.33333	3	1
Peaxi162Scf00007g01115.1	A		isocitrate lyase	catalytic activity	Metabolic process	1	AT3G21720.1	IPR006254	GO:0019752,GO:0008152,GO:0003824,GO:0004451	31	15	-20.3333	-9.71429	1.70292e-06	10.1964	4.4282	9.50239e-06	0.312895	9.41603e-05	17	17	17	0.888929	32	32	32	1.52144	19	19	19	0.864107	1.09149	22.6667	2	2	2	0.0939677	1	1	1	0.0481646	4	4	4	0.179349	0.10716	2.33333	71	11
Peaxi162Scf00192g00828.1	A		CDGSH iron-sulfur domain-containing protein NEET	ion homeostasis	Metabolic process	1	sp|Q9FLI7|NEET_ARATH	IPR018967	GO:0043231,GO:0051537	31	11	-17.3333	-9.66667	1.44925e-06	9.92133	2.98862	0.00280237	1	0.0154231	14	14	14	4.25925	31	31	31	8.57536	13	13	13	3.43989	5.42484	19.3333	4	4	4	1.09344	2	2	2	0.560461	0	0	0	0	0.551301	2	3	1
Peaxi162Scf00046g00161.1	A		Zinc-binding dehydrogenase family protein	Oxydation-reduction protcess	Metabolic process	1	AT5G16990.1	IPR020843,IPR016040,IPR002085	GO:0008270,GO:0016747,GO:0055114,GO:0016491	305	237	-277.333	-9.40404	2.33256e-05	9.73701	10.9029	0	0	0	333	296	333	25.5858	271	238	271	18.9326	327	286	327	21.8524	22.1236	310.333	34	30	34	2.34728	37	33	37	2.61858	28	21	28	1.84473	2.2702	33	46	5
Peaxi162Scf00589g00018.1	A		Chloroplastic NIFS-like cysteine desulfurase isoform 1 [Theobroma cacao] ref|XP_007048350.1| Chloroplastic NIFS-like cysteine desulfurase isoform 1 [Theobroma cacao] gb|EOX92506.1| Chloroplastic NIFS-like cysteine desulfurase isoform 1 [Theobroma cacao] gb|EOX92507.1| Chloroplastic NIFS-like cysteine desulfurase isoform 1 [Theobroma cacao]	AA metabolism	Metabolic process	1	ref|XP_007048349.1|	IPR015424	GO:0008152,GO:0003824,GO:0030170	4078	3284	-3652	-9.09158	0.000306295	9.50897	26.2352	0	0	0	3862	2891	3862	177.316	4208	3144	4208	175.67	4240	3198	4240	169.316	174.101	4103.33	578	420	578	23.8449	162	134	162	6.85112	614	457	614	24.1727	18.2896	451.333	335	120
Peaxi162Scf00059g00126.1	A		ADP/ATP carrier 3	ATP carrier	Metabolic process	1	AT4G28390.1	IPR002067,IPR023395	GO:0006810,GO:0055085,GO:0005743,GO:0005215	24	6	-13.3333	-9	1.10754e-06	9.23827	2.85852	0.00425626	1	0.0221862	8	8	8	0.62101	24	24	24	1.69397	13	13	13	0.877704	1.06423	15	0	0	0	0	3	3	3	0.214506	2	2	2	0.133125	0.115877	1.66667	31	5
Peaxi162Scf01132g00315.1	A		Ferritin, chloroplastic	Fe metabolism	Metabolic process	1	sp|P25699|FRI_PHAVU	IPR001519,IPR009078,IPR008331	GO:0006879,GO:0006826,GO:0008199	19	6	-11.3333	-7.8	9.53584e-07	8.32526	2.87246	0.00407287	1	0.0213687	14	14	14	1.42455	6	6	6	0.555118	19	19	19	1.68151	1.22039	13	0	0	0	0	0	0	0	0	5	5	5	0.436254	0.145418	1.66667	74	1
Peaxi162Scf00004g00022.1	A		UDP-Glycosyltransferase superfamily protein	hexosyl transferase	Metabolic process	1	AT5G59070.1	IPR001296	GO:0009058	120	79	-93.6667	-7.85366	7.83147e-06	8.0809	10.3213	0	0	0	92	92	92	6.08999	103	103	103	6.19943	127	127	127	7.31188	6.53377	107.333	7	7	7	0.416349	21	21	21	1.28044	13	13	13	0.737893	0.81156	13.6667	20	4
Peaxi162Scf00589g00019.1	A		Chloroplastic NIFS-like cysteine desulfurase isoform 1 [Theobroma cacao] ref|XP_007048350.1| Chloroplastic NIFS-like cysteine desulfurase isoform 1 [Theobroma cacao] gb|EOX92506.1| Chloroplastic NIFS-like cysteine desulfurase isoform 1 [Theobroma cacao] gb|EOX92507.1| Chloroplastic NIFS-like cysteine desulfurase isoform 1 [Theobroma cacao]	AA metabolism	Metabolic process	1	ref|XP_007048349.1|	IPR015424	GO:0008152,GO:0003824,GO:0030170	301	252	-261	-7.69231	2.19233e-05	8.06721	16.5177	0	0	0	294	222	294	13.4985	318	242	318	13.2755	288	208	288	11.5007	12.7582	300	36	29	36	1.48515	17	13	17	0.718944	64	44	64	2.51963	1.57458	39	285	168
Peaxi162Scf00021g00527.1	A		zinc ion binding	Zn metabolism	Metabolic process	1	AT1G74770.1	IPR008913,IPR004039,IPR012312	GO:0008270	63	17	-34.6667	-7.5	2.86834e-06	7.66206	2.83174	0.00462958	1	0.023808	32	32	32	1.30774	22	22	22	0.817488	66	64	66	2.34592	1.49038	40	5	4	5	0.1836	8	8	8	0.301143	3	3	3	0.105127	0.196624	5.33333	154	34
Peaxi162Scf00394g00118.1	A		Pyruvate dehydrogenase E1 component subunit beta	carbon metabolism	Metabolic process	1	sp|Q8MA03|ODPB_CHAGL	IPR005476,IPR009014,IPR005475	GO:0008152,GO:0003824	4103	3011	-3455	-7.23271	0.000289087	7.47328	19.7064	0	0	0	3582	3582	3582	267.045	3845	3845	3845	260.64	4601	4601	4601	298.337	275.341	4009.33	498	498	498	33.3595	571	571	571	39.2107	594	594	594	37.9723	36.8475	554.333	278	70
Peaxi162Scf00672g00514.1	A		31-kDa RNA binding protein	RNA metabolism	Metabolic process	1	AT4G24770.1	IPR012677	GO:0000166,GO:0003676	74	35	-58.6667	-6.86667	4.88226e-06	7.07971	5.98145	2.21163e-09	7.28247e-05	3.69481e-08	46	46	46	5.94624	79	79	79	9.28533	81	81	81	9.1068	8.11279	68.6667	12	12	12	1.39379	7	7	7	0.833475	11	11	11	1.21927	1.14884	10	14	2
Peaxi162Scf00459g00127.1	A		Peroxidase superfamily protein	peroxydase activity	Metabolic process	1	AT4G31760.1	IPR010255	GO:0006979,GO:0020037,GO:0004601,GO:0055114	19	16	-17.3333	-6.77778	1.45495e-06	7.03175	6.28129	3.35775e-10	1.10564e-05	6.1527e-09	21	21	21	1.62179	19	19	19	1.33418	21	21	21	1.41056	1.45551	20.3333	4	4	4	0.277566	2	2	2	0.142271	3	3	3	0.198664	0.206167	3	1	0
Peaxi162Scf00189g00055.1	A		UDP-Glycosyltransferase superfamily protein	hexosyl transferase	Metabolic process	1	AT5G65550.1	IPR002213	GO:0008152,GO:0016758	689	630	-633.333	-6.74018	5.30829e-05	6.92958	22.1372	0	0	0	737	737	737	48.6792	776	776	776	46.604	718	718	718	41.2474	45.5102	743.667	88	88	88	5.22263	156	156	156	9.49096	87	87	87	4.92738	6.54699	110.333	101	24
Peaxi162Scf00753g00440.1	A		endonuclease 2	RNA metabolism	Metabolic process	1	AT1G68290.1	IPR008947,IPR003154	GO:0006308,GO:0004519,GO:0016788,GO:0003676	786	474	-644.333	-6.53868	5.42499e-05	6.78171	7.0953	1.29075e-12	4.25017e-08	2.97839e-11	805	805	805	87.8471	590	590	590	58.5422	887	887	887	84.1882	76.8591	760.667	101	101	101	9.90338	132	132	132	13.2683	116	116	116	10.8545	11.3421	116.333	705	40
Peaxi162Scf00463g00133.1	A		Superoxide dismutase [Cu-Zn] 2	Oxydation-reduction protcess	Metabolic process	1	sp|O49044|SODC2_MESCR	IPR001424,IPR024134	GO:0006801,GO:0004784,GO:0046872,GO:0055114	171	159	-163.333	-6.44444	1.37155e-05	6.68644	19.1431	0	0	0	188	188	188	33.7046	194	194	194	31.6241	198	198	198	30.874	32.0676	193.333	29	29	29	4.67154	27	27	27	4.45866	34	34	34	5.22674	4.78565	30	42	17
Peaxi162Scf00074g00435.1	A		trehalase 1	carbon metabolism	Metabolic process	1	AT4G24040.1	IPR001661	GO:0004555,GO:0003824,GO:0005991	589	431	-490	-6.28777	4.10489e-05	6.49613	16.4894	0	0	0	518	518	518	30.7119	561	561	561	30.243	669	669	669	34.4984	31.8178	582.667	111	111	111	5.91331	80	80	80	4.36894	87	87	87	4.423	4.90175	92.6667	115	41
Peaxi162Scf00154g00018.1	A		FAD-binding Berberine family protein	Oxydation-reduction protcess	Metabolic process	1	AT5G44360.1	IPR016166	GO:0016614,GO:0008762,GO:0050660,GO:0003824,GO:0055114,GO:0016491	21	18	-19.3333	-6.27273	1.62191e-06	6.46649	6.55185	5.68288e-11	1.87126e-06	1.11917e-09	22	22	22	2.86848	24	24	24	2.84528	23	23	23	2.60827	2.77401	23	4	4	4	0.468618	4	4	4	0.480395	3	3	3	0.335406	0.42814	3.66667	14	1
Peaxi162Scf00276g00312.1	A		Branched-chain-amino-acid aminotransferase-like protein 3 [Morus notabilis]	aminotransferase class IV	Metabolic process	1	gb|EXB82272.1|	IPR001544	GO:0008152,GO:0003824	2104	1251	-1663.33	-5.99	0.000138694	6.16604	10.3072	0	0	0	1586	1586	1586	121.24	1998	1998	1998	138.875	2406	2406	2406	159.969	140.028	1996.67	302	302	302	20.7435	335	335	335	23.5884	363	363	363	23.7942	22.7087	333.333	174	14
Peaxi162Scf00451g00024.1	B		UDP-Glycosyltransferase superfamily protein	hexosyl transferase	Metabolic process	1	AT3G02100.1	IPR002213	GO:0008152,GO:0016758	226	163	-186	-100000	1.54839e-05	5.90848	11.5925	0	0	0	169	169	169	5.8306	163	163	163	5.11328	226	226	226	6.78158	5.90848	186	0	0	0	0	0	0	0	0	0	0	0	0	0	1	179	152
Peaxi162Scf00128g00135.1	A		UDP-galactose:fucoside alpha-3-galactosyltransferase [Morus notabilis]	hexosyl transferase	Metabolic process	1	gb|EXB82534.1|	IPR003388,IPR005069,IPR025322		170	134	-148	-5.26923	1.24252e-05	5.41789	14.1157	0	0	0	191	191	191	6.65055	183	183	183	5.79377	174	174	174	5.2695	5.90461	182.667	40	40	40	1.25145	43	43	43	1.37912	21	21	21	0.626996	1.08586	34.6667	34	3
Peaxi162Scf00385g00621.1	A		UDP-Glycosyltransferase superfamily protein	hexosyl transferase	Metabolic process	1	AT1G05675.1	IPR002213	GO:0008152,GO:0016758	2458	1737	-1905.67	-5.08357	0.000160041	5.28154	10.4365	0	0	0	2152	2152	2152	136.455	2125	2125	2125	122.516	2840	2840	2840	156.625	138.532	2372.33	382	382	382	21.7641	388	388	388	22.6615	630	630	630	34.2538	26.2265	466.667	245	82
Peaxi162Scf00378g00112.1	A		UDP-Glycosyltransferase superfamily protein	hexosyl transferase	Metabolic process	1	AT4G14090.1	IPR002213	GO:0008152,GO:0016758	497	331	-430.667	-5.07571	3.60851e-05	5.24447	12.263	0	0	0	436	436	436	31.8735	587	587	587	39.0182	586	586	586	37.2595	36.0504	536.333	105	105	105	6.89705	90	90	90	6.06032	122	122	122	7.64758	6.86832	105.667	181	65
Peaxi162Scf00009g01011.1	A		D-alanine--D-alanine ligase family		Metabolic process	1	AT3G08840.2	IPR016185,IPR011761,IPR005905	GO:0009252,GO:0008716,GO:0046872,GO:0005524,GO:0005737	1595	1151	-1403.33	-4.98297	0.000117742	5.15759	15.4405	0	0	0	1473	1473	1473	74.3137	1912	1912	1912	87.7081	1882	1882	1882	82.5813	81.5344	1755.67	317	317	317	14.37	322	322	322	14.9635	418	418	418	18.0827	15.8054	352.333	248	87
Peaxi162Scf00009g01010.1	A		D-alanine--D-alanine ligase family		Metabolic process	1	AT3G08840.2	IPR016185,IPR005905	GO:0009252,GO:0008716,GO:0005524,GO:0005737	683	485	-596.333	-4.98441	5.0047e-05	5.14508	15.3634	0	0	0	635	635	635	62.096	823	823	823	73.1771	780	780	780	66.3408	67.2046	746	140	140	140	12.3012	159	159	159	14.3218	150	150	150	12.5777	13.0669	149.667	100	34
Peaxi162Scf00109g00310.1	A		NAD(P)-binding Rossmann-fold superfamily protein	Oxydation-reduction protcess	Metabolic process	1	AT5G06060.1	IPR002347	GO:0008152,GO:0016491	42	32	-36	-100000	2.99516e-06	4.79994	10.365	0	0	0	32	29	32	4.63369	34	32	34	4.47653	42	38	42	5.2896	4.79994	36	0	0	0	0	0	0	0	0	0	0	0	0	0	1	0	0
Peaxi162Scf03648g00019.1	A		UDP-glucose:glucosyltransferase [Lycium barbarum]	hexosyl transferase	Metabolic process	1	dbj|BAG80557.1|	IPR002213	GO:0008152,GO:0016758	77	54	-62.3333	-100000	5.18917e-06	4.75402	10.0088	0	0	0	54	24	54	4.48051	56	28	56	4.22481	77	34	77	5.55675	4.75402	62.3333	0	0	0	0	0	0	0	0	0	0	0	0	0	1	1	0
Peaxi162Scf00372g01214.1	A		mitochondrial import inner membrane translocase subunit Tim17/Tim22/Tim23 family protein [Populus trichocarpa] gb|EEE82331.1| mitochondrial import inner membrane translocase subunit Tim17/Tim22/Tim23 family protein [Populus trichocarpa]	mitochondrial transport	Metabolic process	1	ref|XP_002303058.1|			17	9	-12.3333	-100000	1.02795e-06	2.91962	5.28479	1.25848e-07	0.00414393	1.68043e-06	9	9	9	2.31685	17	17	17	3.97914	11	11	11	2.46288	2.91962	12.3333	0	0	0	0	0	0	0	0	0	0	0	0	0	1	3	3
Peaxi162Scf03917g00006.1	A		UDP-glucose:glucosyltransferase [Lycium barbarum]	hexosyl transferase	Metabolic process	1	dbj|BAG80553.1|			19	16	-17.3333	-100000	1.44519e-06	2.69123	7.20751	5.69766e-13	1.87613e-08	1.35754e-11	16	16	16	2.6922	17	17	17	2.60089	19	18	19	2.78059	2.69123	17.3333	0	0	0	0	0	0	0	0	0	0	0	0	0	1	0	0
Peaxi162Scf00083g00619.1	A		NAD(P)-binding Rossmann-fold superfamily protein	Oxydation-reduction protcess	Metabolic process	1	AT1G62610.1	IPR002347	GO:0008152,GO:0016491	34	17	-23	-100000	1.91599e-06	2.25521	4.30341	1.68189e-05	0.553812	0.000159784	17	17	17	1.80927	34	34	34	3.29017	18	18	18	1.66618	2.25521	23	0	0	0	0	0	0	0	0	0	0	0	0	0	1	1	0
Peaxi162Scf00760g00221.1	C		UDP-Glycosyltransferase superfamily protein	hexosyl transferase	Metabolic process	1	AT1G22400.1	IPR002213	GO:0008152,GO:0016758	1173	420	-737.333	-2.11324	6.264e-05	2.17454	5.41969	5.97027e-08	0.00196589	8.3371e-07	1106	1106	1106	69.9824	1356	1356	1356	78.0151	1737	1735	1737	95.5937	81.1971	1399.67	564	564	564	32.0659	686	686	686	39.9823	737	737	737	39.9873	37.3452	662.333	361	214
Peaxi162Scf03917g00007.1	A		UDP-glucose:glucosyltransferase [Lycium barbarum]	hexosyl transferase	Metabolic process	1	dbj|BAG80557.1|	IPR002213	GO:0008152,GO:0016758	32	9	-22	-100000	1.80184e-06	1.4621	3.47058	0.000519335	1	0.00354198	9	8	9	0.662765	25	17	25	1.67395	32	22	32	2.04957	1.4621	22	0	0	0	0	0	0	0	0	0	0	0	0	0	1	0	0
Peaxi162Scf00611g00218.1	C		UDP-Glycosyltransferase superfamily protein	hexosyl transferase	Metabolic process	1	AT3G11340.1	IPR002213	GO:0008152,GO:0016758	50	19	-5.33333	-1.05281	7.43663e-07	1.09143	0.583379	0.559638	1	0.848346	109	109	109	7.13689	80	80	80	4.76275	130	130	130	7.40324	6.4343	106.333	90	90	90	5.29488	98	98	98	5.91042	115	115	115	6.45656	5.88729	101	78	25
Peaxi162Scf00618g00750.1	A		ferric reduction oxidase 2	iron metabolism	Metabolic process	1	AT1G01580.1	IPR017927,IPR013121,IPR013130	GO:0055114,GO:0016491	24	17	-21.3333	-100000	1.79806e-06	0.923505	8.08309	6.66134e-16	2.19345e-11	2.01049e-14	24	24	24	1.1138	23	23	23	0.97053	17	17	17	0.686184	0.923505	21.3333	0	0	0	0	0	0	0	0	0	0	0	0	0	1	1	0
Peaxi162Scf00343g00089.1	C		Peptide methionine sulfoxide reductase MsrA [Morus notabilis]	Oxydation-reduction protcess	Metabolic process	1	gb|EXC20513.1|	IPR002569	GO:0008113,GO:0055114	4	3	1.33333	1.14815	-8.90177e-08	-1.11898	-0.428137	0.668551	1	0.940319	8	8	8	1.01667	8	8	8	0.924416	11	11	11	1.21585	1.05231	9	11	11	11	1.25608	12	12	12	1.4047	8	8	8	0.871772	1.17752	10.3333	45	27
Peaxi162Scf00460g00061.1	A		palmate-like pentafoliata 1 transcription factor [Carica papaya]	C2H2-like	Transcription	2	gb|ADO15286.1|	IPR015880	GO:0046872	315	258	-280.333	-842	2.33775e-05	871.554	23.5077	0	0	0	258	258	258	30.4733	269	269	269	28.8894	315	315	315	32.3599	30.5742	280.667	0	0	0	0	0	0	0	0	1	1	1	0.101279	0.0337598	1	13	4
Peaxi162Scf00164g01138.1	B		GRAS family transcription factor family protein	GRAS	Transcription	2	AT2G01570.1	IPR005202		1557	1099	-1359.33	-816.6	0.000113004	820.797	13.455	0	0	0	1099	1099	1099	35.8233	1557	1557	1557	46.1469	1427	1427	1427	40.4565	40.8089	1361	0	0	0	0	5	5	5	0.150123	0	0	0	0	0.0500411	1.66667	265	116
Peaxi162Scf00420g00650.1	B	RAM1	GRAS family transcription factor	GRAS	Transcription	2	AT3G54220.1	IPR005202		1683	1247	-1407	-528.625	0.000117031	544.033	14.7312	0	0	0	1250	1250	1250	54.0154	1295	1295	1295	50.8819	1684	1684	1684	63.2916	56.0629	1409.67	1	1	1	0.0388274	4	4	4	0.159213	3	3	3	0.11116	0.103067	2.66667	90	58
Peaxi162Scf00047g00152.1	B		C2H2-like zinc finger protein	C2H2	Transcription	2	AT1G14580.1	IPR013087	GO:0046872,GO:0003676	174	164	-169.667	-510	1.41542e-05	528.087	22.52	0	0	0	174	174	174	14.5981	164	164	164	12.5105	172	172	172	12.5508	13.2198	170	0	0	0	0	0	0	0	0	1	1	1	0.0719394	0.0239798	1	116	55
Peaxi162Scf00691g00048.1	A		GRAS family transcription factor family protein	GRAS	Transcription	2	AT2G01570.1	IPR005202		464	410	-434.333	-435.333	3.6234e-05	450.773	36.0205	0	0	0	411	411	411	10.6166	430	430	430	10.0994	465	465	465	10.447	10.3877	435.333	1	1	1	0.0232099	1	1	1	0.0237931	1	1	1	0.0221494	0.0230508	1	106	12
Peaxi162Scf01390g00007.1	A		GRAS family transcription factor family protein	GRAS	Transcription	2	AT1G14920.1	IPR005202		144	93	-121.667	-366	1.01721e-05	379.8	8.03995	8.88178e-16	2.92459e-11	2.6539e-14	129	35	129	32.9267	93	24	93	21.5838	144	36	144	31.9681	28.8262	122	0	0	0	0	1	1	1	0.235108	0	0	0	0	0.0783695	1	10	2
Peaxi162Scf00690g00016.1	B		ovate family protein 7	transcription	Transcription	2	AT2G18500.1	IPR006458		263	176	-229	-344.5	1.90186e-05	361.942	10.7635	0	0	0	176	176	176	18.2791	263	263	263	24.8361	250	250	250	22.5828	21.8994	229.667	0	0	0	0	0	0	0	0	2	2	2	0.178112	0.0593707	1	50	43
Peaxi162Scf00624g00051.1	B		GRAS family transcription factor	GRAS	Transcription	2	AT3G54220.1	IPR005202		820	595	-679.667	-340.833	5.65196e-05	355.754	13.7937	0	0	0	597	597	597	34.7124	628	628	628	33.2014	820	820	820	41.4687	36.4608	681.667	2	2	2	0.104489	0	0	0	0	4	4	4	0.199431	0.101307	2	276	130
Peaxi162Scf00038g00723.1	B		AP2-like ethylene-responsive transcription factor	AP2	Transcription	2	sp|Q94AN4|AP2L1_ARATH	IPR016177	GO:0003677,GO:0006355,GO:0003700	539	330	-422.667	-318	3.50133e-05	332.008	9.17554	0	0	0	332	332	332	27.0989	401	401	401	29.7608	539	539	539	38.2648	31.7081	424	2	2	2	0.146681	0	0	0	0	2	2	2	0.13998	0.0955537	1.33333	214	144
Peaxi162Scf00351g00112.1	A		NAC domain protein,	NAC transcription factor	Transcription	2	ref|XP_007027296.1|	IPR003441	GO:0003677,GO:0006355	106	99	-101	-304	8.42616e-06	314.782	17.3537	0	0	0	99	99	99	17.7487	99	99	99	16.1381	106	106	106	16.5285	16.8051	101.333	0	0	0	0	1	1	1	0.165136	0	0	0	0	0.0550452	1	10	3
Peaxi162Scf00456g00017.1	A		AP2-like ethylene-responsive transcription factor	AP2	Transcription	2	sp|Q94AN4|AP2L1_ARATH	IPR016177	GO:0003677,GO:0006355,GO:0003700	95	44	-65.3333	-197	5.41787e-06	202.756	4.78536	1.70678e-06	0.0562009	1.92469e-05	58	58	58	4.12005	44	44	44	2.84193	95	95	95	5.86941	4.27713	65.6667	0	0	0	0	0	0	0	0	1	1	1	0.060911	0.0203037	1	0	0
Peaxi162Scf00195g00122.1	B		conserved hypothetical protein [Ricinus communis] gb|EEF46785.1| conserved hypothetical protein [Ricinus communis]	transcription	Transcription	2	ref|XP_002515336.1|	IPR024738	GO:0070461	4802	3357	-4151.33	-181.493	0.000344632	185.639	15.7698	0	0	0	3379	3379	3379	79.9466	4331	4331	4331	93.1721	4813	4813	4813	99.0431	90.7206	4174.33	36	36	36	0.765324	22	22	22	0.479451	11	11	11	0.223165	0.489313	23	483	338
Peaxi162Scf01390g00037.1	B		GRAS family transcription factor	GRAS	Transcription	2	AT3G54220.1	IPR005202		263	191	-225.667	-136.4	1.88386e-05	140.095	12.1607	0	0	0	225	63	225	17.07	193	67	193	13.3135	264	76	264	17.4201	15.9345	227.333	2	1	2	0.136336	2	1	2	0.139762	1	0	1	0.0650535	0.113717	1.66667	166	89
Peaxi162Scf00063g02324.1	A		Homeobox-leucine zipper protein HDG11	MYB	Transcription	2	sp|Q9FX31|HDG11_ARATH	IPR009057,IPR002913,IPR023393	GO:0008289,GO:0005634,GO:0003677,GO:0006355,GO:0043565,GO:0003700	345	301	-326	-123.25	2.72022e-05	127.798	30.9227	0	0	0	305	305	305	12.7587	345	345	345	13.1224	336	336	336	12.2248	12.702	328.667	0	0	0	0	4	4	4	0.154127	4	4	4	0.143479	0.099202	2.66667	2	1
Peaxi162Scf00182g00711.1	B		NAC domain protein,	NAC transcription factor	Transcription	2	ref|XP_007027296.1|	IPR003441	GO:0003677,GO:0006355	375	191	-277.667	-120	2.29098e-05	123.454	6.37625	1.81478e-10	5.9757e-06	3.40884e-09	193	193	193	19.0589	270	270	270	24.2432	377	377	377	32.3801	25.2274	280	2	2	2	0.17746	2	2	2	0.18192	3	3	3	0.254029	0.20447	2.33333	137	79
Peaxi162Scf00089g00027.1	B		GRAS family transcription factor family protein	GRAS	Transcription	2	AT1G14920.1	IPR005202		313	197	-253	-109.429	2.09758e-05	110.076	10.1916	0	0	0	198	55	198	12.8525	255	71	255	15.0504	313	87	313	17.6711	15.1913	255.333	1	0	1	0.0583248	6	1	6	0.358743	0	0	0	0	0.139023	2.33333	266	170
Peaxi162Scf00228g00110.1	A		GRAS family transcription factor family protein	GRAS	Transcription	2	AT2G01570.1	IPR005202		197	139	-159.667	-69.4286	1.32968e-05	72.3309	11.0225	0	0	0	146	146	146	8.17356	142	142	142	7.22823	198	198	198	9.64094	8.34758	162	3	3	3	0.150907	1	1	1	0.0515665	3	3	3	0.144013	0.115495	2.33333	8	3
Peaxi162Scf00177g00109.1	B		AP2-like ethylene-responsive transcription factor	AP2	Transcription	2	sp|Q94AN4|AP2L1_ARATH	IPR016177	GO:0003677,GO:0006355,GO:0003700	1045	737	-861.333	-100000	7.1557e-05	63.9286	13.1311	0	0	0	737	737	737	59.5113	802	802	802	58.8832	1045	1045	1045	73.3912	63.9286	861.333	0	0	0	0	0	0	0	0	0	0	0	0	0	1	86	65
Peaxi162Scf00102g01713.1	A		Ethylene-responsive transcription factor ERF061	ERF	Transcription	2	sp|Q9C7W2|ERF61_ARATH	IPR016177	GO:0003677,GO:0006355,GO:0003700	65	30	-45	-46	3.73645e-06	48.5849	4.65309	3.26998e-06	0.107674	3.52798e-05	30	30	30	2.87761	65	65	65	5.66904	43	43	43	3.58736	4.04467	46	0	0	0	0	0	0	0	0	3	3	3	0.246748	0.0822492	1	57	4
Peaxi162Scf00166g00107.1	B		Ethylene-responsive transcription factor [Morus notabilis]	ERF	Transcription	2	gb|EXB38029.1|	IPR016177	GO:0003677,GO:0006355,GO:0003700	1025	561	-789.667	-42.5614	6.52919e-05	43.8257	7.81119	5.77316e-15	1.90099e-10	1.61924e-13	582	582	582	43.0694	810	810	810	54.5025	1034	1034	1034	66.5522	54.7081	808.667	27	27	27	1.79531	9	9	9	0.613477	21	21	21	1.33256	1.24712	19	258	167
Peaxi162Scf00102g01519.1	B		nuclear factor Y, subunit C2	transcription	Transcription	2	AT1G56170.1	IPR009072,IPR027170	GO:0016602,GO:0006355,GO:0046982,GO:0043565,GO:0005622,GO:0003700	201	130	-171.667	-100000	1.42418e-05	43.4859	10.4548	0	0	0	130	130	130	35.9217	184	184	184	46.2293	201	201	201	48.3066	43.4859	171.667	0	0	0	0	0	0	0	0	0	0	0	0	0	1	79	29
Peaxi162Scf01084g00119.1	A		MADS-box transcription factor 16	MADS	Transcription	2	sp|Q944S9|MAD16_ORYSJ	IPR002100,IPR002487	GO:0005634,GO:0003677,GO:0006355,GO:0003700,GO:0046983	409	286	-329	-40.48	2.73686e-05	41.9119	11.0004	0	0	0	294	294	294	38.168	302	302	302	35.6488	416	416	416	46.9723	40.263	337.333	8	8	8	0.933197	7	7	7	0.837067	10	10	10	1.1132	0.961155	8.33333	74	49
Peaxi162Scf00009g00321.1	A		conserved hypothetical protein [Ricinus communis] gb|EEF52122.1| conserved hypothetical protein [Ricinus communis]	transcription	Transcription	2	ref|XP_002511520.1|	IPR009500		15	10	-12	-37	9.95908e-07	38.0866	5.81533	6.05139e-09	0.00019926	9.67282e-08	10	10	10	1.60207	12	12	12	1.74803	15	15	15	2.09011	1.81341	12.3333	0	0	0	0	0	0	0	0	1	1	1	0.137374	0.0457912	1	0	0
Peaxi162Scf00314g00633.1	A		Floricaula/leafy homolog 1	transcription factor	Transcription	2	sp|Q40504|FL1_TOBAC	IPR002910	GO:0003677,GO:0006355	14	7	-11.3333	-35	9.43781e-07	36.1454	5.028	4.95633e-07	0.0163202	6.06474e-06	7	7	7	0.510491	14	14	14	0.928333	14	14	14	0.888003	0.775609	11.6667	0	0	0	0	1	1	1	0.0671738	0	0	0	0	0.0223913	1	5	2
Peaxi162Scf00141g01227.1	A		myb-like HTH transcriptional regulator family protein	MYB	Transcription	2	AT2G01060.1	IPR025756,IPR009057	GO:0003677,GO:0003682	117	70	-85.6667	-100000	7.09927e-06	32.3757	6.44666	1.14341e-10	3.76501e-06	2.18896e-09	70	70	70	28.8812	70	70	70	26.2604	117	117	117	41.9855	32.3757	85.6667	0	0	0	0	0	0	0	0	0	0	0	0	0	1	1	0
Peaxi162Scf00228g00111.1	B		GRAS family transcription factor family protein	GRAS	Transcription	2	AT2G01570.1	IPR005202		829	593	-744	-100000	6.17888e-05	30.0096	14.3464	0	0	0	593	592	593	26.0358	810	810	810	32.336	829	828	829	31.6568	30.0096	744	0	0	0	0	0	0	0	0	0	0	0	0	0	1	99	38
Peaxi162Scf00228g00007.1	A		GRAS family transcription factor family protein	GRAS	Transcription	2	AT1G14920.1	IPR005202		105	38	-73	-28.375	6.00044e-06	29.4677	4.30992	1.63314e-05	0.537759	0.000155637	40	40	40	2.48404	82	82	82	4.63018	105	105	105	5.67132	4.26185	75.6667	2	2	2	0.111599	0	0	0	0	6	6	6	0.3195	0.1437	2.66667	11	5
Peaxi162Scf00024g00091.1	B		Unknown protein	C2H2	Transcription	2		IPR013087	GO:0046872,GO:0003676	207	148	-180.667	-100000	1.50403e-05	26.2219	13.0169	0	0	0	148	148	148	23.3383	207	207	207	29.6799	187	187	187	25.6475	26.2219	180.667	0	0	0	0	0	0	0	0	0	0	0	0	0	1	58	29
Peaxi162Scf00058g00263.1	A		GRAS family transcription factor family protein	GRAS	Transcription	2	AT2G01570.1	IPR005202		321	233	-272.333	-25.0294	2.26886e-05	25.8231	15.1293	0	0	0	244	244	244	12.7146	275	275	275	13.0296	332	332	332	15.0469	13.597	283.667	12	12	12	0.561856	11	11	11	0.527977	11	11	11	0.491503	0.527112	11.3333	71	15
Peaxi162Scf00015g00067.1	B		AP2/ERF domain-containing transcription factor, putative [Theobroma cacao] gb|EOY23795.1| AP2/ERF domain-containing transcription factor, putative [Theobroma cacao]	AP2	Transcription	2	ref|XP_007039294.1|	IPR016177	GO:0003677,GO:0006355,GO:0003700	400	264	-336.667	-100000	2.79309e-05	24.9378	11.8626	0	0	0	264	264	264	21.3175	346	346	346	25.4035	400	400	400	28.0923	24.9378	336.667	0	0	0	0	0	0	0	0	0	0	0	0	0	1	76	49
Peaxi162Scf00129g00230.1	A		NAC domain protein,	NAC transcription factor	Transcription	2	ref|XP_007032517.1|	IPR003441	GO:0003677,GO:0006355	396	198	-262.667	-22.2973	2.16925e-05	22.7701	4.65257	3.27828e-06	0.107947	3.53461e-05	209	209	209	17.2462	210	210	210	15.7562	406	406	406	29.1387	20.7137	275	16	16	16	1.18631	11	11	11	0.836084	10	10	10	0.707569	0.909988	12.3333	242	159
Peaxi162Scf00073g01923.1	A		Transcriptional coactivator/pterin dehydratase	transcription	Transcription	2	AT5G51110.1	IPR001533	GO:0008124,GO:0006729	489	353	-433.333	-21.9677	3.60815e-05	22.6068	16.014	0	0	0	374	374	374	51.4361	481	481	481	60.1488	507	507	507	60.6458	57.4102	454	23	23	23	2.8422	21	21	21	2.66027	18	18	18	2.12271	2.54173	20.6667	13	2
Peaxi162Scf00185g00827.1	A		AP2-like ethylene-responsive transcription factor	AP2	Transcription	2	sp|Q94AN4|AP2L1_ARATH	IPR016177	GO:0003677,GO:0006355,GO:0003700	377	241	-298.333	-20.4565	2.48866e-05	21.1703	9.24858	0	0	0	295	295	295	22.2684	259	259	259	17.7768	387	387	387	25.4082	21.8178	313.667	18	18	18	1.22087	10	10	10	0.695308	18	18	18	1.16509	1.02709	15.3333	11	3
Peaxi162Scf00452g00037.1	A		GRAS family transcription factor family protein	GRAS	Transcription	2	AT1G14920.1	IPR005202		82	61	-70.6667	-20.2727	5.88892e-06	20.8259	13.6417	0	0	0	65	65	65	3.52745	75	75	75	3.70079	83	83	83	3.91761	3.71528	74.3333	6	6	6	0.29257	4	4	4	0.199948	1	1	1	0.0465338	0.179684	3.66667	14	2
Peaxi162Scf00931g00117.1	A		DNA binding protein, putative [Ricinus communis] gb|EEF52579.1| DNA binding protein, putative [Ricinus communis]	MYB	Transcription	2	ref|XP_002510392.1|	IPR009057	GO:0003677,GO:0003682	22	9	-14.6667	-15.6667	1.22297e-06	16.5367	4.3509	1.35583e-05	0.446448	0.000130923	10	10	10	3.10505	22	22	22	6.21122	15	15	15	4.05094	4.45574	15.6667	1	1	1	0.278997	0	0	0	0	2	2	2	0.5325	0.270499	1	4	0
Peaxi162Scf00071g00098.1	A		scarecrow-like 3	GRAS	Transcription	2	AT1G50420.1	IPR005202		330	214	-280.667	-100000	2.34749e-05	16.5125	7.98268	1.33227e-15	4.38689e-11	3.90988e-14	298	298	298	18.9356	214	214	214	12.3641	330	330	330	18.2378	16.5125	280.667	0	0	0	0	0	0	0	0	0	0	0	0	0	1	3	2
Peaxi162Scf00164g01137.1	A		GRAS family transcription factor family protein	GRAS	Transcription	2	AT2G01570.1	IPR005202		212	142	-168	-13.6	1.40062e-05	14.0424	10.9019	0	0	0	157	157	157	6.33872	166	166	166	6.0939	221	221	221	7.76051	6.73104	181.333	15	15	15	0.544156	9	9	9	0.334699	16	16	16	0.553914	0.47759	13.3333	19	6
Peaxi162Scf00061g00915.1	A		Transcription factor jumonji (jmjC) domain-containing protein	jumonji	Transcription	2	AT1G11950.1	IPR003347,IPR001841,IPR014977	GO:0005515,GO:0008270	18	16	-15.6667	-12.75	1.31375e-06	13.5899	5.85654	4.7261e-09	0.000155621	7.65475e-08	18	18	18	0.46179	17	17	17	0.396558	16	16	16	0.357017	0.405122	17	0	0	0	0	0	0	0	0	4	4	4	0.0879941	0.0293314	1.33333	2	1
Peaxi162Scf00009g00621.1	A		Duplicated homeodomain-like superfamily protein, putative [Theobroma cacao] gb|EOY20284.1| Duplicated homeodomain-like superfamily protein, putative [Theobroma cacao]	MYB	Transcription	2	ref|XP_007099739.1|	IPR009057	GO:0003677,GO:0003682	25	10	-15.6667	-12.75	1.30362e-06	13.0617	3.9672	7.27211e-05	1	0.000607603	15	15	15	1.45268	11	11	11	0.968631	25	25	25	2.1058	1.50904	17	3	3	3	0.261055	1	1	1	0.0892051	0	0	0	0	0.116753	1.33333	5	1
Peaxi162Scf00070g00045.1	A		basic helix-loop-helix (bHLH) DNA-binding superfamily protein	bHLH	Transcription	2	AT2G16910.1	IPR025610,IPR011598	GO:0046983	54	14	-30	-12.25	2.45005e-06	12.3036	2.70514	0.00682752	1	0.0330661	16	16	16	0.830869	26	26	26	1.22764	56	56	56	2.52928	1.52926	32.6667	2	2	2	0.0933197	4	4	4	0.19133	2	2	2	0.0890561	0.124568	2.66667	9	1
Peaxi162Scf00058g00102.1	A		GRAS family transcription factor	GRAS	Transcription	2	AT4G37650.1	IPR005202		272	165	-214.333	-11.7167	1.7843e-05	12.0779	10.4602	0	0	0	189	189	189	12.9966	230	230	230	14.3807	284	284	284	16.9856	14.7876	234.333	12	12	12	0.741444	24	24	24	1.52015	24	24	24	1.41514	1.22558	20	29	7
Peaxi162Scf00045g01527.1	A		Transcriptional factor B3 family protein	B3	Transcription	2	AT4G31650.1	IPR015300	GO:0003677	23	8	-13.3333	-11	1.09927e-06	11.2073	3.05226	0.00227128	1	0.0129147	9	9	9	1.04661	11	11	11	1.16311	24	24	24	2.42744	1.54572	14.6667	2	2	2	0.208978	1	1	1	0.107115	1	1	1	0.0997153	0.138603	1.33333	19	5
Peaxi162Scf00495g00016.1	A		GRAS family transcription factor	GRAS	Transcription	2	AT3G54220.1	IPR005202		489	372	-417.333	-10.7054	3.4893e-05	11.0814	19.3989	0	0	0	415	415	415	26.7081	442	442	442	25.8644	524	524	524	29.3307	27.3011	460.333	43	43	43	2.48653	35	35	35	2.07478	51	51	51	2.8144	2.45857	43	77	33
Peaxi162Scf00228g00224.1	B		GRAS family transcription factor family protein	GRAS	Transcription	2	AT2G01570.1	IPR005202		333	251	-297	-100000	2.47227e-05	9.34189	18.1892	0	0	0	251	251	251	8.58101	307	306	307	9.54308	333	333	333	9.90159	9.34189	297	0	0	0	0	0	0	0	0	0	0	0	0	0	1	36	31
Peaxi162Scf00314g01041.1	A		AP2-like ethylene-responsive transcription factor	AP2	Transcription	2	sp|Q94AN4|AP2L1_ARATH	IPR016177	GO:0003677,GO:0006355,GO:0003700	340	270	-291.667	-8.41525	2.44076e-05	8.65465	11.8731	0	0	0	291	291	291	23.5608	347	347	347	25.5454	355	355	355	24.999	24.7017	331	82	82	82	5.96544	21	21	21	1.56613	15	15	15	1.04138	2.85765	39.3333	72	37
Peaxi162Scf01160g00124.1	A		GRAS family transcription factor family protein	GRAS	Transcription	2	AT2G01570.1	IPR005202		261	145	-185	-7.60714	1.54342e-05	7.80387	6.56409	5.23526e-11	1.72387e-06	1.03411e-09	192	192	192	10.911	171	171	171	8.83581	276	276	276	13.6417	11.1295	213	15	15	15	0.765926	43	43	43	2.25083	26	26	26	1.26695	1.4279	28	6	3
Peaxi162Scf00463g10017.1	B		Ethylene-responsive transcription factor [Medicago truncatula] gb|AES80852.1| Ethylene-responsive transcription factor [Medicago truncatula]	ERF	Transcription	2	ref|XP_003624634.1|	IPR016177	GO:0003677,GO:0006355,GO:0003700	631	387	-532.333	-7.43952	4.43793e-05	7.67226	10.7967	0	0	0	478	478	478	43.6269	670	670	670	55.6015	697	697	697	55.3293	51.5193	615	91	91	91	7.46275	66	66	66	5.54856	91	91	91	7.12179	6.71103	82.6667	573	177
Peaxi162Scf00186g00117.1	A		Basic-leucine zipper (bZIP) transcription factor family protein	bZIP	Transcription	2	AT4G38900.2	IPR004827	GO:0006355,GO:0043565,GO:0003700	89	81	-84.6667	-100000	7.06272e-06	7.65314	15.9374	0	0	0	81	81	81	7.9209	84	84	84	7.46886	89	89	89	7.56965	7.65314	84.6667	0	0	0	0	0	0	0	0	0	0	0	0	0	1	2	1
Peaxi162Scf00002g00416.1	A		embryo sac development arrest 14	transcription	Transcription	2	AT3G60360.1	IPR007144	GO:0032040,GO:0006364	46	35	-38.3333	-7.38889	3.20976e-06	7.57149	8.07582	6.66134e-16	2.19345e-11	2.01049e-14	41	41	41	4.99951	47	47	47	5.21107	45	45	45	4.77257	4.99438	44.3333	11	11	11	1.20522	6	6	6	0.673914	1	1	1	0.10456	0.661232	6	124	19
Peaxi162Scf00096g00151.1	A		Unknown protein	MADS	Transcription	2		IPR002100	GO:0003677,GO:0046983	254	143	-194.333	-6.94898	1.6259e-05	7.22409	8.94946	0	0	0	183	183	183	27.5589	241	241	241	32.9999	257	257	257	33.662	31.4069	227	3	3	3	0.405941	40	40	40	5.54856	55	55	55	7.10222	4.35224	32.6667	19	7
Peaxi162Scf00591g00074.1	A		MADS-box transcription factor 4	MADS	Transcription	2	sp|Q40703|MADS4_ORYSJ	IPR002100,IPR002487	GO:0005634,GO:0003677,GO:0006355,GO:0003700,GO:0046983	48	38	-43	-100000	3.57953e-06	7.01868	11.3343	0	0	0	38	38	38	6.73248	43	43	43	6.92701	48	48	48	7.39654	7.01868	43	0	0	0	0	0	0	0	0	0	0	0	0	0	1	1	0
Peaxi162Scf00993g00011.1	A		Dof-type zinc finger DNA-binding family protein	DOF	Transcription	2	AT5G66940.1	IPR003851	GO:0003677,GO:0006355	24	19	-21	-6.72727	1.76354e-06	6.9963	6.90936	4.86855e-12	1.60312e-07	1.06237e-10	26	26	26	3.0119	23	23	23	2.42259	25	25	25	2.51886	2.65112	24.6667	5	5	5	0.520437	2	2	2	0.213406	4	4	4	0.397327	0.377057	3.66667	162	60
Peaxi162Scf00680g00634.1	A		AT hook motif DNA-binding family protein	transcription	Transcription	2	AT2G33620.1	IPR005175		25	17	-19	-6.7	1.59748e-06	6.89532	6.21087	5.26936e-10	1.73509e-05	9.48657e-09	21	21	21	1.98275	26	26	26	2.23207	20	20	20	1.64239	1.95241	22.3333	3	3	3	0.254508	6	6	6	0.521808	1	1	1	0.0809601	0.285759	3.33333	2	1
Peaxi162Scf00012g00295.1	A		GRAS family transcription factor	GRAS	Transcription	2	AT3G49950.1	IPR005202		755	374	-574	-6.53698	4.76592e-05	6.68133	6.90678	4.95781e-12	1.63251e-07	1.0797e-10	480	480	480	32.7826	747	747	747	46.3883	806	806	806	47.8777	42.3495	677.667	51	51	51	3.1297	154	154	154	9.68796	106	106	106	6.20767	6.34178	103.667	299	108
Peaxi162Scf00038g01745.1	A		PHD finger protein ALFIN-LIKE 4	transcription factor	Transcription	2	sp|Q7XUW3|ALFL4_ORYSJ	IPR021998,IPR013083	GO:0042393,GO:0005515,GO:0006355,GO:0008270	129	86	-103.667	-6.45614	8.69147e-06	6.67075	9.52146	0	0	0	116	116	116	16.6372	105	105	105	13.6929	147	147	147	18.3373	16.2224	122.667	18	18	18	2.31966	20	20	20	2.64217	19	19	19	2.33666	2.43283	19	42	16
Peaxi162Scf00075g01527.1	A		GRAS family transcription factor	GRAS	Transcription	2	AT4G37650.1	IPR005202		562	316	-472.667	-6.27138	3.93477e-05	6.44715	7.81135	5.55112e-15	1.82787e-10	1.55829e-13	407	407	407	30.0452	641	641	641	43.0253	639	639	639	41.0277	38.0327	562.333	91	91	91	6.03605	79	79	79	5.37177	99	99	99	6.26667	5.89149	89.6667	122	10
Peaxi162Scf00026g00203.1	A		ZPT4-3 [Petunia x hybrida]	transcription	Transcription	2	dbj|BAA20137.1|	IPR015880	GO:0046872	13	8	-10.6667	-5	9.03196e-07	5.19332	4.71492	2.41812e-06	0.0796239	2.66034e-05	15	15	15	0.819936	10	10	10	0.497021	15	15	15	0.713142	0.6767	13.3333	4	4	4	0.196462	2	2	2	0.1007	2	2	2	0.0937432	0.130302	2.66667	11	3
Peaxi162Scf01425g00113.1	A		NAC domain protein	NAC transcription factor	Transcription	2	ref|XP_003617382.1|	IPR003441	GO:0003677,GO:0006355	222	138	-170.333	-4.93077	1.42457e-05	5.07213	7.75857	8.65974e-15	2.85148e-10	2.38817e-13	169	169	169	12.5993	222	222	222	15.0487	250	250	250	16.2105	14.6195	213.667	71	71	71	4.75607	28	28	28	1.92277	31	31	31	1.98172	2.88685	43.3333	29	17
Peaxi162Scf00463g00134.1	C		AP2/B3-like transcriptional factor family protein, putative [Theobroma cacao] gb|EOX91270.1| AP2/B3-like transcriptional factor family protein, putative [Theobroma cacao]	B3	Transcription	2	ref|XP_007047113.1|	IPR015300	GO:0003677	253	143	-193.667	-4.77273	1.61934e-05	4.90796	9.08037	0	0	0	196	196	196	9.29657	244	244	244	10.5231	295	294	295	12.1698	10.6632	245	53	53	53	2.25878	59	59	59	2.57768	42	42	42	1.70819	2.18155	51.3333	51	27
Peaxi162Scf00481g00041.1	A		lateral shoot inducing factor [Petunia x hybrida] dbj|BAD07404.1| C2H2-type zinc finger protein [Petunia x hybrida]	C2H2	Transcription	2	dbj|BAB58897.1|	IPR013087	GO:0046872,GO:0003676	19	12	-16.3333	-100000	1.3521e-06	3.63467	6.94661	3.7419e-12	1.23213e-07	8.26934e-11	12	12	12	2.91474	18	18	18	3.97536	19	19	19	4.01392	3.63467	16.3333	0	0	0	0	0	0	0	0	0	0	0	0	0	1	1	0
Peaxi162Scf00010g01323.1	A		Replication factor C subunit 3	transcription	Transcription	2	sp|Q8VXX4|RFC3_ARATH	IPR008921,IPR027417	GO:0003677,GO:0006260	82	49	-62.6667	-100000	5.1979e-06	2.29522	7.54067	4.68514e-14	1.54272e-09	1.22633e-12	49	49	49	1.95993	57	57	57	2.07303	82	82	82	2.8527	2.29522	62.6667	0	0	0	0	0	0	0	0	0	0	0	0	0	1	7	3
Peaxi162Scf00694g00316.1	A		RNA polymerase sigma-C factor	transcription	Transcription	2	sp|Q03066|RPSC_NOSS1	IPR014284	GO:0003677,GO:0006355,GO:0016987,GO:0003700,GO:0006352	26	7	-16	-100000	1.30944e-06	1.02174	3.12373	0.00178573	1	0.010502	7	7	7	0.496078	15	15	15	0.966559	26	26	26	1.60258	1.02174	16	0	0	0	0	0	0	0	0	0	0	0	0	0	1	3	0
Peaxi162Scf00249g00718.1	C		ERF transcription factor [Pisum sativum]	ERF	Transcription	2	gb|ABQ85893.1|	IPR016177	GO:0003677,GO:0006355,GO:0003700	3	1	0.333333	1.25	-2.18181e-08	-1.19532	-0.230948	0.817355	1	1	1	1	1	0.0901766	3	3	3	0.245981	0	0	0	0	0.112052	1.33333	2	2	2	0.162052	1	1	1	0.0830623	2	2	2	0.154648	0.133254	1.66667	40	8
Peaxi162Scf00406g00615.1	A		Cysteine proteinases superfamily protein	protease	Protein metabolic process	3	AT2G34080.1	IPR013128,IPR025661,IPR025660	GO:0008234,GO:0006508	5130	2050	-3322.67	-9969	0.000274506	10223.3	3.99546	6.45695e-05	1	0.000545165	2789	2677	2789	247.064	2050	1982	2050	165.12	5130	4937	5130	395.253	269.146	3323	0	0	0	0	0	0	0	0	1	1	1	0.0759596	0.0253199	1	7	1
Peaxi162Scf00302g00812.1	B		Subtilase family protein	protease	Protein metabolic process	3	AT1G04110.1	IPR023827,IPR015500	GO:0004252,GO:0006508,GO:0042802,GO:0043086	1682	1104	-1356	-4069	0.000112902	4205.36	8.91757	0	0	0	1104	1104	1104	21.8903	1682	1682	1682	30.3245	1283	1283	1283	22.1261	24.7803	1356.33	0	0	0	0	0	0	0	0	1	1	1	0.0170021	0.00566738	1	392	254
Peaxi162Scf00620g00418.1	B		Subtilase family protein	protease	Protein metabolic process	3	AT1G04110.1	IPR023827,IPR015500	GO:0004252,GO:0006508,GO:0042802,GO:0043086	17853	13801	-15478.3	-3572.92	0.00128818	3685.85	21.9989	0	0	0	13805	13805	13805	281.702	14786	14786	14786	274.341	17857	17857	17857	316.927	290.99	15482.7	5	5	5	0.0916758	4	4	4	0.0751837	4	4	4	0.0699899	0.0789498	4.33333	637	489
Peaxi162Scf00117g01128.1	A		Cysteine proteinases superfamily protein	protease	Protein metabolic process	3	AT2G27420.1	IPR013128,IPR025661,IPR025660	GO:0008234,GO:0006508	6583	2365	-4183	-2092.5	0.00034569	2157.3	3.68776	0.000226241	1	0.00169694	3604	3604	3604	176.502	2368	2368	2368	105.447	6583	6583	6583	280.405	187.451	4185	3	3	3	0.132013	0	0	0	0	3	3	3	0.125982	0.0859983	2	45	6
Peaxi162Scf00262g00149.1	A		Cysteine proteinases superfamily protein	protease	Protein metabolic process	3	AT2G34080.1	IPR013128,IPR025661,IPR025660	GO:0008234,GO:0006508	4836	1667	-3008.67	-1806.2	0.000248339	1843.87	3.50217	0.000461492	1	0.00319311	2526	2526	2526	221.809	1668	1668	1668	133.177	4837	4837	4837	369.418	241.468	3010.33	3	3	3	0.2367	1	1	1	0.0808828	1	1	1	0.0752952	0.130959	1.66667	11	1
Peaxi162Scf00436g00613.1	B		Vacuolar-processing enzyme	protein degradation	Protein metabolic process	3	sp|P49043|VPE_CITSI	IPR001096	GO:0006508,GO:0004197	17435	10856	-13607.3	-1633.88	0.00113148	1679.68	8.19636	2.22045e-16	7.31148e-12	6.87816e-15	12540	12477	12540	457.809	10865	10817	10865	360.663	17442	17344	17442	553.833	457.435	13615.7	9	9	9	0.29523	9	9	9	0.302649	7	7	7	0.219132	0.272337	8.33333	37	20
Peaxi162Scf00003g04030.1	A		Cysteine proteinases superfamily protein	protease	Protein metabolic process	3	AT2G34080.1	IPR013128,IPR025661,IPR025660	GO:0008234,GO:0006508	4714	1336	-2672	-1604.2	0.0002193	1635.12	2.80919	0.00496662	1	0.0252768	1968	1968	1968	201.613	1338	1338	1338	124.633	4715	4715	4715	420.118	248.788	2673.67	1	1	1	0.09205	2	2	2	0.188727	2	2	2	0.175689	0.152155	1.66667	9	2
Peaxi162Scf00436g00516.1	B		Vacuolar-processing enzyme	protein degradation	Protein metabolic process	3	sp|P49044|VPE_VICSA	IPR001096	GO:0006508,GO:0004197	2641	1837	-2162	-1298.2	0.000179983	1329.9	10.9833	0	0	0	2010	2010	2010	128.807	1839	1839	1839	107.154	2642	2642	2642	147.256	127.739	2163.67	2	2	2	0.11516	2	2	2	0.118054	1	1	1	0.0549495	0.0960548	1.66667	56	35
Peaxi162Scf00003g01725.1	A		serine carboxypeptidase-like 40	protease	Protein metabolic process	3	AT3G63470.1	IPR001563	GO:0006508,GO:0004185	1072	952	-1016	-1017	8.47566e-05	1068.53	55.1612	0	0	0	953	953	953	69.3319	1072	1072	1072	70.9121	1026	1026	1026	64.9208	68.3883	1017	0	0	0	0	1	1	1	0.0670116	2	2	2	0.124765	0.0639254	1	4	1
Peaxi162Scf00674g00111.1	A		Cysteine proteinases superfamily protein	protease	Protein metabolic process	3	AT5G50260.1	IPR013128,IPR025661,IPR025660	GO:0008234,GO:0006508	2986	1338	-2120	-796	0.0001762	811.839	4.86908	1.12122e-06	0.0369194	1.29906e-05	2040	1736	2040	179.657	1341	1122	1341	107.381	2987	2554	2987	228.795	171.944	2122.67	4	2	4	0.316523	3	2	3	0.243358	1	1	1	0.0755154	0.211799	2.66667	37	17
Peaxi162Scf00674g00212.1	A		Cysteine proteinases superfamily protein	protease	Protein metabolic process	3	AT2G34080.1	IPR013128,IPR025661,IPR025660	GO:0008234,GO:0006508	5413	2272	-3723.33	-621.556	0.000309016	643.929	4.47907	7.49676e-06	0.246853	7.55596e-05	3493	2985	3493	307.619	2277	1944	2277	182.332	5418	4646	5418	415.001	301.651	3729.33	5	4	5	0.395654	5	4	5	0.405596	8	8	8	0.604123	0.468458	6	21	1
Peaxi162Scf00147g01821.1	A		F-box protein	ubiquitination	Protein metabolic process	3	sp|Q9SFC7|FB135_ARATH	IPR017451		214	178	-197.333	-593	1.65077e-05	615.73	24.3604	0	0	0	201	201	201	18.9185	178	178	178	15.2334	214	214	214	17.5186	17.2235	197.667	0	0	0	0	0	0	0	0	1	1	1	0.0807071	0.0269024	1	1	0
Peaxi162Scf00302g00085.1	B		Subtilase family protein	protease	Protein metabolic process	3	AT3G14067.1	IPR015500	GO:0004252,GO:0006508,GO:0042802,GO:0043086	4512	2625	-3616	-434.92	0.000299876	447.165	7.75464	8.88178e-15	2.92459e-10	2.44736e-13	2634	2634	2634	106.774	4517	4517	4517	166.49	3722	3722	3722	131.227	134.83	3624.33	9	9	9	0.327812	11	11	11	0.410728	5	5	5	0.173797	0.304112	8.33333	297	185
Peaxi162Scf00436g00612.1	B		Vacuolar-processing enzyme	protein degradation	Protein metabolic process	3	sp|P49043|VPE_CITSI	IPR001096	GO:0006508,GO:0004197	12504	7491	-9466	-276.709	0.000785933	283.463	7.3768	1.62093e-13	5.33738e-09	4.04654e-12	8448	8371	8448	539.079	7525	7471	7525	436.607	12528	12438	12528	695.307	556.997	9500.33	34	32	34	1.94943	45	44	45	2.64497	24	24	24	1.3132	1.9692	34.3333	502	255
Peaxi162Scf00016g01638.1	B		serine carboxypeptidase-like 40	protease	Protein metabolic process	3	AT3G63470.1	IPR001563	GO:0006508,GO:0004185	3946	3131	-3531.33	-100000	0.000294045	269.22	31.8984	0	0	0	3131	3131	3131	259.073	3517	3517	3517	264.604	3946	3946	3946	283.983	269.22	3531.33	0	0	0	0	0	0	0	0	0	0	0	0	0	1	37	25
Peaxi162Scf00088g00061.1	A		Transitional endoplasmic reticulum ATPase	protein processing	Protein metabolic process	3	sp|P23787|TERA_XENLA	IPR009010,IPR027417,IPR005938	GO:0016787,GO:0005524,GO:0000166,GO:0017111	56	47	-51.6667	-156	4.31074e-06	161.527	12.3754	0	0	0	47	11	47	1.74549	56	5	56	1.89101	53	7	53	1.71195	1.78282	52	1	1	1	0.0333696	0	0	0	0	0	0	0	0	0.0111232	1	30	2
Peaxi162Scf00611g00319.1	A		Subtilisin-like serine endopeptidase family protein	protease	Protein metabolic process	3	AT5G59100.1	IPR015500	GO:0004252,GO:0006508,GO:0042802,GO:0043086	1595	1215	-1394	-155.889	0.000116019	161.015	22.2068	0	0	0	1224	1224	1224	57.6026	1381	1381	1381	59.0935	1604	1604	1604	65.654	60.7833	1403	9	9	9	0.380569	9	9	9	0.390133	9	9	9	0.363182	0.377961	9	6	5
Peaxi162Scf00015g00635.1	A		F-box/FBD/LRR-repeat protein	ubiquitination	Protein metabolic process	3	sp|Q9FZ70|FDL1_ARATH	IPR001810	GO:0005515	83	26	-49.6667	-150	4.0598e-06	152.183	3.20104	0.00136931	1	0.00832046	26	26	26	1.80853	41	41	41	2.59312	83	83	83	5.02142	3.14102	50	0	0	0	0	0	0	0	0	1	1	1	0.0596449	0.0198816	1	3	1
Peaxi162Scf00117g00043.1	A		Heat shock 70 kDa protein C	chaperonne	Protein metabolic process	3	sp|P27420|HSP7C_CAEEL	IPR013126		406	229	-339	-114	2.80236e-05	117.357	7.57372	3.61933e-14	1.19177e-09	9.56478e-13	232	232	232	14.0313	387	387	387	21.2818	407	407	407	21.4093	18.9075	342	3	3	3	0.163028	1	1	1	0.0557084	5	5	5	0.2593	0.159346	3	9	3
Peaxi162Scf00436g00514.1	A		Vacuolar-processing enzyme	protease	Protein metabolic process	3	sp|P49043|VPE_CITSI	IPR001096	GO:0006508,GO:0004197	13536	10533	-11730.3	-100.691	0.000976932	104.622	22.4423	0	0	0	10657	10657	10657	680.038	11272	11272	11272	654.011	13615	13615	13615	755.635	696.562	11848	124	124	124	7.10969	79	79	79	4.64339	150	150	150	8.2075	6.65353	117.667	199	47
Peaxi162Scf00566g00220.1	B		serine carboxypeptidase-like 40	protease	Protein metabolic process	3	AT3G63470.1	IPR001563	GO:0006508,GO:0004185	127	75	-109	-82.75	9.03287e-06	85.3105	7.86532	3.77476e-15	1.24295e-10	1.07522e-13	77	77	77	4.74266	127	122	127	7.11248	127	125	127	6.80349	6.21954	110.333	0	0	0	0	2	2	2	0.113467	2	2	2	0.105629	0.0730321	1.33333	33	16
Peaxi162Scf00340g00111.1	A		serine carboxypeptidase-like 18	protease	Protein metabolic process	3	AT1G33540.1	IPR001563	GO:0006508,GO:0004185	542	328	-407	-77.3125	3.37221e-05	79.9619	7.5837	3.35287e-14	1.10403e-09	8.87487e-13	333	333	333	11.3201	358	358	358	11.0656	546	546	546	16.1434	12.843	412.333	5	5	5	0.152724	4	4	4	0.12525	7	7	7	0.204045	0.160673	5.33333	74	7
Peaxi162Scf00711g00412.1	A		U-box domain-containing protein 15	ubiquitination	Protein metabolic process	3	sp|Q681N2|PUB15_ARATH	IPR013083,IPR016024	GO:0005515,GO:0000151,GO:0016567,GO:0005488,GO:0004842	26	16	-20.3333	-62	1.70212e-06	64.3853	6.70585	2.0024e-11	6.5935e-07	4.11322e-10	26	26	26	1.24498	16	16	16	0.696619	20	20	20	0.832944	0.924848	20.6667	0	0	0	0	0	0	0	0	1	1	1	0.0410592	0.0136864	1	0	0
Peaxi162Scf00183g00121.1	A		Chaperone protein dnaJ 20 [Morus notabilis]	chaperonne	Protein metabolic process	3	gb|EXB39765.1|	IPR001623		146	96	-114.667	-50.1429	9.54309e-06	51.6732	8.75933	0	0	0	105	105	105	19.4018	98	98	98	16.4651	148	148	148	23.7854	19.8841	117	3	3	3	0.498087	2	2	2	0.340402	2	2	2	0.316887	0.385125	2.33333	58	2
Peaxi162Scf00192g00028.1	B		U-box domain-containing protein 42, putative [Theobroma cacao] gb|EOY32442.1| U-box domain-containing protein 42, putative [Theobroma cacao]	ubiquitination	Protein metabolic process	3	ref|XP_007014823.1|	IPR013083,IPR016024	GO:0000151,GO:0016567,GO:0005488,GO:0004842	1404	864	-1135.67	-49.6714	9.4076e-05	50.8306	10.0352	0	0	0	883	883	883	24.832	1171	1171	1171	29.9429	1423	1423	1423	34.8058	29.8602	1159	19	19	19	0.480104	32	32	32	0.828916	19	19	19	0.458169	0.589063	23.3333	482	314
Peaxi162Scf00295g00043.1	A		Chaperone protein dnaJ 20 [Morus notabilis]	chaperonne	Protein metabolic process	3	gb|EXB39765.1|	IPR001623		64	42	-50	-38.5	4.17712e-06	40.4895	8.25918	2.22045e-16	7.31148e-12	6.87816e-15	44	44	44	7.84163	64	64	64	10.371	46	46	46	7.1303	8.44763	51.3333	2	2	2	0.320269	0	0	0	0	2	2	2	0.305636	0.208635	1.33333	0	0
Peaxi162Scf00912g00021.1	A		Subtilase family protein	protease	Protein metabolic process	3	AT1G32960.1	IPR015500,IPR023828	GO:0004252,GO:0006508,GO:0042802,GO:0043086	136	118	-124	-38.2	1.03571e-05	39.4111	18.8292	0	0	0	121	101	121	2.67774	122	99	122	2.45487	139	110	139	2.67543	2.60268	127.333	3	0	3	0.0596533	4	0	4	0.0815365	3	0	3	0.0569278	0.0660392	3.33333	37	14
Peaxi162Scf00039g00131.1	A		Unknown protein	ubiquitination	Protein metabolic process	3		IPR006527		61	29	-46.6667	-36	3.86209e-06	37.0477	6.05751	1.38244e-09	4.5521e-05	2.37336e-08	31	31	31	1.80249	52	52	52	2.74916	61	61	61	3.08487	2.5455	48	0	0	0	0	2	2	2	0.107115	2	2	2	0.0997153	0.0689434	1.33333	7	0
Peaxi162Scf00003g04918.1	A		F-box family protein	ubiquitination	Protein metabolic process	3	AT2G26850.1	IPR001810	GO:0005515	729	545	-615.667	-34.5818	5.1381e-05	35.5135	14.1946	0	0	0	606	606	606	46.2079	560	560	560	38.8255	736	736	736	48.811	44.6148	634	33	33	33	2.26094	15	15	15	1.05352	7	7	7	0.457681	1.25738	18.3333	65	29
Peaxi162Scf00016g01639.1	A		serine carboxypeptidase-like 40	protease	Protein metabolic process	3	AT3G63470.1	IPR001563	GO:0006508,GO:0004185	21387	18392	-20016	-25.8852	0.00167166	26.7089	114.979	0	0	0	19144	19144	19144	422.107	21235	21235	21235	425.723	22082	22082	22082	423.472	423.767	20820.3	695	695	695	13.7691	966	966	966	19.619	752	752	752	14.2177	15.8686	804.333	495	153
Peaxi162Scf00813g00014.1	A		DREB2A-interacting protein 1	protein degradation/stress	Protein metabolic process	3	AT1G06770.1	IPR013083	GO:0005515,GO:0008270	19	12	-15.6667	-24.5	1.3122e-06	25.4954	6.61683	3.66995e-11	1.20844e-06	7.33278e-10	17	17	17	1.49714	13	13	13	1.04098	19	19	19	1.45534	1.33115	16.3333	0	0	0	0	1	1	1	0.0811193	1	1	1	0.0755154	0.0522116	1	1	0
Peaxi162Scf00401g00034.1	A		heat shock protein 70	chaperonne	Protein metabolic process	3	AT3G12580.1	IPR013126		77	59	-68	-23.6667	5.6681e-06	24.7158	13.4002	0	0	0	61	61	61	3.80385	74	73	74	4.19576	78	77	78	4.23043	4.07668	71	2	2	2	0.112061	1	1	1	0.0574385	6	6	6	0.320823	0.163441	3	61	18
Peaxi162Scf00171g00817.1	A		F-box protein interaction domain containing protein [Solanum demissum]	ubiquitination	Protein metabolic process	3	gb|AAU90336.1|			18	12	-14.3333	-22.5	1.19359e-06	23.5678	6.27034	3.60259e-10	1.18626e-05	6.58669e-09	13	13	13	0.921287	14	14	14	0.902122	18	18	18	1.10948	0.97763	15	1	1	1	0.063677	0	0	0	0	1	1	1	0.0607677	0.0414815	1	0	0
Peaxi162Scf00034g00107.1	A		tyrosylprotein sulfotransferase	protein processing	Protein metabolic process	3	AT1G08030.1			28	12	-21	-22	1.74377e-06	23.1529	4.90533	9.32723e-07	0.0307127	1.09493e-05	13	13	13	0.860543	28	28	28	1.68528	25	25	25	1.43935	1.32839	22	1	1	1	0.0594785	0	0	0	0	2	2	2	0.113522	0.0576668	1	0	0
Peaxi162Scf00231g00432.1	A		Transducin/WD40 repeat-like superfamily protein [Theobroma cacao] gb|EOY30732.1| Transducin/WD40 repeat-like superfamily protein [Theobroma cacao]	ubiquitination	Protein metabolic process	3	ref|XP_007013113.1|	IPR013083,IPR015943,IPR016024	GO:0005515,GO:0000151,GO:0016567,GO:0005488,GO:0004842	231	139	-189	-21.25	1.56958e-05	21.9246	9.75859	0	0	0	150	150	150	12.9451	209	209	209	16.4001	236	236	236	17.7143	15.6865	198.333	11	11	11	0.852979	5	5	5	0.397461	12	12	12	0.888009	0.712817	9.33333	31	14
Peaxi162Scf00421g00326.1	A		Unknown protein	ubiquitination	Protein metabolic process	3		IPR001810	GO:0005515	159	124	-142.667	-18.8333	1.19706e-05	19.5757	11.5151	0	0	0	164	164	164	8.83634	131	131	131	6.41779	157	157	157	7.3574	7.53718	150.667	12	11	12	0.580953	5	4	5	0.248147	7	7	7	0.323406	0.384168	8	19	3
Peaxi162Scf00445g00073.1	A		KAR-UP F-box 1	ubiquitination	Protein metabolic process	3	AT1G31350.1	IPR015916		267	195	-224.667	-16.3182	1.87613e-05	16.8081	12.8358	0	0	0	205	205	205	16.4213	275	275	275	20.0295	238	238	238	16.5816	17.6775	239.333	26	26	26	1.87136	10	10	10	0.73784	8	8	8	0.549495	1.0529	14.6667	318	127
Peaxi162Scf00406g00042.1	A		heat shock protein 70	chaperonne	Protein metabolic process	3	AT3G12580.1	IPR013126		118	85	-103.667	-15.8095	8.65819e-06	16.3622	13.374	0	0	0	92	92	92	5.78486	122	122	122	6.9751	118	118	118	6.45332	6.40443	110.667	10	10	10	0.564983	4	4	4	0.231673	7	7	7	0.377419	0.391358	7	339	54
Peaxi162Scf00079g00089.1	A		Valine--tRNA ligase	protein synthesis	Protein metabolic process	3	sp|P93736|SYV_ARATH	IPR002303,IPR009080	GO:0005524,GO:0004832,GO:0002161,GO:0006418,GO:0000166,GO:0006438,GO:0004812	197	133	-165	-15.5588	1.37416e-05	15.9342	11.7882	0	0	0	142	138	142	4.06936	186	186	186	4.84659	201	196	201	5.00991	4.64195	176.333	21	21	21	0.540739	9	8	9	0.237569	4	4	4	0.0982921	0.2922	11.3333	345	53
Peaxi162Scf00267g00104.1	A		Zinc finger (C3HC4-type RING finger) family protein	ubiquitination	Protein metabolic process	3	AT2G38970.1	IPR013083,IPR002035	GO:0005515,GO:0008270	130	70	-96.6667	-14.8095	8.06147e-06	15.2173	6.1342	8.55893e-10	2.81829e-05	1.5071e-08	99	99	99	4.17032	76	76	76	2.91094	136	136	136	4.98275	4.02134	103.667	6	6	6	0.2271	9	9	9	0.34921	6	6	6	0.216724	0.264345	7	27	10
Peaxi162Scf00092g00123.1	A		Heat shock 70 kDa protein 8	chaperonne	Protein metabolic process	3	sp|Q9SKY8|HSP7H_ARATH	IPR013126		181	141	-159.667	-13.2821	1.33344e-05	13.7114	20.3675	0	0	0	155	155	155	8.16162	173	173	173	8.28278	190	190	190	8.7015	8.38196	172.667	9	9	9	0.425812	16	16	16	0.776022	14	14	14	0.632111	0.611315	13	25	6
Peaxi162Scf00231g00433.1	A		Transducin/WD40 repeat-like superfamily protein [Theobroma cacao] gb|EOY30732.1| Transducin/WD40 repeat-like superfamily protein [Theobroma cacao]	ubiquitination	Protein metabolic process	3	ref|XP_007013113.1|	IPR013083,IPR015943,IPR016024	GO:0005515,GO:0000151,GO:0016567,GO:0005488,GO:0004842	1384	852	-1030.67	-12.4519	8.5808e-05	12.8831	8.17699	2.22045e-16	7.31148e-12	6.87816e-15	972	972	972	30.849	953	953	953	27.5013	1437	1437	1437	39.6668	32.6723	1120.67	116	116	116	3.30798	53	53	53	1.54939	101	101	101	2.74863	2.53533	90	144	83
Peaxi162Scf00817g00116.1	A		F-box protein PP2-B1	ubiquitination	Protein metabolic process	3	sp|Q6NPT8|PP2B1_ARATH	IPR001810,IPR025886	GO:0005515	594	286	-404	-8.34545	3.34536e-05	8.54912	5.38057	7.42499e-08	0.0024449	1.02555e-06	337	337	337	38.7408	403	403	403	42.124	637	637	637	63.6905	48.1851	459	71	71	71	7.33379	43	43	43	4.55321	51	51	51	5.02725	5.63808	55	109	46
Peaxi162Scf00089g00843.1	A		18.2 kDa class I heat shock protein	chaperonne	Protein metabolic process	3	sp|P27880|HSP12_MEDSA	IPR008978		28	6	-16	-7.85714	1.33394e-06	8.15594	2.91618	0.00354351	1	0.0189632	17	17	17	0.832558	9	9	9	0.400768	29	28	29	1.23526	0.822863	18.3333	3	3	3	0.132013	1	1	1	0.0451102	3	2	3	0.125982	0.101035	2.33333	5	1
Peaxi162Scf00089g00022.1	A		DNAJ heat shock N-terminal domain-containing protein	chaperonne	Protein metabolic process	3	AT5G53150.1	IPR024593,IPR001623		32	16	-23.6667	-7.45455	1.97584e-06	7.63172	6.23095	4.63609e-10	1.52657e-05	8.38776e-09	20	20	20	0.73461	28	28	28	0.935126	34	34	34	1.08618	0.918638	27.3333	5	5	5	0.165017	4	4	4	0.135331	2	2	2	0.0629909	0.121113	3.66667	4	1
Peaxi162Scf00334g00323.1	A		serine carboxypeptidase-like 22	protease	Protein metabolic process	3	AT2G24000.1	IPR001563	GO:0006508,GO:0004185	1650	1141	-1334.67	-6.77778	0.000111606	6.99867	13.8101	0	0	0	1376	1376	1376	98.9111	1468	1468	1468	95.9485	1853	1853	1853	115.851	103.57	1565.67	255	255	255	16.4701	203	203	203	13.441	235	235	235	14.4849	14.7987	231	123	41
Peaxi162Scf00190g00029.1	A		SBP (S-ribonuclease binding protein) family protein	protein degradation	Protein metabolic process	3	AT1G32740.1	IPR013083,IPR017066	GO:0005515,GO:0008270	157	102	-124.667	-6.5	1.04638e-05	6.73784	10.4336	0	0	0	142	142	142	13.1597	127	127	127	10.7015	173	173	173	13.9444	12.6019	147.333	25	25	25	2.08175	16	16	16	1.3658	27	27	27	2.14557	1.86437	22.6667	29	6
Peaxi162Scf00853g00214.1	A		F-box/RNI-like/FBD-like domains-containing protein	ubiquitination	Protein metabolic process	3	AT3G52680.1	IPR001810	GO:0005515	27	15	-19.3333	-6.27273	1.63126e-06	6.66285	5.03292	4.83072e-07	0.0159066	5.91983e-06	25	24	25	2.00793	17	15	17	1.24149	27	27	27	1.88612	1.71185	23	2	2	2	0.144334	0	0	0	0	9	9	9	0.61983	0.254722	3.66667	14	7
Peaxi162Scf00503g00216.1	A		subtilisin-like serine protease 2	protease	Protein metabolic process	3	AT4G34980.1	IPR015500,IPR023828	GO:0004252,GO:0006508,GO:0042802,GO:0043086	7858	5366	-6664	-6.44741	0.000556566	6.64342	13.2485	0	0	0	6433	6433	6433	138.298	8457	8457	8457	165.312	8772	8772	8772	164.02	155.877	7887.33	1689	1689	1689	32.6259	914	914	914	18.0992	1067	1067	1067	19.6692	23.4648	1223.33	525	74
Peaxi162Scf00560g00736.1	A		pit2 [Nicotiana tabacum] prf||2106387C Al-induced protein	protease	Protein metabolic process	3	dbj|BAA06151.1|	IPR010259	GO:0004252,GO:0042802,GO:0043086	488	361	-397.333	-5.96667	3.33485e-05	6.1703	12.7107	0	0	0	451	451	451	117.101	431	431	431	101.753	550	550	550	124.206	114.353	477.333	108	108	108	25.1963	62	62	62	14.828	70	70	70	15.5848	18.5364	80	65	11
Peaxi162Scf00498g00524.1	A		Ribosomal protein L18ae family	protein synthesis	Protein metabolic process	3	AT4G26060.1			78	29	-46.3333	-5.63333	3.83741e-06	5.75845	3.64572	0.000266643	1	0.00196245	40	40	40	8.73014	44	44	44	8.73172	85	85	85	16.1353	11.199	56.3333	7	7	7	1.37275	12	12	12	2.41242	11	11	11	2.05861	1.94793	10	28	16
Peaxi162Scf00207g00250.1	A		calnexin 1	chaperonne	Protein metabolic process	3	AT5G61790.1	IPR001580,IPR008985	GO:0006457,GO:0005783,GO:0005515,GO:0051082,GO:0005509	81	37	-53.3333	-5.32432	4.43682e-06	5.48048	4.62215	3.79782e-06	0.125054	4.05757e-05	48	48	48	2.83473	57	57	57	3.06077	92	92	92	4.72557	3.54036	65.6667	11	11	11	0.583705	11	11	11	0.598374	15	15	15	0.759596	0.647225	12.3333	124	22
Peaxi162Scf00929g00413.1	A		serine carboxypeptidase-like 22	protease	Protein metabolic process	3	AT2G24000.2	IPR001563	GO:0006508,GO:0004185	83	70	-75	-5.24528	6.31138e-06	5.44876	12.5437	0	0	0	94	94	94	6.43451	87	87	87	5.41493	97	97	97	5.77505	5.87483	92.6667	14	14	14	0.861086	17	17	17	1.07188	22	22	22	1.29131	1.07476	17.6667	11	7
Peaxi162Scf00071g00426.1	A		calreticulin 1b	chaperonne	Protein metabolic process	3	AT1G09210.1	IPR001580,IPR008985	GO:0006457,GO:0005783,GO:0005515,GO:0051082,GO:0005509	2554	1526	-1956.33	-5.2529	0.000164136	5.44274	8.06045	6.66134e-16	2.19345e-11	2.01049e-14	1961	1961	1961	139.3	2929	2929	2929	189.182	2359	2359	2359	145.747	158.076	2416.33	375	375	375	23.9352	435	435	435	28.4625	570	570	570	34.7193	29.039	460	458	123
Peaxi162Scf00057g00427.1	A		J-domain protein required for chloroplast accumulation response 1	chaperonne	Protein metabolic process	3	AT1G75100.1	IPR001623		43	39	-37	-4.82759	3.12431e-06	5.06535	6.8149	9.43334e-12	3.10621e-07	1.99116e-10	45	45	45	1.71347	48	48	48	1.66185	47	47	47	1.55653	1.64395	46.6667	6	6	6	0.20528	5	5	5	0.175365	18	18	18	0.587702	0.322783	9.66667	3	1
Peaxi162Scf00171g00931.1	A		F-box protein interaction domain containing protein [Solanum demissum]	ubiquitination	Protein metabolic process	3	gb|AAU90336.1|			36	22	-29.3333	-100000	2.44173e-06	3.07637	8.01349	1.11022e-15	3.65574e-11	3.28458e-14	22	22	22	2.51946	30	30	30	3.12386	36	36	36	3.58578	3.07637	29.3333	0	0	0	0	0	0	0	0	0	0	0	0	0	1	0	0
Peaxi162Scf00382g00119.1	A		30S ribosomal protein 3-1, chloroplastic	protein synthesis	Protein metabolic process	3	sp|Q9SX22|RRP31_ARATH	IPR006924	GO:0005840,GO:0006412,GO:0003735	23	8	-14	-100000	1.15086e-06	2.15576	3.31047	0.000931407	1	0.00595059	8	8	8	1.36131	11	11	11	1.70194	23	23	23	3.40401	2.15576	14	0	0	0	0	0	0	0	0	0	0	0	0	0	1	0	0
Peaxi162Scf00160g01331.1	B		Aquaporin NIP1-1	aquaporin	Transport	4	sp|Q8VZW1|NIP11_ARATH	IPR023271,IPR000425	GO:0016020,GO:0006810,GO:0005215	1339	958	-1193.67	-3582	9.91835e-05	3694.49	14.1873	0	0	0	958	547	958	121.235	1339	761	1339	154.074	1285	751	1285	141.437	138.915	1194	0	0	0	0	1	1	1	0.116566	0	0	0	0	0.0388555	1	67	33
Peaxi162Scf00282g00221.1	B	STR	ABC transporter G family member 16	ABCG	Transport	4	sp|Q9M2V7|AB16G_ARATH	IPR027417,IPR013525	GO:0016020,GO:0005524,GO:0000166,GO:0017111,GO:0016887	2898	2205	-2504.33	-2505.33	0.000208365	2563.54	20.753	0	0	0	2206	2206	2206	84.3179	2412	2412	2412	83.8257	2898	2898	2898	96.3405	88.1613	2505.33	0	0	0	0	2	2	2	0.0704132	1	1	1	0.0327744	0.0343959	1	98	41
Peaxi162Scf00311g00312.1	B		high affinity nitrate transporter 2.6	Nitrate transport	Transport	4	AT3G45060.1	IPR011701,IPR016196	GO:0055085,GO:0016021	3408	2567	-2989	-2242.75	0.000249041	2325.48	16.0269	0	0	0	2569	2569	2569	144.898	3408	3408	3408	174.777	2994	2994	2994	146.875	155.517	2990.33	0	0	0	0	2	2	2	0.103906	2	2	2	0.0967276	0.0668777	1.33333	484	299
Peaxi162Scf00341g00514.1	A	AMT2	ammonium transporter 2	ammonium transport	Transport	4	AT2G38290.1	IPR001905,IPR024041	GO:0016020,GO:0008519,GO:0072488,GO:0015696	2530	1826	-2152.33	-2153.33	0.000179568	2209.38	11.9788	0	0	0	2103	2103	2103	138.904	1827	1827	1827	109.724	2530	2530	2530	145.342	131.323	2153.33	0	0	0	0	2	2	2	0.121679	1	1	1	0.0566365	0.0594385	1	2	1
Peaxi162Scf00415g00520.1	B		Protein NRT1/ PTR FAMILY 5.2	peptide transport	Transport	4	sp|Q9FNL7|PTR3_ARATH	IPR000109,IPR016196	GO:0016020,GO:0006810,GO:0005215	2440	1791	-2169.33	-1302.6	0.000180441	1348.62	15.9741	0	0	0	1793	1793	1793	90.1558	2440	2440	2440	111.555	2280	2280	2280	99.7114	100.474	2171	0	0	0	0	2	2	2	0.0926304	3	3	3	0.129347	0.0739924	1.66667	261	116
Peaxi162Scf00665g00014.1	B		Protein NRT1/ PTR FAMILY 1.1	peptide transport	Transport	4	sp|Q8LPL2|PTR32_ARATH	IPR000109,IPR016196	GO:0016020,GO:0006810,GO:0005215	4578	3228	-3882.67	-1165.8	0.000322412	1183.87	16.0388	0	0	0	3232	3232	3232	199.886	3848	3848	3848	216.387	4578	4578	4578	246.254	220.843	3886	4	4	4	0.222281	6	6	6	0.3418	0	0	0	0	0.188027	3.33333	171	122
Peaxi162Scf00459g00846.1	B		cationic amino acid transporter 5	AA transport	Transport	4	AT2G34960.1	IPR002293	GO:0016020,GO:0003333,GO:0015171	2528	1902	-2268.67	-1135.33	0.000188629	1169.91	21.1377	0	0	0	1903	1903	1903	100.555	2380	2380	2380	114.348	2529	2529	2529	116.228	110.377	2270.67	4	4	4	0.189914	1	1	1	0.0486716	1	1	1	0.0453092	0.0946315	2	430	266
Peaxi162Scf00378g00624.1	B	STR2B	ABC transporter G family member 19	ABCG	Transport	4	sp|Q9M3D6|AB19G_ARATH	IPR027417,IPR013525	GO:0016020,GO:0005524,GO:0000166,GO:0017111,GO:0016887	2979	2117	-2416	-605	0.000200765	626.112	11.6662	0	0	0	2121	2121	2121	88.6025	2158	2158	2158	81.9676	2981	2981	2981	108.309	92.9596	2420	6	6	6	0.22521	2	2	2	0.0769564	4	4	4	0.14328	0.148482	4	36	30
Peaxi162Scf00194g00322.1	A		Protein NRT1/ PTR FAMILY 4.3	peptide transport	Transport	4	sp|Q93VV5|PTR16_ARATH	IPR000109,IPR016196	GO:0016020,GO:0006810,GO:0005215	2204	1143	-1598	-400.5	0.000132647	407.911	5.78668	7.17927e-09	0.000236399	1.1311e-07	1455	1455	1455	70.117	1145	1145	1145	50.1709	2206	2206	2206	92.4617	70.9165	1602	2	2	2	0.0866007	8	8	8	0.355108	2	2	2	0.082644	0.174784	4	3	1
Peaxi162Scf00244g01216.1	B		pleiotropic drug resistance 6	ABCG	Transport	4	AT2G36380.1	IPR027417,IPR013581,IPR013525	GO:0016020,GO:0005524,GO:0000166,GO:0017111,GO:0016887	4033	3016	-3646.67	-159.551	0.000303318	165.234	17.6945	0	0	0	3039	2985	3039	61.8457	4052	3974	4052	74.978	3918	3833	3918	69.3489	68.7242	3669.67	23	23	23	0.420569	19	19	19	0.356158	27	27	27	0.471155	0.41596	23	462	319
Peaxi162Scf01055g00219.1	B		Protein NRT1/ PTR FAMILY 4.3	peptide transport	Transport	4	sp|Q93VV5|PTR16_ARATH	IPR000109,IPR016196	GO:0016020,GO:0006810,GO:0005215	4185	2254	-3250	-100000	0.00026821	153.869	7.39677	1.39444e-13	4.59161e-09	3.50237e-12	2254	2254	2254	116.847	3311	3311	3311	156.066	4185	4185	4185	188.693	153.869	3250	0	0	0	0	0	0	0	0	0	0	0	0	0	1	420	287
Peaxi162Scf00064g00530.1	B		Protein NRT1/ PTR FAMILY 8.2	peptide transport	Transport	4	sp|Q9LFB8|PTR5_ARATH	IPR000109,IPR006634,IPR016196	GO:0016020,GO:0006810,GO:0006857,GO:0016021,GO:0005215	1142	823	-1005	-144.571	8.36154e-05	150.337	14.7504	0	0	0	831	831	831	33.3718	1146	1146	1146	41.8456	1059	1059	1059	36.9889	37.4021	1012	8	8	8	0.288669	4	4	4	0.147962	9	9	9	0.309915	0.248849	7	269	159
Peaxi162Scf01086g00139.1	B		ABC transporter family protein	ABCB	Transport	4	AT3G28345.1	IPR027417,IPR011527	GO:0006810,GO:0055085,GO:0005524,GO:0000166,GO:0042626,GO:0017111,GO:0016021,GO:0016887	3948	2514	-3305	-144.696	0.0002738	148.486	11.1525	0	0	0	2537	2537	2537	60.7408	3477	3477	3477	75.692	3970	3970	3970	82.6697	73.0342	3328	23	23	23	0.494787	24	24	24	0.529274	22	22	22	0.451652	0.491904	23	707	437
Peaxi162Scf01286g00133.1	B		ammonium transporter 2	ammonium transport	Transport	4	AT2G38290.1	IPR001905,IPR024041	GO:0016020,GO:0008519,GO:0072488,GO:0015696	421	249	-307.333	-132.714	2.54559e-05	136.169	6.51882	7.08629e-11	2.33337e-06	1.38479e-09	255	255	255	15.8032	251	251	251	14.1437	423	423	423	22.8003	17.5824	309.667	3	3	3	0.167054	2	2	2	0.114168	2	2	2	0.106281	0.129168	2.33333	121	62
Peaxi162Scf00128g00552.1	B		ABC transporter family protein	ABCB	Transport	4	AT3G28345.1	IPR027417,IPR011527	GO:0006810,GO:0055085,GO:0005524,GO:0000166,GO:0042626,GO:0017111,GO:0016021,GO:0016887	2083	1214	-1650	-106.319	0.000136461	108.746	8.75042	0	0	0	1226	1226	1226	30.9781	1678	1678	1678	38.5515	2093	2093	2093	45.997	38.5089	1665.67	25	25	25	0.56759	12	12	12	0.27929	10	10	10	0.216663	0.354515	15.6667	243	138
Peaxi162Scf00362g00957.1	B		zinc transporter 10 precursor	Zn transport	Transport	4	AT1G31260.1	IPR023631,IPR006041,IPR000120,IPR003689	GO:0016020,GO:0055085,GO:0046873,GO:0016884,GO:0030001	1381	903	-1215.67	-102.306	0.000100762	104.668	10.4467	0	0	0	916	916	916	57.2386	1377	1377	1377	78.2371	1390	1390	1390	75.5448	70.3402	1227.67	14	14	14	0.786054	13	13	13	0.74825	9	9	9	0.482233	0.672179	12	241	122
Peaxi162Scf00244g01215.1	B		pleiotropic drug resistance 11	ABCG	Transport	4	AT1G66950.1	IPR027417,IPR013581,IPR013525	GO:0016020,GO:0005524,GO:0000166,GO:0017111,GO:0016887	1841	1247	-1446.67	-99.6364	0.000120131	102.492	9.50178	0	0	0	1262	1253	1262	13.1614	1267	1247	1267	12.0145	1855	1842	1855	16.8261	14.0007	1461.33	15	15	15	0.140561	15	14	15	0.144093	14	14	14	0.125197	0.136617	14.6667	115	76
Peaxi162Scf00079g00129.1	A		glucose-6-phosphate/phosphate translocator 2	sugar phosphate transporter	Transport	4	AT1G61800.1	IPR004853,IPR004696	GO:0016020,GO:0006810,GO:0016021,GO:0005215	484	438	-453.333	-98.1429	3.78288e-05	101.434	36.5296	0	0	0	444	444	444	34.916	442	442	442	31.6045	488	488	488	33.3778	33.2994	458	6	6	6	0.423959	4	4	4	0.289742	4	4	4	0.269726	0.327809	4.66667	0	0
Peaxi162Scf00282g00327.1	B		ammonium transporter 2	ammonium transport	Transport	4	AT2G38290.1	IPR001905,IPR002229,IPR024041	GO:0016020,GO:0008519,GO:0072488,GO:0015696	1215	812	-1049.67	-88.4722	8.7187e-05	91.5945	11.4918	0	0	0	826	826	826	50.3609	1223	1223	1223	67.7993	1136	1136	1136	60.2404	59.4669	1061.67	14	14	14	0.766959	8	8	8	0.449276	14	14	14	0.731918	0.649385	12	277	134
Peaxi162Scf00718g00117.1	A		ammonium transporter 2	ammonium transport	Transport	4	AT2G38290.1	IPR001905,IPR002229,IPR024041	GO:0016020,GO:0008519,GO:0072488,GO:0015696	75	47	-57.6667	-87.5	4.80026e-06	90.012	7.70657	1.28786e-14	4.24066e-10	3.50758e-13	53	53	53	3.6034	47	47	47	2.9055	75	75	75	4.43501	3.64797	58.3333	2	2	2	0.122179	0	0	0	0	0	0	0	0	0.0407264	1	0	0
Peaxi162Scf01026g00266.1	B		Major facilitator superfamily protein	major facilitator	Transport	4	AT1G18000.1	IPR011701,IPR016196	GO:0055085,GO:0016021	1201	835	-1033	-62.98	8.58099e-05	64.654	15.2014	0	0	0	853	853	853	134.51	1081	1081	1081	154.995	1215	1215	1215	166.64	152.049	1049.67	18	18	18	2.55041	18	18	18	2.6145	14	14	14	1.89302	2.35265	16.6667	141	80
Peaxi162Scf00574g00118.1	A		Protein NRT1/ PTR FAMILY 4.6	peptide transport	Transport	4	sp|Q8H157|PTR19_ARATH	IPR000109,IPR016196	GO:0016020,GO:0006810,GO:0005215	53	25	-35.3333	-54	2.91869e-06	56.392	4.63538	3.56286e-06	0.117318	3.82392e-05	25	25	25	1.2784	30	30	30	1.39486	53	53	53	2.3572	1.67682	36	0	0	0	0	0	0	0	0	2	2	2	0.0876953	0.0292318	1	1	0
Peaxi162Scf00618g00532.1	A	PT4	phosphate transporter 1	phosphate transport	Transport	4	AT3G54700.1	IPR005828,IPR016196	GO:0055085,GO:0016021,GO:0022857	8084	6411	-7079.33	-44.7897	0.000591389	46.082	16.7926	0	0	0	7063	7063	7063	204.156	6514	6514	6514	171.201	8146	8146	8146	204.792	193.383	7241	320	320	320	8.311	103	103	103	2.74233	62	62	62	1.53669	4.19667	161.667	71	37
Peaxi162Scf00171g01035.1	A		potassium transporter 2	K transport	Transport	4	AT2G40540.1	IPR003855	GO:0016020,GO:0071805,GO:0015079	1509	1332	-1431	-38.6579	0.00011948	40.0289	63.9637	0	0	0	1370	1370	1370	53.0373	1547	1547	1547	54.4549	1490	1490	1490	50.1699	52.554	1469	38	38	38	1.32183	38	38	38	1.35505	38	38	38	1.26144	1.31277	38	524	384
Peaxi162Scf00722g00043.1	A		Major facilitator superfamily protein	major facilitator	Transport	4	AT2G39210.1	IPR010658,IPR011701,IPR016196	GO:0055085,GO:0016021	48	26	-36	-37	2.99853e-06	39.0934	6.35583	2.07311e-10	6.82635e-06	3.86543e-09	27	27	27	1.40694	48	48	48	2.27426	36	36	36	1.63159	1.77093	37	1	1	1	0.0468213	0	0	0	0	2	2	2	0.0893642	0.0453952	1	1	0
Peaxi162Scf00123g00057.1	A		cyclic nucleotide-gated channel 15	K channel	Transport	4	AT2G28260.1	IPR003938	GO:0016020,GO:0055085,GO:0006813,GO:0005249,GO:0005216,GO:0006811	27	17	-22.6667	-35	1.89541e-06	36.9719	7.16825	7.59615e-13	2.50126e-08	1.78406e-11	26	26	26	1.09066	17	17	17	0.648411	27	27	27	0.98509	0.908054	23.3333	0	0	0	0	0	0	0	0	2	2	2	0.0719394	0.0239798	1	2	0
Peaxi162Scf00038g01247.1	A		Anoctamin-like protein	ion channel	transport	4	sp|A0MFS9|CACLC_ARATH	IPR007632		149	103	-119.333	-30.8333	9.94101e-06	31.7046	10.0928	0	0	0	111	111	111	5.15927	107	107	107	4.52204	152	152	152	6.14476	5.27536	123.333	5	5	5	0.208817	4	4	4	0.171252	3	3	3	0.119566	0.166545	4	10	4
Peaxi162Scf00574g00117.1	A		ABC transporter A family member 7	ABCA	Transport	4	sp|Q9STT5|AB7A_ARATH	IPR026082,IPR027417	GO:0005524,GO:0000166,GO:0017111,GO:0016887	64	28	-45	-28	3.71563e-06	28.6871	5.1024	3.35383e-07	0.0110435	4.18631e-06	30	30	30	1.04218	45	45	45	1.42141	65	65	65	1.96395	1.47585	46.6667	1	1	1	0.0312142	2	2	2	0.0639972	2	2	2	0.0595761	0.0515959	1.66667	2	1
Peaxi162Scf00216g00126.1	A		Sugar transport protein 8	sugar transport	Transport	4	sp|Q9SBA7|STP8_ARATH	IPR005828,IPR016196	GO:0016020,GO:0006810,GO:0055085,GO:0016021,GO:0022891,GO:0022857,GO:0005215	1469	938	-1220.33	-25.7365	0.000101551	26.7608	10.8503	0	0	0	1001	1001	1001	61.6546	1487	1487	1487	83.2776	1321	1321	1321	70.767	71.8997	1269.67	67	67	67	3.70798	18	18	18	1.02121	63	63	63	3.32731	2.6855	49.3333	350	141
Peaxi162Scf00177g00226.1	A		multidrug resistance-associated protein 6	ABCC	Transport	4	AT3G21250.1	IPR027417,IPR011527	GO:0006810,GO:0055085,GO:0005524,GO:0000166,GO:0042626,GO:0017111,GO:0016021,GO:0016887	479	313	-397.667	-25.8542	3.30434e-05	26.5853	12.3693	0	0	0	330	330	330	6.88792	423	423	423	8.02786	488	488	488	8.85911	7.92496	413.667	9	9	9	0.16879	22	22	22	0.422967	17	17	17	0.304259	0.298672	16	494	42
Peaxi162Scf00421g00330.1	A		nodulin MtN21 /EamA-like transporter family protein	other	Transport	4	AT3G28050.1	IPR000620	GO:0016020	335	129	-247.667	-20.5526	2.11087e-05	21.5074	3.6981	0.000217221	1	0.0016345	340	340	340	27.0197	297	297	297	21.4607	144	144	144	9.95313	19.4778	260.333	18	18	18	1.2853	15	15	15	1.098	5	5	5	0.340716	0.908005	12.6667	58	28
Peaxi162Scf00242g00510.1	A		purine permease 10	sugar phosphate transporter	Transport	4	AT4G18210.1	IPR004853		529	419	-459.667	-16.1538	3.84418e-05	16.719	17.5927	0	0	0	473	473	473	16.8595	445	445	445	14.4221	552	552	552	17.1127	16.1315	490	42	42	42	1.34513	23	23	23	0.755129	26	26	26	0.794654	0.964971	30.3333	1	1
Peaxi162Scf00165g01846.1	A		P-hydroxybenzoic acid efflux pump subunit aaeB [Theobroma cacao] gb|EOY34095.1| P-hydroxybenzoic acid efflux pump subunit aaeB [Theobroma cacao]	other	Transport	4	ref|XP_007016476.1|			33	20	-25.6667	-12	2.16615e-06	12.5621	7.71494	1.22125e-14	4.02132e-10	3.33443e-13	29	29	29	1.15231	33	33	33	1.19226	22	22	22	0.760309	1.03496	28	5	5	5	0.178514	0	0	0	0	2	2	2	0.0681432	0.082219	2.33333	12	5
Peaxi162Scf01279g00027.1	A		Aquaporin NIP1-2	aquaporin	Transport	4	sp|Q8LFP7|NIP12_ARATH	IPR023271,IPR000425	GO:0016020,GO:0006810,GO:0005215	1728	752	-1173	-12.1009	9.76306e-05	12.5168	4.70302	2.56337e-06	0.0844068	2.81262e-05	1172	1172	1172	141.765	856	856	856	94.1457	1808	1808	1808	190.211	142.041	1278.67	104	104	104	11.3033	80	80	80	8.91335	133	133	133	13.7947	11.3371	105.667	186	69
Peaxi162Scf00286g00240.1	A	STR2	ABC transporter G family member 19	ABCG	Transport	4	sp|Q9M3D6|AB19G_ARATH	IPR027417,IPR013525	GO:0016020,GO:0005524,GO:0000166,GO:0017111,GO:0016887	1967	1575	-1672.67	-11.6314	0.000139838	11.9285	20.1137	0	0	0	1717	1717	1717	71.6265	1747	1747	1747	66.2646	2026	2026	2026	73.5087	70.4666	1830	271	271	271	10.1579	142	142	142	5.45634	59	59	59	2.11046	5.90823	157.333	55	24
Peaxi162Scf00231g00431.1	B		Protein NRT1/ PTR FAMILY 1.2	peptide transport	Transport	4	sp|Q9M817|PTR6_ARATH	IPR000109,IPR016196	GO:0016020,GO:0006810,GO:0006857,GO:0005215	247	177	-217.333	-100000	1.80731e-05	10.2999	14.4563	0	0	0	177	177	177	9.12853	228	228	228	10.6917	247	247	247	11.0795	10.2999	217.333	0	0	0	0	0	0	0	0	0	0	0	0	0	1	18	9
Peaxi162Scf00165g00213.1	A		ammonium transporter 2	ammonium transport	Transport	4	AT2G38290.1	IPR001905,IPR002229,IPR024041	GO:0016020,GO:0008519,GO:0072488,GO:0015696	86	44	-61.3333	-9	5.09508e-06	9.25367	5.87848	4.14058e-09	0.000136341	6.74955e-08	52	52	52	3.32524	62	62	62	3.60493	93	93	93	5.17248	4.03422	69	8	8	8	0.459664	7	7	7	0.412313	8	8	8	0.438663	0.43688	7.66667	7	0
Peaxi162Scf00981g00024.1	A		Vacuolar iron transporter (VIT) family protein	iron transport	Transport	4	AT3G25190.1	IPR008217		98	79	-85.3333	-100000	7.1327e-06	8.80581	16.0324	0	0	0	79	79	79	8.81259	98	98	98	9.94004	79	79	79	7.66478	8.80581	85.3333	0	0	0	0	0	0	0	0	0	0	0	0	0	1	1	0
Peaxi162Scf01289g00013.1	A		ABC transporter A family member 7	ABCA	Transport	4	sp|Q9STT5|AB7A_ARATH	IPR026082,IPR027417	GO:0005524,GO:0000166,GO:0017111,GO:0016887	1124	709	-841.333	-8.38012	7.02077e-05	8.66149	8.72112	0	0	0	841	654	841	26.1674	826	634	826	23.3685	1199	943	1199	32.4474	27.3278	955.333	150	116	150	4.1936	75	59	75	2.14949	117	90	117	3.12156	3.15489	114	134	23
Peaxi162Scf00044g01112.1	A		ABC-2 type transporter family protein	ABCG	Transport	4	AT3G21090.1	IPR027417,IPR013525	GO:0016020,GO:0005524,GO:0000166,GO:0017111,GO:0016887	3882	2786	-3306.33	-7.104	0.000277333	7.40891	17.7661	0	0	0	3362	1943	3362	135.194	4189	2399	4189	153.163	3993	2311	3993	139.654	142.67	3848	576	350	576	20.8119	307	170	307	11.3712	742	412	742	25.5849	19.256	541.667	614	133
Peaxi162Scf00341g00515.1	A		ammonium transporter 2	ammonium transport	Transport	4	AT2G38290.1	IPR001905,IPR024041	GO:0016020,GO:0008519,GO:0072488,GO:0015696	87	77	-81	-100000	6.75685e-06	7.25313	15.5885	0	0	0	79	79	79	7.65081	77	77	77	6.78042	87	87	87	7.32817	7.25313	81	0	0	0	0	0	0	0	0	0	0	0	0	0	1	0	0
Peaxi162Scf00344g00149.1	A		Zinc transporter 3	Zn/Fe transport	Transport	4	sp|Q7XLD4|ZIP3_ORYSJ	IPR003689	GO:0016020,GO:0055085,GO:0046873,GO:0016021,GO:0030001,GO:0005385,GO:0071577	90	31	-48.6667	-6.84	4.00942e-06	6.96477	2.7996	0.00511663	1	0.0259121	39	39	39	3.14917	37	37	37	2.71656	95	95	95	6.67193	4.17922	57	14	14	14	1.01576	5	5	5	0.371887	6	6	6	0.415436	0.601027	8.33333	11	5
Peaxi162Scf00451g00815.1	A		NOD26-like intrinsic protein 4	aquaporin	Transport	4	AT5G37820.1	IPR023271,IPR000425	GO:0016020,GO:0006810,GO:0005215	27	15	-18.3333	-6.5	1.53641e-06	6.69491	4.61916	3.85289e-06	0.126868	4.10922e-05	21	21	21	3.24358	16	16	16	2.24704	28	28	28	3.76149	3.08404	21.6667	8	8	8	1.11026	1	1	1	0.142271	1	1	1	0.132442	0.461659	3.33333	43	8
Peaxi162Scf00102g00144.1	A		MATE efflux family protein	antiporter	Transport	4	AT4G23030.1	IPR002528	GO:0016020,GO:0055085,GO:0015238,GO:0015297,GO:0006855	55	43	-44.3333	-5.75	3.73341e-06	6.03041	8.04986	8.88178e-16	2.92459e-11	2.6539e-14	50	50	50	3.46195	52	52	52	3.27371	59	59	59	3.55303	3.42957	53.6667	7	7	7	0.435492	4	4	4	0.255106	17	17	17	1.0093	0.566633	9.33333	21	13
Peaxi162Scf00295g01129.1	A		ABC-2 type transporter family protein	ABCG	Transport	4	AT3G21090.1	IPR027417,IPR013525	GO:0016020,GO:0005524,GO:0000166,GO:0017111,GO:0016887	5491	3962	-4662.33	-5.67168	0.000392255	5.9259	17.3516	0	0	0	5084	2937	5084	204.439	5928	3390	5928	216.747	5969	3448	5969	208.764	209.983	5660.33	1122	656	1122	40.5399	478	289	478	17.705	1394	798	1394	48.0665	35.4371	998	1472	327
Peaxi162Scf00152g00737.1	A		K+ efflux antiporter 3	Cation/H+ exchanger	Transport	4	AT4G04850.2	IPR006153	GO:0055085,GO:0016021,GO:0015299,GO:0006812	23	17	-20.3333	-5.69231	1.71517e-06	5.8795	6.64671	2.99722e-11	9.86926e-07	6.05848e-10	26	26	26	2.73809	22	22	22	2.1066	26	26	26	2.38146	2.40872	24.6667	5	5	5	0.473124	5	5	5	0.485014	3	3	3	0.270905	0.409681	4.33333	7	4
Peaxi162Scf00152g00736.1	A		Glutathione-regulated potassium-efflux system protein KefB	Cation/H+ exchanger	Transport	4	sp|B2VK47|KEFB_ERWT9	IPR006153,IPR016040	GO:0055085,GO:0006813,GO:0016021,GO:0015299,GO:0006812	64	27	-45.6667	-5.72414	3.78869e-06	5.82632	5.11131	3.19938e-07	0.0105349	4.01178e-06	36	36	36	2.16857	59	59	59	3.23153	71	71	71	3.71985	3.03998	55.3333	9	9	9	0.487129	13	13	13	0.721313	7	7	7	0.361568	0.523336	9.66667	30	2
Peaxi162Scf00012g02716.1	A		Potassium transporter family protein	K transport	Transport	4	AT1G60160.1	IPR003855	GO:0016020,GO:0071805,GO:0015079	1562	781	-1149.33	-5.6469	9.5443e-05	5.77769	6.75874	1.39204e-11	4.58372e-07	2.89559e-10	1009	918	1009	39.7776	1413	1330	1413	50.6495	1768	1658	1768	60.6213	50.3495	1396.67	308	254	308	10.9101	228	178	228	8.27926	206	151	206	6.96362	8.71766	247.333	207	59
Peaxi162Scf00358g00097.1	A		potassium transporter 2	K transport	Transport	4	AT2G40540.1	IPR003855	GO:0016020,GO:0071805,GO:0015079	298	188	-219	-5.15823	1.83719e-05	5.33462	8.31936	0	0	0	247	247	247	9.78867	237	237	237	8.54006	331	331	331	11.4091	9.91261	271.667	76	76	76	2.70627	33	33	33	1.20462	49	49	49	1.66511	1.85867	52.6667	83	39
Peaxi162Scf00515g10013.1	A		high affinity nitrate transporter 2.6	Nitrate transport	Transport	4	AT3G45060.1	IPR011701,IPR016196	GO:0055085,GO:0016021	281	120	-179.333	-5.01493	1.52109e-05	5.22973	3.89299	9.90165e-05	1	0.000803652	217	217	217	8.22116	300	300	300	10.3343	155	155	155	5.10742	7.88762	224	80	80	80	2.72329	19	19	19	0.663035	35	35	35	1.13701	1.50778	44.6667	11	4
Peaxi162Scf00046g00226.1	A		purine permease 3	other	Transport	4	AT1G28220.1	IPR000620,IPR004853	GO:0016020	1563	1015	-1195.67	-4.98113	0.000100281	5.12161	8.47299	0	0	0	1265	1265	1265	104.385	1742	1742	1742	130.702	1481	1481	1481	106.292	113.793	1496	472	472	472	34.9962	250	250	250	19.0019	179	179	179	12.6655	22.2212	300.333	1022	695
Peaxi162Scf00155g00096.1	A		cationic amino acid transporter 5	AA transport	Transport	4	AT2G34960.1	IPR002293	GO:0016020,GO:0003333,GO:0015171	337	279	-311.333	-4.89167	2.62012e-05	5.07067	25.2034	0	0	0	357	357	357	17.5408	406	406	406	18.1381	411	411	411	17.5638	17.7475	391.333	78	78	78	3.44354	74	74	74	3.34905	88	88	88	3.70752	3.50004	80	189	86
Peaxi162Scf00481g00028.1	A		Sucrose transport protein	Sucrose/H+ symporter	Transport	4	sp|Q03411|SUT_SPIOL	IPR005989,IPR005828	GO:0055085,GO:0015770,GO:0005887,GO:0016021,GO:0008515,GO:0022857	24	6	-12	-5	9.94916e-07	5.04899	2.62698	0.00861476	1	0.0401895	12	12	12	0.712876	9	9	9	0.486139	24	24	24	1.24005	0.813022	15	3	3	3	0.160134	6	6	6	0.328317	0	0	0	0	0.162817	3	9	1
Peaxi162Scf00382g00218.1	B		Protein NRT1/ PTR FAMILY 3.1	peptide transport	Transport	4	sp|Q9SX20|PTR18_ARATH	IPR000109,IPR016196	GO:0016020,GO:0006810,GO:0005215	472	220	-329	-4.96386	2.72288e-05	5.00321	4.9664	6.82084e-07	0.0224597	8.14937e-06	280	280	280	14.5653	451	451	451	21.3316	505	505	505	22.8481	19.5817	412	60	60	60	2.80443	156	156	156	7.47474	33	33	33	1.47196	3.91704	83	161	107
Peaxi162Scf00341g00054.1	A		ammonium transporter, putative [Ricinus communis] gb|EEF47000.1| ammonium transporter, putative [Ricinus communis]	ammonium transport	Transport	4	ref|XP_002515551.1|	IPR001905,IPR024041	GO:0016020,GO:0008519,GO:0072488,GO:0015696	17	5	-10.6667	-100000	8.76669e-07	2.63572	3.27461	0.0010581	1	0.00666303	5	5	5	1.36905	10	10	10	2.48962	17	17	17	4.04849	2.63572	10.6667	0	0	0	0	0	0	0	0	0	0	0	0	0	1	0	0
Peaxi162Scf00540g00518.1	A		pleiotropic drug resistance 3	ABCG	Transport	4	AT2G29940.1	IPR027417,IPR013581,IPR013525	GO:0016020,GO:0005524,GO:0000166,GO:0017111,GO:0016887	97	82	-89.6667	-100000	7.4755e-06	1.74011	16.3918	0	0	0	82	82	82	1.72469	90	90	90	1.72118	97	97	97	1.77446	1.74011	89.6667	0	0	0	0	0	0	0	0	0	0	0	0	0	1	8	2
Peaxi162Scf00291g00082.1	C		purine permease 10	other	Transport	4	AT4G18210.1	IPR004853		206	28	-37.3333	-1.16741	3.67851e-06	1.20557	0.780454	0.435124	1	0.72011	223	223	223	18.452	195	195	195	14.671	363	363	363	26.1241	19.749	260.333	157	157	157	11.6727	218	218	218	16.6152	294	294	294	20.8597	16.3825	223	23	12
Peaxi162Scf00105g00099.1	A		potassium channel in Arabidopsis thaliana 3	K channel	transport	4	AT4G32650.1	IPR013099,IPR014710,IPR021789		30	15	-21.3333	-100000	1.77326e-06	1.12959	5.16799	2.36631e-07	0.00779179	3.02359e-06	19	19	19	1.09629	15	15	15	0.786949	30	30	30	1.50552	1.12959	21.3333	0	0	0	0	0	0	0	0	0	0	0	0	0	1	2	0
Peaxi162Scf01241g00013.1	A		oligopeptide transporter 4	peptide transport	Transport	4	AT5G64410.1	IPR004813	GO:0055085	18	11	-13.6667	-100000	1.14253e-06	0.258549	6.41709	1.38909e-10	4.574e-06	2.63328e-09	12	12	12	0.245369	18	18	18	0.334654	11	11	11	0.195626	0.258549	13.6667	0	0	0	0	0	0	0	0	0	0	0	0	0	1	0	0
Peaxi162Scf00409g00123.1	B		4-coumarate:CoA ligase 2	phenylpropanoids	Secondary metabolism	5	AT3G21240.1	IPR025110,IPR000873	GO:0008152,GO:0003824	3246	2528	-2925.33	-8777	0.000243445	9066.63	27.9327	0	0	0	2528	2528	2528	149.589	3003	3003	3003	161.571	3246	3246	3246	167.058	159.406	2925.67	1	1	1	0.0531684	0	0	0	0	0	0	0	0	0.0177228	1	293	207
Peaxi162Scf00440g00052.1	B		Cytochrome P450 superfamily protein	cytochrome P450	Secondary metabolism	5	AT5G07990.1	IPR001128	GO:0020037,GO:0016705,GO:0005506,GO:0055114	2187	1533	-1865	-5596	0.000154846	5767.32	15.6361	0	0	0	1533	1533	1533	154.941	1876	1876	1876	172.402	2187	2187	2187	192.251	173.198	1865.33	0	0	0	0	1	1	1	0.0930966	0	0	0	0	0.0310322	1	287	148
Peaxi162Scf00154g01136.1	B		Cytochrome P450 superfamily protein	cytochrome P450	Secondary metabolism	5	AT2G26710.1	IPR001128	GO:0020037,GO:0016705,GO:0005506,GO:0055114	2300	1775	-2019.33	-3030	0.000168402	3185.08	16.2297	0	0	0	1776	1776	1776	104.069	2300	2300	2300	122.544	1984	1984	1984	101.115	109.242	2020	1	1	1	0.0526512	0	0	0	0	1	1	1	0.0502456	0.0342989	1	325	197
Peaxi162Scf00268g00310.1	B		ent-kaurenoic acid hydroxylase 2	cytochrome P450	Secondary metabolism	5	AT2G32440.1	IPR001128	GO:0020037,GO:0016705,GO:0005506,GO:0055114	911	678	-778	-2335	6.48867e-05	2417.31	12.861	0	0	0	678	678	678	42.1915	911	911	911	51.5465	746	746	746	40.3766	44.7049	778.333	0	0	0	0	0	0	0	0	1	1	1	0.05336	0.0177867	1	132	102
Peaxi162Scf00268g01215.1	A		cytochrome P450, family 716, subfamily A, polypeptide 1	cytochrome P450	Secondary metabolism	5	AT5G36110.1	IPR001128	GO:0020037,GO:0016705,GO:0005506,GO:0055114	813	645	-740	-2221	6.18989e-05	2306.05	13.4791	0	0	0	763	763	763	48.3806	645	645	645	37.1871	813	813	813	44.8367	43.4681	740.333	0	0	0	0	1	1	1	0.0584059	0	0	0	0	0.0194686	1	16	4
Peaxi162Scf00154g00101.1	B		Calcium-dependent phosphotriesterase superfamily protein	secondary metabolism	Secondary metabolism	5	AT3G57030.1	IPR011042	GO:0016844,GO:0009058	1064	676	-882.333	-1324.5	7.32743e-05	1368.85	9.52387	0	0	0	677	677	677	54.6664	1064	1064	1064	78.1194	908	908	908	63.7696	65.5184	883	0	0	0	0	1	1	1	0.0743775	1	1	1	0.0692393	0.0478723	1	176	92
Peaxi162Scf01052g00326.1	B		Cytochrome P450 superfamily protein	cytochrome P450	Secondary metabolism	5	AT2G26710.1	IPR001128	GO:0020037,GO:0016705,GO:0005506,GO:0055114	1482	999	-1243.33	-1244.33	0.000103149	1260.94	13.3343	0	0	0	1000	1000	1000	62.3582	1251	1251	1251	70.931	1482	1482	1482	80.3781	71.2224	1244.33	2	2	2	0.112061	1	1	1	0.0574385	0	0	0	0	0.0564998	1	287	194
Peaxi162Scf00560g00072.1	B		Cytochrome P450 superfamily protein	cytochrome P450	Secondary metabolism	5	AT3G32047.1	IPR001128	GO:0020037,GO:0016705,GO:0005506,GO:0055114	1758	1235	-1579.67	-1185.75	0.000131093	1214.16	12.9988	0	0	0	1235	1235	1235	165.32	1750	1750	1750	213.001	1758	1758	1758	204.679	194.333	1581	4	4	4	0.481115	0	0	0	0	0	0	0	0	0.160372	1.33333	409	254
Peaxi162Scf00474g00416.1	B		cytochrome P450, family 718	cytochrome P450	Secondary metabolism	5	AT2G42850.1	IPR001128	GO:0020037,GO:0016705,GO:0005506,GO:0055114	1216	794	-981.667	-982.667	8.13994e-05	1011.41	11.0497	0	0	0	795	795	795	49.6776	936	936	936	53.1808	1217	1217	1217	66.1424	56.3336	982.667	1	1	1	0.0561467	1	1	1	0.0575577	1	1	1	0.0535814	0.0557619	1	47	30
Peaxi162Scf00913g00322.1	B		cinnamyl alcohol dehydrogenase 9	phenylpropanoids	Secondary metabolism	5	AT4G39330.1	IPR020843,IPR016040,IPR002085	GO:0008270,GO:0016747,GO:0055114,GO:0016491	1801	1373	-1632	-817	0.000135819	843.96	18.9873	0	0	0	1375	1375	1375	111.929	1803	1802	1803	133.45	1724	1723	1724	122.06	122.48	1634	2	2	2	0.146285	2	2	2	0.149961	2	2	2	0.139601	0.145282	2	79	47
Peaxi162Scf00928g00242.1	B		Beta-amyrin synthase	secondary metabolism	Secondary metabolism	5	sp|E7DN63|BAMS_SOLLC	IPR018333	GO:0016866,GO:0003824	1054	808	-965	-724.75	8.02944e-05	749.647	19.0149	0	0	0	809	809	809	37.9537	1054	1054	1054	44.9605	1036	1036	1036	42.2728	41.729	966.333	3	3	3	0.126461	0	0	0	0	1	1	1	0.0402278	0.055563	1.33333	177	127
Peaxi162Scf00193g00098.1	B		carotenoid cleavage dioxygenase 1	carotenoids	Secondary metabolism	5	AT3G63520.1	IPR004294		767	577	-692	-520	5.75584e-05	533.286	18.8623	0	0	0	578	578	578	29.0631	735	735	735	33.6037	767	767	767	33.5432	32.07	693.333	0	0	0	0	3	3	3	0.138946	1	1	1	0.0431156	0.0606871	1.33333	19	4
Peaxi162Scf00990g00125.1	B		Dehydrogenase/reductase SDR family member 4	secondary metabolism	Secondary metabolism	5	sp|Q9BTZ2|DHRS4_HUMAN	IPR002347	GO:0008152,GO:0016491	2157	1669	-1935.67	-484.917	0.000161096	504.338	26.1742	0	0	0	1673	1673	1673	198.382	1987	1987	1987	214.235	2159	2159	2159	222.667	211.761	1939.67	2	2	2	0.213092	4	4	4	0.436894	6	6	6	0.610069	0.420019	4	22	17
Peaxi162Scf00406g00613.1	B		2-oxoglutarate-dependent dioxygenase DAO	hormone	Secondary metabolism	5	sp|Q01IX6|DAO_ORYSI	IPR027443,IPR005123,IPR026992	GO:0016706,GO:0055114,GO:0016491	2083	1497	-1835.67	-459.917	0.000152646	475.281	14.5625	0	0	0	1501	1501	1501	151.707	2086	2086	2086	191.701	1932	1932	1932	169.835	171.081	1839.67	5	5	5	0.454072	3	3	3	0.27929	4	4	4	0.346661	0.360008	4	447	355
Peaxi162Scf00183g00056.1	A		methyl esterase 3	secondary metabolism auxin?	Secondary metabolism	5	AT2G23610.1			689	502	-589	-442.75	4.89763e-05	452.917	16.7326	0	0	0	503	503	503	59.4112	578	578	578	62.0746	690	690	690	70.8836	64.1231	590.333	1	1	1	0.106128	2	2	2	0.217591	1	1	1	0.101279	0.141666	1.33333	61	22
Peaxi162Scf00286g00938.1	B		cytochrome P450, family 83, subfamily B, polypeptide 1	cytochrome P450	Secondary metabolism	5	AT4G31500.1	IPR001128	GO:0020037,GO:0016705,GO:0005506,GO:0055114	768	475	-601.333	-301.667	4.98156e-05	313.623	9.20951	0	0	0	477	472	477	55.4701	564	561	564	59.6356	769	764	769	77.7791	64.2949	603.333	2	2	2	0.208978	1	1	1	0.107115	3	3	3	0.299146	0.20508	2	62	27
Peaxi162Scf00047g02457.1	A		cytochrome P450, family 718	cytochrome P450	Secondary metabolism	5	AT2G42850.1	IPR001128	GO:0020037,GO:0016705,GO:0005506,GO:0055114	2346	1649	-2037.33	-255.667	0.00016916	261.196	15.8539	0	0	0	1658	1658	1658	108.324	2127	2127	2127	126.355	2351	2351	2351	133.594	122.758	2045.33	9	9	9	0.528339	10	10	10	0.601796	5	5	5	0.280111	0.470082	8	534	291
Peaxi162Scf01292g00031.1	B		cytochrome P450, family 722, subfamily A, polypeptide 1	cytochrome P450	Secondary metabolism	5	AT1G19630.1	IPR001128	GO:0020037,GO:0016705,GO:0005506,GO:0055114	1322	807	-992.333	-249.083	8.23149e-05	256.401	7.38561	1.51656e-13	4.99374e-09	3.79176e-12	858	858	858	52.5246	809	809	809	45.0308	1322	1322	1322	70.3887	55.9814	996.333	10	10	10	0.550055	0	0	0	0	2	2	2	0.104985	0.218347	4	35	27
Peaxi162Scf00362g01042.1	A		SAUR-like auxin-responsive protein family	auxin response	Secondary metabolism	5	AT4G38840.1	IPR003676		188	153	-174	-131.5	1.45013e-05	133.297	22.6591	0	0	0	155	155	155	12.4161	188	188	188	13.6929	183	183	183	12.7497	12.9529	175.333	2	2	2	0.143951	2	2	2	0.147568	0	0	0	0	0.0971729	1.33333	3	1
Peaxi162Scf00113g00022.1	B		cytochrome P450, family 76, subfamily G, polypeptide 1	cytochrome P450	Secondary metabolism	5	AT3G52970.1	IPR001128	GO:0020037,GO:0016705,GO:0005506,GO:0055114	379	272	-333	-112	2.77136e-05	115.339	14.0342	0	0	0	275	275	275	26.8049	380	380	380	33.6784	353	353	353	29.9263	30.1365	336	5	5	5	0.437908	3	3	3	0.269348	1	1	1	0.0835801	0.263612	3	24	11
Peaxi162Scf00096g00189.1	A		Dehydrogenase/reductase SDR family member 7B	secondary metabolism	Secondary metabolism	5	sp|Q0IH28|DRS7B_XENLA	IPR002347	GO:0008152,GO:0016491	1294	1076	-1196	-86.4286	9.97528e-05	89.4117	39.2646	0	0	0	1088	1088	1088	115.385	1238	1238	1238	119.379	1304	1304	1304	120.281	118.348	1210	20	20	20	1.90582	10	10	10	0.976859	12	12	12	1.09125	1.32464	14	483	329
Peaxi162Scf00416g00416.1	B		Cytochrome P450 superfamily protein	cytochrome P450	Secondary metabolism	5	AT5G08250.1	IPR001128	GO:0020037,GO:0016705,GO:0005506,GO:0055114	1173	830	-949.333	-100000	7.88822e-05	53.4335	11.3586	0	0	0	830	830	830	50.8105	845	845	845	47.0346	1173	1173	1173	62.4553	53.4335	949.333	0	0	0	0	0	0	0	0	0	0	0	0	0	1	51	28
Peaxi162Scf00538g00223.1	A		auxin response factor 1	auxin response	Secondary metabolism	5	AT1G59750.1	IPR015300,IPR013320,IPR008985,IPR003676	GO:0004553,GO:0005975	18	5	-11.6667	-36	9.73282e-07	37.244	3.17516	0.00149752	1	0.00898907	13	13	13	3.34655	5	5	5	1.17033	18	18	18	4.03017	2.84902	12	0	0	0	0	1	1	1	0.237118	0	0	0	0	0.0790393	1	2	1
Peaxi162Scf00154g01150.1	A		cytochrome P450, family 72, subfamily A, polypeptide 15	cytochrome P450	Secondary metabolism	5	AT3G14690.1	IPR001128	GO:0020037,GO:0016705,GO:0005506,GO:0055114	2200	1760	-1938.67	-30.6735	0.000161991	31.4766	17.8216	0	0	0	1954	1714	1954	59.2078	1816	1594	1816	50.0329	2242	1964	2242	59.0862	56.1089	2004	56	48	56	1.52466	98	87	98	2.73521	42	35	42	1.09125	1.78371	65.3333	72	23
Peaxi162Scf00945g00013.1	B		Auxin-responsive GH3 family protein	auxin response	Secondary metabolism	5	AT2G14960.1	IPR004993		11389	7786	-9149.33	-24.3998	0.00076225	25.1499	10.4075	0	0	0	8761	8761	8761	439.787	8135	8135	8135	371.306	11725	11725	11725	511.915	441.003	9540.33	488	488	488	22.011	349	349	349	16.1371	336	336	336	14.4627	17.5369	391	2940	1523
Peaxi162Scf00192g00611.1	B		gibberellin 20 oxidase 2	GA biosynthesis	Secondary metabolism	5	AT5G51810.1	IPR002283,IPR027443,IPR026992	GO:0016706,GO:0005506,GO:0055114,GO:0016491	171	93	-133.667	-20.0952	1.10663e-05	20.4509	7.38681	1.50324e-13	4.94988e-09	3.76416e-12	99	99	99	7.90923	147	147	147	10.6783	176	176	176	12.2295	10.2723	140.667	6	6	6	0.430706	10	10	10	0.735883	5	5	5	0.342523	0.503038	7	35	18
Peaxi162Scf01211g00136.1	A		gibberellin 2-oxidase	GA biosynthesis	Secondary metabolism	5	AT1G30040.1	IPR002283,IPR027443,IPR026992	GO:0016706,GO:0005506,GO:0055114,GO:0016491	48	24	-35.3333	-18.6667	2.9299e-06	18.955	6.08129	1.19223e-09	3.92576e-05	2.06077e-08	26	26	26	2.30322	37	37	37	2.98022	49	49	49	3.77532	3.01959	37.3333	2	2	2	0.159192	3	3	3	0.244789	1	1	1	0.0759596	0.15998	2	6	2
Peaxi162Scf00015g00525.1	A		gibberellin 3-oxidase 1	GA biosynthesis	Secondary metabolism	5	AT1G15550.1	IPR027443,IPR005123,IPR026992	GO:0016706,GO:0055114,GO:0016491	329	223	-268.333	-16.7843	2.25205e-05	17.3528	8.27036	2.22045e-16	7.31148e-12	6.87816e-15	274	274	274	22.7344	343	343	343	25.877	239	239	239	17.2476	21.953	285.333	16	16	16	1.19285	21	21	21	1.60496	14	14	14	0.996054	1.26462	17	46	25
Peaxi162Scf01347g00124.1	A		cytochrome P450, family 71, subfamily A, polypeptide 18	cytochrome P450	Secondary metabolism	5	AT1G11610.2	IPR001128	GO:0020037,GO:0016705,GO:0005506,GO:0055114	101	67	-85.6667	-16.1176	7.14566e-06	16.7348	11.0642	0	0	0	73	73	73	7.37814	96	96	96	8.82228	105	105	105	9.23017	8.47686	91.3333	6	6	6	0.544887	4	4	4	0.372387	7	7	7	0.606657	0.507977	5.66667	224	92
Peaxi162Scf00202g00001.1	A		NAD(P)H dehydrogenase (quinone)	secondary metabolism	Secondary metabolism	5	sp|C4XGC2|NQOR_DESMR	IPR010089,IPR005025	GO:0045892,GO:0010181,GO:0016491	581	420	-514	-15.6857	4.28042e-05	16.145	13.9277	0	0	0	445	445	445	69.4453	597	597	597	84.7116	605	605	605	82.1173	78.7581	549	56	56	56	7.85239	24	24	24	3.44988	25	25	25	3.34537	4.88255	35	77	6
Peaxi162Scf01176g00018.1	A		2-oxoglutarate (2OG) and Fe(II)-dependent oxygenase superfamily protein	secondary metabolism	Secondary metabolism	5	AT1G12010.1	IPR027443,IPR005123,IPR021929	GO:0016706,GO:0055114,GO:0016491	30	19	-23.3333	-15	1.94025e-06	15.4578	7.81792	5.32907e-15	1.75476e-10	1.49723e-13	21	21	21	1.81753	23	23	23	1.80998	31	31	31	2.33356	1.98702	25	1	1	1	0.0777664	2	2	2	0.159441	2	2	2	0.148427	0.128545	1.66667	1	0
Peaxi162Scf00329g00618.1	A		gibberellin 2-oxidase 8	GA biosynthesis	Secondary metabolism	5	AT4G21200.1	IPR027443,IPR005123,IPR026992	GO:0016706,GO:0055114,GO:0016491	97	69	-78	-14.7647	6.52995e-06	15.4054	10.5893	0	0	0	75	75	75	6.80399	99	99	99	8.16626	77	77	77	6.0756	7.01528	83.6667	6	6	6	0.489085	2	2	2	0.167125	9	9	9	0.700109	0.452107	5.66667	163	55
Peaxi162Scf00135g00012.1	A		cytochrome P450, family 96, subfamily A, polypeptide 10	cytochrome P450	Secondary metabolism	5	AT4G39490.1	IPR001128	GO:0020037,GO:0016705,GO:0005506,GO:0055114	117	54	-88	-14.2	7.37534e-06	14.6543	4.78297	1.72727e-06	0.0568754	1.94446e-05	104	104	104	6.01224	59	59	59	3.10128	121	121	121	6.08393	5.06581	94.6667	4	4	4	0.207775	11	11	11	0.58574	5	5	5	0.247853	0.347123	6.66667	4	2
Peaxi162Scf00135g00424.1	A		Cytochrome P450 superfamily protein	cytochrome P450	Secondary metabolism	5	AT3G44970.1	IPR001128	GO:0020037,GO:0016705,GO:0005506,GO:0055114	274	188	-218.333	-14.1	1.82279e-05	14.5348	10.012	0	0	0	220	220	220	13.6061	200	200	200	11.2468	285	285	285	15.3304	13.3944	235	27	27	27	1.5004	12	12	12	0.683601	11	11	11	0.583345	0.922447	16.6667	144	102
Peaxi162Scf00160g00127.1	A		Cytochrome P450 superfamily protein	cytochrome P450	Secondary metabolism	5	AT3G28740.1	IPR001128	GO:0020037,GO:0016705,GO:0005506,GO:0055114	29	9	-20	-13	1.69419e-06	13.5525	3.49995	0.000465351	1	0.00321373	25	22	25	1.55573	29	27	29	1.64089	11	10	11	0.595366	1.264	21.6667	3	2	3	0.167744	2	0	2	0.11464	0	0	0	0	0.0941279	1.66667	33	12
Peaxi162Scf00011g01124.1	A		jasmonate ZIM-domain protein 4 [Nicotiana tabacum]	JA response	Secondary metabolism	5	gb|AGU37273.1|	IPR010399,IPR018467		612	423	-488.667	-12.728	4.07146e-05	13.117	11.4542	0	0	0	459	459	459	61.9938	486	486	486	59.6839	646	646	646	75.8865	65.8547	530.333	55	55	55	6.67466	34	34	34	4.22984	36	36	36	4.16926	5.02459	41.6667	65	26
Peaxi162Scf00089g01110.1	A		cytochrome P450, family 71, subfamily A, polypeptide 22	cytochrome P450	Secondary metabolism	5	AT3G48310.1	IPR001128	GO:0020037,GO:0016705,GO:0005506,GO:0055114	948	745	-814.333	-12.5236	6.82627e-05	13.0271	15.2556	0	0	0	821	821	821	83.2582	992	992	992	91.4705	842	842	842	74.2664	82.9984	885	92	92	92	8.38306	44	44	44	4.11004	76	76	76	6.60874	6.36728	70.6667	317	121
Peaxi162Scf01544g00020.1	B		cytochrome P450, family 71, subfamily A, polypeptide 22	cytochrome P450	Secondary metabolism	5	AT3G48310.1	IPR001128	GO:0020037,GO:0016705,GO:0005506,GO:0055114	356	274	-305.667	-12.0482	2.55743e-05	12.541	20.8477	0	0	0	302	302	302	27.3151	325	325	325	26.7279	373	373	373	29.3428	27.7953	333.333	28	28	28	2.27554	17	17	17	1.4163	38	38	38	2.94714	2.21299	27.6667	283	97
Peaxi162Scf00074g00125.1	B		cytokinin response factor 2	cytokinin response	Secondary metabolism	5	AT4G23750.1	IPR016177	GO:0003677,GO:0006355,GO:0003700	245	165	-209.667	-12.0351	1.74759e-05	12.3886	12.439	0	0	0	184	184	184	15.7889	245	245	245	19.1155	257	257	257	19.1806	18.0283	228.667	12	12	12	0.925221	26	26	26	2.05502	19	19	19	1.398	1.45942	19	175	66
Peaxi162Scf00286g00941.1	B		cytochrome P450, family 83, subfamily B, polypeptide 1	cytochrome P450	Secondary metabolism	5	AT4G31500.1	IPR001128	GO:0020037,GO:0016705,GO:0005506,GO:0055114	158	111	-128.667	-10.8974	1.07532e-05	11.2092	11.6488	0	0	0	132	129	132	12.2707	125	125	125	10.5655	168	167	168	13.5832	12.1398	141.667	14	14	14	1.16938	15	15	15	1.28439	10	10	10	0.797107	1.08362	13	17	10
Peaxi162Scf00032g01511.1	B		Cytochrome P450 superfamily protein	cytochrome P450	Secondary metabolism	5	AT5G07990.1	IPR001128	GO:0020037,GO:0016705,GO:0005506,GO:0055114	181	136	-159.333	-100000	1.32724e-05	11.2071	16.5072	0	0	0	136	100	136	10.3964	161	109	161	11.1907	181	127	181	12.0342	11.2071	159.333	0	0	0	0	0	0	0	0	0	0	0	0	0	1	60	29
Peaxi162Scf00160g00018.1	A		Cytochrome P450 superfamily protein	cytochrome P450	Secondary metabolism	5	AT3G28740.1	IPR001128	GO:0020037,GO:0016705,GO:0005506,GO:0055114	56	38	-47.6667	-9.41176	3.97784e-06	9.71689	10.7353	0	0	0	44	38	44	2.9915	59	50	59	3.64732	57	49	57	3.3706	3.33648	53.3333	8	8	8	0.488717	3	1	3	0.187874	6	4	6	0.349791	0.342128	5.66667	119	64
Peaxi162Scf01178g00015.1	A		gibberellin 20 oxidase 2	GA biosynthesis	Secondary metabolism	5	AT5G51810.1	IPR002283,IPR027443,IPR026992	GO:0016706,GO:0005506,GO:0055114,GO:0016491	71	22	-40.3333	-7.72222	3.47159e-06	8.10078	2.69827	0.00697009	1	0.0336477	72	72	72	5.67688	37	37	37	2.65255	30	30	30	2.05729	3.46224	46.3333	9	9	9	0.637603	8	8	8	0.581001	1	1	1	0.067608	0.428737	6	2	0
Peaxi162Scf01010g00129.1	A		strictosidine synthase-like 2	secondary metabolism	Secondary metabolism	5	AT2G41290.1	IPR011042	GO:0016844,GO:0009058	28	17	-22	-7.6	1.84355e-06	7.83712	6.97728	3.00959e-12	9.90999e-08	6.705e-11	25	25	25	2.02413	20	20	20	1.47236	31	31	31	2.18301	1.89316	25.3333	3	3	3	0.218248	4	4	4	0.29831	3	3	3	0.208276	0.241611	3.33333	10	5
Peaxi162Scf00217g00412.1	A		aldehyde oxidase 4	secondary metabolism	Secondary metabolism	5	AT1G04580.1	IPR016208,IPR016166,IPR012675	GO:0016614,GO:0009055,GO:0008762,GO:0051537,GO:0005506,GO:0050660,GO:0003824,GO:0055114,GO:0051536,GO:0046872,GO:0016491	548	377	-461.333	-6.88936	3.85712e-05	7.09492	15.9589	0	0	0	458	458	458	10.2714	550	550	550	11.2153	611	611	611	11.918	11.1349	539.667	91	91	91	1.83374	81	81	81	1.67324	63	63	63	1.21151	1.57283	78.3333	116	31
Peaxi162Scf00988g00019.1	A		gibberellin 20-oxidase 3	GA biosynthesis	Secondary metabolism	5	AT5G07200.1	IPR002283,IPR027443,IPR026992	GO:0016706,GO:0005506,GO:0055114,GO:0016491	115	81	-95.3333	-100000	7.94936e-06	7.0637	10.3082	0	0	0	81	81	81	6.5057	115	115	115	8.39832	90	90	90	6.28706	7.0637	95.3333	0	0	0	0	0	0	0	0	0	0	0	0	0	1	12	6
Peaxi162Scf00007g00222.1	B		L-tyrosine decarboxylase	secondary metabolism	Secondary metabolism	5	AT4G28680.1	IPR015424,IPR002129	GO:0019752,GO:0016831,GO:0006520,GO:0003824,GO:0030170	398	142	-228	-6.38583	1.88125e-05	6.47705	3.34053	0.000836194	1	0.00541585	196	196	196	7.81897	191	191	191	6.92807	424	424	424	14.7115	9.8195	270.333	49	49	49	1.75639	52	52	52	1.91076	26	26	26	0.889381	1.51884	42.3333	75	20
Peaxi162Scf00167g01221.1	A		Chalcone-flavanone isomerase family protein	secondary metabolism	Secondary metabolism	5	AT5G05270.1	IPR016087	GO:0016872,GO:0045430,GO:0009813	28	8	-17.6667	-6.3	1.48356e-06	6.46307	3.01211	0.00259441	1	0.0144486	24	24	24	3.42586	10	10	10	1.29791	29	29	29	3.60041	2.77473	21	1	1	1	0.128259	7	7	7	0.920377	2	2	2	0.244799	0.431145	3.33333	15	9
Peaxi162Scf00216g00033.1	A		Phosphomethylpyrimidine synthase	secondary metabolism	Secondary metabolism	5	sp|Q9KBJ4|THIC_BACHD	IPR025747,IPR002817	GO:0009228,GO:0051536	314	218	-265.667	-5.74405	2.24707e-05	5.98631	8.24176	2.22045e-16	7.31148e-12	6.87816e-15	326	172	326	15.1291	366	177	366	15.4441	273	142	273	11.0193	13.8642	321.667	55	38	55	2.29345	52	28	52	2.22284	61	40	61	2.42743	2.31457	56	39	20
Peaxi162Scf00684g00013.1	A		SAUR-like auxin-responsive protein family	auxin response	Secondary metabolism	5	AT4G34760.1	IPR003676		57	44	-49.3333	-5.625	4.14914e-06	5.80759	10.3008	0	0	0	59	59	59	16.7643	55	55	55	14.2096	66	66	66	16.3108	15.7616	60	11	11	11	2.80839	12	12	12	3.14069	9	9	9	2.1928	2.71396	10.6667	6	1
Peaxi162Scf00691g00316.1	A		Calcium-dependent phosphotriesterase superfamily protein	secondary metabolism	Secondary metabolism	5	AT2G16760.1	IPR011042		2152	1554	-1772.67	-5.56873	0.000148555	5.74952	15.9863	0	0	0	1892	1892	1892	174.266	2151	2151	2151	180.144	2439	2439	2439	195.389	183.266	2160.67	539	539	539	44.608	287	287	287	24.3492	338	338	338	26.695	31.8841	388	246	51
Peaxi162Scf00154g01149.1	A		cytochrome P450, family 72, subfamily A, polypeptide 15	cytochrome P450	Secondary metabolism	5	AT3G14690.1	IPR001128	GO:0020037,GO:0016705,GO:0005506,GO:0055114	55	32	-41.6667	-5.16667	3.49528e-06	5.33551	6.76748	1.31042e-11	4.31495e-07	2.72925e-10	40	31	40	2.45369	62	47	62	3.45809	53	37	53	2.82768	2.91315	51.6667	15	12	15	0.826763	7	6	7	0.395519	8	4	8	0.420794	0.547692	10	23	5
Peaxi162Scf00452g00236.1	C		Ent-kaurene synthase-like 3	Isoprenoid metabolism	Secondary metabolism	5	sp|Q0JA83|KSL3_ORYSJ	IPR008949,IPR008930	GO:0000287,GO:0016829,GO:0008152,GO:0010333	246	89	-166	-3.01619	1.38771e-05	3.0802	5.33281	9.67073e-08	0.00318438	1.31531e-06	179	179	179	6.66415	261	261	261	8.83523	305	305	305	9.87616	8.45851	248.333	90	90	90	3.01068	98	98	98	3.36069	59	59	59	1.8835	2.75162	82.3333	258	131
Peaxi162Scf00046g00533.1	C		Choline monooxygenase, chloroplastic		Secondary metabolism	5	sp|Q9SZR0|CHMO_ARATH	IPR001663,IPR015879	GO:0051537,GO:0019439,GO:0016708,GO:0005506,GO:0006725,GO:0055114,GO:0016491	348	110	-205.667	-2.04754	1.74406e-05	2.09809	4.56281	5.04725e-06	0.166196	5.25438e-05	320	320	320	22.1057	383	383	383	24.0568	503	503	503	30.2216	25.4614	402	224	224	224	13.9038	210	210	210	13.3624	155	155	155	9.18135	12.1492	196.333	105	45
Peaxi162Scf00830g00016.1	A		Chalcone synthase G	secondary metabolism	Secondary metabolism	5	sp|P22927|CHSG_PETHY	IPR016039,IPR011141	GO:0016746,GO:0009058,GO:0008152,GO:0016747,GO:0003824	32	14	-21	-100000	1.74565e-06	1.71928	3.89443	9.843e-05	1	0.000799878	14	14	14	1.24753	32	32	32	2.59274	17	17	17	1.31756	1.71928	21	0	0	0	0	0	0	0	0	0	0	0	0	0	1	1	0
Peaxi162Scf00135g00415.1	A		cytochrome P450, putative [Ricinus communis] gb|EEF34553.1| cytochrome P450, putative [Ricinus communis]	cytochrome P450	Secondary metabolism	5	ref|XP_002527850.1|	IPR001128	GO:0020037,GO:0016705,GO:0005506,GO:0055114	15	7	-10.3333	-100000	8.59803e-07	1.07232	4.52236	6.11538e-06	0.201367	6.25558e-05	9	9	9	1.01906	7	7	7	0.72068	15	15	15	1.47722	1.07232	10.3333	0	0	0	0	0	0	0	0	0	0	0	0	0	1	3	2
Peaxi162Scf00078g00013.1	C		CYP92B3 [Nicotiana tabacum]	cytochrome P450	Secondary metabolism	5	gb|ABC69418.1|	IPR001128	GO:0020037,GO:0016705,GO:0005506,GO:0055114	5	3	0	-1	5.0066e-09	1.02359	0.0304889	0.975677	1	1	0	0	0	0	3	1	3	0.115067	5	3	5	0.183446	0.0995042	2.66667	3	1	3	0.113709	0	0	0	0	5	3	5	0.180856	0.0981883	2.66667	18	8
Peaxi162Scf00120g00814.1	C		3-oxo-5-alpha-steroid 4-dehydrogenase family protein	Brassinosteroids?	Secondary metabolism	5	AT5G16010.1	IPR001104	GO:0016627,GO:0016021,GO:0005737,GO:0006629	72	40	47	1.54023	-3.57449e-06	-1.49504	-3.78954	0.000150924	1	0.00118072	65	65	65	3.77213	92	92	92	4.85452	104	104	104	5.24931	4.62532	87	133	133	133	6.93515	132	132	132	7.05597	137	137	137	6.81734	6.93615	134	48	31
Peaxi162Scf00101g00138.1	B		Protein kinase superfamily protein	kinase	Signaling	6	AT4G31170.1	IPR011009	GO:0005524,GO:0004674,GO:0004672,GO:0006468,GO:0016772	1299	1107	-1234	-3703	0.000102896	3832.74	39.0713	0	0	0	1107	1107	1107	72.482	1297	1297	1297	77.2162	1299	1299	1299	73.9755	74.5579	1234.33	1	1	1	0.058832	0	0	0	0	0	0	0	0	0.0196107	1	19	6
Peaxi162Scf00213g00093.1	B		Leucine-rich repeat protein kinase family protein	kinase	Signaling	6	AT5G35390.1	IPR013210,IPR001611,IPR013320,IPR011009	GO:0005524,GO:0005515,GO:0004672,GO:0006468,GO:0016772	2593	2039	-2406.67	-3611	0.000200262	3739.4	22.559	0	0	0	2040	2040	2040	257.083	2593	2593	2593	297.119	2589	2589	2589	283.773	279.325	2407.33	0	0	0	0	1	1	1	0.116079	1	1	1	0.10806	0.0747128	1	106	65
Peaxi162Scf00485g00072.1	A		Unknown protein	LysM domain	Signaling	6		IPR018392	GO:0016998	1276	956	-1099	-3298	9.16855e-05	3415.27	13.7208	0	0	0	1066	1066	1066	345.235	956	956	956	281.515	1276	1276	1276	359.422	328.724	1099.33	0	0	0	0	0	0	0	0	1	1	1	0.277702	0.0925672	1	2	1
Peaxi162Scf00007g00263.1	A		Unknown protein	LysM domain	Signaling	6		IPR018392	GO:0016998	908	652	-768.333	-2306	6.40833e-05	2387.4	11.8646	0	0	0	746	746	746	277.392	652	652	652	220.439	908	908	908	293.655	263.829	768.667	0	0	0	0	0	0	0	0	1	1	1	0.318843	0.106281	1	21	7
Peaxi162Scf00429g00013.1	B		Leucine-rich repeat protein kinase family protein	kinase	Signaling	6	AT1G60630.1	IPR025875,IPR013210,IPR001611,IPR011009	GO:0005524,GO:0005515,GO:0004672,GO:0006468,GO:0016772	3152	2150	-2743.33	-1647	0.000227803	1682.98	12.1201	0	0	0	2152	2152	2152	100.025	3153	3153	3153	133.252	2930	2930	2930	118.448	117.242	2745	2	2	2	0.0835269	2	2	2	0.0856259	1	1	1	0.0398553	0.0696694	1.66667	619	370
Peaxi162Scf00215g00011.1	A		Protein kinase superfamily protein	kinase	Signaling	6	AT2G42960.1	IPR011009	GO:0005524,GO:0004674,GO:0004672,GO:0006468,GO:0016772	1442	1089	-1215.67	-1216.67	0.000101226	1227.27	14.5485	0	0	0	1118	1118	1118	57.8574	1090	1090	1090	51.2896	1442	1442	1442	64.9051	58.0174	1216.67	1	1	1	0.0464995	2	2	2	0.0953361	0	0	0	0	0.0472785	1	26	8
Peaxi162Scf00089g01522.1	A		Unknown protein	LysM domain	Signaling	6		IPR018392	GO:0016998	5510	3940	-4592.33	-985.071	0.000382592	1021.63	12.0174	0	0	0	4333	4333	4333	1388.36	3945	3945	3945	1149.33	5513	5513	5513	1536.37	1358.02	4597	3	3	3	0.863703	5	5	5	1.47568	6	6	6	1.64848	1.32929	4.66667	9	2
Peaxi162Scf00001g00241.1	A		Leucine-rich repeat protein kinase family protein	kinase	Signaling	6	AT2G26730.1	IPR001611,IPR011009	GO:0005524,GO:0005515,GO:0004672,GO:0006468,GO:0016772	942	753	-819.333	-820.333	6.82713e-05	854.907	20.0648	0	0	0	754	754	754	34.4087	765	765	765	31.7427	942	942	942	37.389	34.5134	820.333	2	2	2	0.0820082	0	0	0	0	1	1	1	0.0391307	0.0403796	1	54	24
Peaxi162Scf00013g00053.1	B		Protein kinase superfamily protein	kinase	Signaling	6	AT4G02010.1	IPR013320,IPR011009	GO:0005524,GO:0004674,GO:0004672,GO:0006468,GO:0016772	1243	951	-1094.33	-657.6	9.10787e-05	681.385	23.0861	0	0	0	953	953	953	47.7594	1092	1092	1092	49.7593	1243	1243	1243	54.1793	50.566	1096	3	3	3	0.135088	0	0	0	0	2	2	2	0.0859443	0.0736776	1.66667	96	60
Peaxi162Scf00008g02131.1	A		Protein kinase superfamily protein	kinase	Signaling	6	AT1G18160.1	IPR028324,IPR011009	GO:0005524,GO:0004672,GO:0006468,GO:0016772	769	477	-593.333	-446	4.93062e-05	461.211	8.02723	8.88178e-16	2.92459e-11	2.6539e-14	536	536	536	44.4732	479	479	479	36.1372	769	769	769	55.4953	45.3686	594.667	0	0	0	0	2	2	2	0.152853	2	2	2	0.142293	0.0983821	1.33333	5	1
Peaxi162Scf00285g00927.1	B		Leucine-rich repeat protein kinase family protein	kinase	Signaling	6	AT4G23740.1	IPR003591,IPR013320,IPR011009	GO:0005524,GO:0004672,GO:0006468,GO:0016772	775	601	-677	-339.5	5.63797e-05	349.279	21.8545	0	0	0	603	603	603	31.5308	659	659	659	31.3321	775	775	775	35.2465	32.7031	679	0	0	0	0	4	4	4	0.192658	2	2	2	0.0896745	0.0941109	2	39	31
Peaxi162Scf01558g00018.1	B		Cysteine-rich receptor-like protein kinase 41	kinase	Signaling	6	sp|O23081|CRK41_ARATH	IPR013320,IPR011009	GO:0005524,GO:0004674,GO:0004672,GO:0006468,GO:0016772	531	391	-439	-330.25	3.65246e-05	343.964	13.0946	0	0	0	392	392	392	25.6666	398	398	398	23.6947	531	531	531	30.2394	26.5336	440.333	0	0	0	0	1	1	1	0.0603104	3	3	3	0.168432	0.0762475	1.33333	45	37
Peaxi162Scf00779g00008.1	B		Unknown protein	LysM domain	Signaling	6		IPR018392	GO:0016998	1380	1127	-1230	-100000	0.000102515	275.517	28.1478	0	0	0	1127	1127	1127	273.743	1183	1183	1183	261.27	1380	1380	1380	291.537	275.517	1230	0	0	0	0	0	0	0	0	0	0	0	0	0	1	21	17
Peaxi162Scf00215g00010.1	A		Protein kinase superfamily protein	kinase	Signaling	6	AT5G18500.1	IPR011009	GO:0005524,GO:0004672,GO:0006468,GO:0016772	366	122	-237.333	-238.333	1.96833e-05	241.426	3.64244	0.000270067	1	0.00198367	226	226	226	19.1743	123	123	123	9.48861	366	366	366	27.0078	18.5569	238.333	2	2	2	0.152466	1	1	1	0.0781487	0	0	0	0	0.0768716	1	1	0
Peaxi162Scf00942g00131.1	B		Protein kinase superfamily protein	kinase	Signaling	6	AT5G57670.2	IPR013320,IPR011009	GO:0005524,GO:0004674,GO:0004672,GO:0006468,GO:0016772	3118	2197	-2792.33	-107.038	0.000231882	110.673	13.4896	0	0	0	2224	2224	2224	66.3214	3136	3136	3136	85.0317	3096	3096	3096	80.3001	77.2177	2818.67	27	27	27	0.723459	18	18	18	0.494426	34	34	34	0.869399	0.695761	26.3333	473	313
Peaxi162Scf00066g01519.1	B		Protein kinase superfamily protein	kinase	Signaling	6	AT5G56790.1	IPR014729,IPR013320,IPR011009	GO:0004713,GO:0005524,GO:0004672,GO:0006468,GO:0016772	2261	1996	-2117.33	-82.4359	0.000176683	84.7621	70.4601	0	0	0	2011	2011	2011	106.824	2270	2270	2270	109.64	2149	2149	2149	99.2864	105.25	2143.33	54	54	54	2.5774	15	15	15	0.733936	9	9	9	0.409941	1.24043	26	418	253
Peaxi162Scf00360g00124.1	B		Protein kinase superfamily protein	kinase	Signaling	6	AT1G53050.1	IPR011009	GO:0005524,GO:0004674,GO:0004672,GO:0006468,GO:0016772	2432	1859	-2211	-70.8211	0.000183995	72.7741	22.4222	0	0	0	1895	1895	1895	98.576	2380	2380	2380	112.57	2453	2453	2453	110.983	107.376	2242.67	38	38	38	1.77614	36	36	36	1.72494	21	21	21	0.936704	1.47926	31.6667	385	285
Peaxi162Scf00328g00127.1	A		protein kinase family protein	kinase	Signaling	6	AT5G54380.1	IPR002937,IPR013320,IPR011009	GO:0005524,GO:0004674,GO:0004672,GO:0006468,GO:0055114,GO:0016772,GO:0016491	422	307	-365.667	-65.5294	3.04423e-05	68.536	17.2887	0	0	0	313	313	313	10.4631	378	378	378	11.4893	423	423	423	12.2985	11.417	371.333	6	6	6	0.180218	1	1	1	0.0307911	10	10	10	0.28664	0.165883	5.66667	45	13
Peaxi162Scf00014g00029.1	B		receptor like protein 7	LRR-RK	Signaling	6	AT1G47890.1	IPR003591,IPR025875,IPR013210,IPR001611	GO:0005515	687	405	-496.333	-52.3448	4.1104e-05	53.5244	6.45021	1.11693e-10	3.67784e-06	2.13952e-09	413	413	413	6.74574	413	413	413	6.1336	692	692	692	9.83064	7.56999	506	16	16	16	0.234817	8	8	8	0.120359	5	5	5	0.0700278	0.141735	9.66667	74	60
Peaxi162Scf00231g00320.1	A		ROP guanine nucleotide exchange factor 5	GTP binding	Signaling	6	AT5G05940.1	IPR005512	GO:0005089	59	49	-54	-41.5	4.5349e-06	43.8719	12.5185	0	0	0	59	59	59	3.45724	51	51	51	2.71727	56	56	56	2.85405	3.00952	55.3333	2	2	2	0.105302	0	0	0	0	2	2	2	0.100491	0.0685979	1.33333	5	0
Peaxi162Scf00053g00113.1	A		Protein kinase superfamily protein	kinase	Signaling	6	AT3G19300.1	IPR011009	GO:0005524,GO:0004674,GO:0004672,GO:0006468,GO:0016772	102	84	-93	-35.875	7.75772e-06	36.9039	16.2586	0	0	0	87	87	87	7.00629	96	96	96	7.02952	104	104	104	7.28448	7.10676	95.6667	3	3	3	0.217081	3	3	3	0.222536	2	2	2	0.138108	0.192575	2.66667	3	1
Peaxi162Scf00025g03312.1	B		Protein kinase superfamily protein	kinase	Signaling	6	AT1G53050.1	IPR011009	GO:0005524,GO:0004674,GO:0004672,GO:0006468,GO:0016772	550	422	-497	-34.8864	4.14322e-05	36.1201	19.2436	0	0	0	436	436	436	26.8546	558	558	558	31.2501	541	541	541	28.9818	29.0288	511.667	22	22	22	1.21755	8	8	8	0.45387	14	14	14	0.739402	0.803606	14.6667	75	40
Peaxi162Scf00362g00435.1	A		Serine/threonine protein phosphatase 2A 57 kDa regulatory subunit B' beta isoform	phosphatase	Signaling	6	sp|O04376|2A5B_ARATH	IPR002554,IPR016024	GO:0008601,GO:0007165,GO:0005488,GO:0000159	733	474	-565.667	-100000	4.69097e-05	34.4326	8.57916	0	0	0	474	474	474	31.4458	490	490	490	29.5574	733	733	733	42.2946	34.4326	565.667	0	0	0	0	0	0	0	0	0	0	0	0	0	1	6	2
Peaxi162Scf00017g02331.1	B		Leucine-rich repeat protein kinase family protein	kinase	Signaling	6	AT2G26730.1	IPR001611,IPR011009	GO:0005524,GO:0005515,GO:0004672,GO:0006468,GO:0016772	649	477	-578.333	-33.1296	4.81462e-05	34.3048	17.5112	0	0	0	495	495	495	22.6924	630	630	630	26.2604	664	664	664	26.4752	25.1427	596.333	18	18	18	0.741444	15	15	15	0.633397	21	21	21	0.825497	0.733446	18	88	38
Peaxi162Scf00016g03312.1	B		receptor lectin kinase	receptor	Signaling	6	AT2G37710.1	IPR013320,IPR008985,IPR011009	GO:0030246,GO:0005524,GO:0004674,GO:0004672,GO:0006468,GO:0016772	1383	946	-1195.67	-30.4016	9.93512e-05	31.3757	13.8163	0	0	0	983	983	983	41.178	1322	1322	1322	50.3534	1404	1404	1404	51.1534	47.5616	1236.33	64	64	64	2.40892	21	21	21	0.81029	37	37	37	1.32903	1.51608	40.6667	384	213
Peaxi162Scf00087g00222.1	A		with no lysine (K) kinase 6	kinase	Signaling	6	AT3G18750.1	IPR011009	GO:0005524,GO:0004674,GO:0004672,GO:0006468,GO:0016772	42	36	-38.3333	-29.75	3.20083e-06	30.6158	10.2729	0	0	0	42	42	42	1.96428	37	37	37	1.57341	40	40	40	1.62709	1.72159	39.6667	3	3	3	0.126069	1	1	1	0.0430789	0	0	0	0	0.0563825	1.33333	33	10
Peaxi162Scf00496g00815.1	B		Leucine-rich repeat protein kinase family protein	kinase	Signaling	6	AT2G26730.1	IPR011009	GO:0005524,GO:0004672,GO:0006468,GO:0016772	272	179	-231.333	-28.76	1.92433e-05	29.7912	10.5785	0	0	0	186	186	186	8.56595	277	277	277	11.5992	256	256	256	10.2541	10.1398	239.667	5	5	5	0.206901	7	7	7	0.296941	13	13	13	0.513366	0.33907	8.33333	238	161
Peaxi162Scf00213g00940.1	A		Protein kinase protein with adenine nucleotide alpha hydrolases-like domain	kinase	Signaling	6	AT2G24370.1	IPR014729,IPR013320,IPR011009	GO:0005524,GO:0004674,GO:0004672,GO:0006950,GO:0006468,GO:0016772	1470	1189	-1315.67	-23.1742	0.000109821	24.0168	32.2644	0	0	0	1242	1242	1242	58.2676	1361	1361	1361	58.0563	1522	1522	1522	62.1035	59.4758	1375	53	53	53	2.23415	52	52	52	2.24708	73	73	73	2.93663	2.47262	59.3333	93	8
Peaxi162Scf00062g00136.1	A		SPX domain gene 1	P homeostasis signaling?	Signaling	6	AT5G20150.1	IPR004331		466	351	-402	-21.7931	3.36088e-05	22.5857	14.9914	0	0	0	412	412	412	44.7979	373	373	373	36.877	479	479	479	45.2994	42.3248	421.333	13	13	13	1.27009	22	22	22	2.2034	23	23	23	2.14442	1.87264	19.3333	130	66
Peaxi162Scf00220g00239.1	A		Protein kinase superfamily protein	kinase	Signaling	6	AT5G56790.1	IPR013320,IPR011009	GO:0004713,GO:0005524,GO:0004672,GO:0006468,GO:0016772	333	194	-247.667	-21.0811	2.05412e-05	21.9125	7.54518	4.50751e-14	1.48423e-09	1.18171e-12	202	202	202	9.87668	238	238	238	10.5809	340	340	340	14.4589	11.6388	260	7	7	7	0.307531	8	8	8	0.360296	22	22	22	0.922366	0.530064	12.3333	10	4
Peaxi162Scf00120g00724.1	B		Leucine-rich receptor-like protein kinase family protein	LRR-RK	Signaling	6	AT5G46330.1	IPR003591,IPR025875,IPR013210,IPR001611,IPR011009	GO:0005515,GO:0016772	258	125	-194	-20.4	1.60162e-05	20.8598	6.07084	1.27242e-09	4.18983e-05	2.19363e-08	132	132	132	4.91435	217	217	217	7.34577	263	263	263	8.51616	6.92543	204	18	18	18	0.602137	5	5	5	0.171464	7	7	7	0.223466	0.332355	10	58	36
Peaxi162Scf00381g00220.1	A		receptor kinase 3	receptor	Signaling	6	AT4G21380.1	IPR001480,IPR003609,IPR000858,IPR013320,IPR024171,IPR011009	GO:0005524,GO:0004674,GO:0004672,GO:0048544,GO:0006468,GO:0016772	14	8	-11.3333	-18	9.42133e-07	18.8134	5.50622	3.66628e-08	0.00120723	5.25111e-07	9	9	9	0.377536	14	14	14	0.533986	13	13	13	0.474303	0.461941	12	1	1	1	0.0376918	0	0	0	0	1	1	1	0.0359697	0.0245538	1	3	1
Peaxi162Scf00324g00333.1	A		Protein kinase superfamily protein	kinase	Signaling	6	AT4G24810.2	IPR011009	GO:0005524,GO:0004672,GO:0006468,GO:0016772	25	19	-21.6667	-17.25	1.80923e-06	17.7996	7.62951	2.35367e-14	7.75017e-10	6.30095e-13	20	20	20	1.24459	26	26	26	1.47114	23	23	23	1.24486	1.32019	23	2	2	2	0.111829	1	1	1	0.0573198	1	1	1	0.05336	0.0741697	1.33333	6	3
Peaxi162Scf00338g00013.1	B		Protein kinase superfamily protein	kinase	Signaling	6	AT5G59700.1	IPR013320,IPR011009	GO:0005524,GO:0004674,GO:0004672,GO:0006468,GO:0016772	1306	889	-1118.67	-16.981	9.32302e-05	17.5864	13.2833	0	0	0	970	970	970	50.8094	1354	1354	1354	64.4877	1242	1242	1242	56.5836	57.2936	1188.67	81	81	81	3.81231	48	48	48	2.31592	81	81	81	3.63813	3.25546	70	186	98
Peaxi162Scf00215g00313.1	A		Protein kinase superfamily protein	kinase	Signaling	6	AT3G07070.1	IPR013320,IPR011009	GO:0004713,GO:0005524,GO:0004672,GO:0006468,GO:0016772	299	186	-244	-16.5745	2.02788e-05	17.0144	10.6582	0	0	0	202	202	202	10.6737	270	270	270	12.9722	307	307	307	14.1091	12.585	259.667	8	8	8	0.379827	23	23	23	1.11945	16	16	16	0.724948	0.741407	15.6667	45	8
Peaxi162Scf00944g00034.1	A		SPX domain gene 1	P homeostasis signaling?	Signaling	6	AT5G20150.1	IPR004331		1472	857	-1102.67	-13.6743	9.18618e-05	14.0989	7.46179	8.52651e-14	2.80761e-09	2.17644e-12	1081	1081	1081	81.6006	953	953	953	65.4103	1535	1535	1535	100.779	82.5968	1189.67	63	63	63	4.27306	102	102	102	7.09214	96	96	96	6.21384	5.85968	87	157	75
Peaxi162Scf00599g00052.1	A		SPX domain gene 2	P homeostasis signaling?	Signaling	6	AT2G26660.1	IPR004331		423	191	-274	-13.4545	2.26787e-05	13.717	4.363	1.2829e-05	0.422433	0.000124428	241	241	241	29.3874	209	209	209	23.1726	438	438	438	46.453	33.0043	296	15	15	15	1.64348	33	33	33	3.70653	18	18	18	1.88208	2.4107	22	1	0
Peaxi162Scf01012g00021.1	B		Protein kinase family protein	kinase	Signaling	6	AT1G64300.1	IPR010632,IPR011009	GO:0005524,GO:0004672,GO:0006468,GO:0016772	653	365	-499	-13.3719	4.13519e-05	13.6912	7.90918	2.66454e-15	8.77378e-11	7.6761e-14	402	402	402	17.3465	529	529	529	20.7552	687	687	687	25.7833	21.295	539.333	37	37	37	1.43456	50	50	50	1.98731	34	34	34	1.25801	1.55996	40.3333	167	73
Peaxi162Scf01150g00023.1	A		calmodulin binding protein, putative [Ricinus communis] gb|EEF45242.1| calmodulin binding protein, putative [Ricinus communis]	signaling?	Signaling	6	ref|XP_002517079.1|	IPR025064,IPR027417,IPR000048	GO:0005515	63	39	-49.6667	-12.4615	4.15266e-06	12.9441	8.32403	0	0	0	44	44	44	3.08194	66	66	66	4.20341	52	52	52	3.1679	3.48442	54	5	5	5	0.314683	3	3	3	0.193554	5	5	5	0.300305	0.269514	4.33333	22	3
Peaxi162Scf00140g01322.1	A		ROP guanine nucleotide exchange factor 5	GTP binding	Signaling	6	AT5G05940.1	IPR005512	GO:0005089	1082	666	-893.667	-11.117	7.43081e-05	11.4549	11.0608	0	0	0	761	761	761	39.3824	1033	1033	1033	48.6075	1152	1152	1152	51.8521	46.614	982	100	100	100	4.64995	70	70	70	3.33676	95	95	95	4.21563	4.06745	88.3333	113	17
Peaxi162Scf00351g00818.1	A		N-acetyl-D-glucosamine kinase	kinase	Signaling	6	sp|Q54PM7|NAGK_DICDI	IPR002731		933	645	-821	-10.1903	6.84154e-05	10.4915	13.745	0	0	0	733	733	733	61.1557	988	988	988	74.9507	1010	1010	1010	73.291	69.7992	910.333	103	103	103	7.72149	88	88	88	6.76279	77	77	77	5.50865	6.66431	89.3333	211	91
Peaxi162Scf00569g00417.1	A		Leucine-rich receptor-like protein kinase family protein	LRR-RK	Signaling	6	AT5G46330.1	IPR003591,IPR013210,IPR001611,IPR011009	GO:0005515,GO:0004672,GO:0006468,GO:0016772	190	101	-131.333	-9.38298	1.09069e-05	9.60744	6.21019	5.292e-10	1.74255e-05	9.51693e-09	117	115	117	3.61428	127	126	127	3.56718	197	196	197	5.29295	4.15814	147	7	7	7	0.194296	24	23	24	0.6829	16	16	16	0.423816	0.433671	15.6667	65	18
Peaxi162Scf00007g01729.1	A		G-type lectin S-receptor-like serine/threonine-protein kinase	receptor	Signaling	6	sp|Q9ZR08|Y4230_ARATH	IPR001480,IPR003609,IPR000858,IPR013320,IPR011009	GO:0005524,GO:0004672,GO:0048544,GO:0006468,GO:0016772	44	25	-32.3333	-9.08333	2.69752e-06	9.35567	6.25959	3.85984e-10	1.27097e-05	7.03747e-09	27	27	27	0.848865	37	37	37	1.0577	45	45	45	1.23051	1.04569	36.3333	9	9	9	0.254243	1	1	1	0.0289591	2	2	2	0.053917	0.112373	4	280	95
Peaxi162Scf00025g00286.1	A		Leucine-rich receptor-like protein kinase family protein	LRR-RK	Signaling	6	AT5G46330.1	IPR003591,IPR013210,IPR001611	GO:0005515	106	38	-68.3333	-9.2	5.62792e-06	9.23696	4.41304	1.01928e-05	0.335628	0.000100337	47	47	47	2.09098	76	76	76	3.07433	107	107	107	4.1403	3.10187	76.6667	9	9	9	0.35977	15	15	15	0.614685	1	1	1	0.0381481	0.337535	8.33333	7	4
Peaxi162Scf00017g02422.1	A		Calmodulin binding protein-like	Calcium signaling	Signaling	6	AT5G62570.2	IPR012442,IPR012416		18	10	-13.6667	-7.83333	1.13798e-06	8.14152	5.64313	1.66983e-08	0.000549842	2.50155e-07	12	12	12	1.13657	16	16	16	1.3779	19	19	19	1.56518	1.35988	15.6667	2	2	2	0.170206	1	1	1	0.0872415	3	3	3	0.243644	0.16703	2	4	2
Peaxi162Scf00689g00117.1	A		Serine/threonine protein phosphatase 2A 55 kDa regulatory subunit B beta isoform	phosphatase	Signaling	6	sp|Q39247|2ABB_ARATH	IPR000009,IPR015943	GO:0008601,GO:0007165,GO:0005515,GO:0000159	72	29	-47.6667	-7.80952	3.97373e-06	8.0081	4.13892	3.48946e-05	1	0.0003113	51	51	51	3.41349	35	35	35	2.13001	78	78	78	4.54066	3.36138	54.6667	6	6	6	0.360836	9	9	9	0.554856	6	6	6	0.34435	0.420014	7	21	1
Peaxi162Scf00220g00240.1	A		Protein kinase superfamily protein	kinase	Signaling	6	AT5G56790.1	IPR013320,IPR011009	GO:0004713,GO:0005524,GO:0004672,GO:0006468,GO:0016772	19	16	-17.3333	-100000	1.44757e-06	7.65909	7.21938	5.22249e-13	1.71966e-08	1.24975e-11	16	16	16	7.64927	19	19	19	8.25922	17	17	17	7.06879	7.65909	17.3333	0	0	0	0	0	0	0	0	0	0	0	0	0	1	4	1
Peaxi162Scf00041g02413.1	A		Protein phosphatase 2C family protein	signaling	Signaling	6	AT3G23360.1	IPR001932,IPR015655	GO:0003824	123	74	-93.6667	-6.85417	7.82236e-06	7.0938	8.26143	2.22045e-16	7.31148e-12	6.87816e-15	87	87	87	9.16207	107	107	107	10.2457	135	135	135	12.3653	10.591	109.667	13	13	13	1.23012	12	12	12	1.16403	23	23	23	2.07694	1.49036	16	29	9
Peaxi162Scf00263g00614.1	A		Leucine-rich receptor-like protein kinase family protein	LRR-RK	Signaling	6	AT5G56040.2	IPR003591,IPR013210,IPR001611,IPR011009	GO:0005524,GO:0005515,GO:0004674,GO:0004672,GO:0006468,GO:0016772	19	11	-15	-6.625	1.25487e-06	6.91263	5.80394	6.47754e-09	0.000213292	1.03189e-07	14	14	14	0.387917	20	20	20	0.503879	19	19	19	0.457889	0.449895	17.6667	3	3	3	0.0746901	1	1	1	0.0255224	4	4	4	0.0950368	0.0650831	2.66667	13	6
Peaxi162Scf00450g00613.1	A		Malectin/receptor-like protein kinase family protein	receptor	Signaling	6	AT3G51550.1	IPR024788,IPR013320,IPR011009	GO:0005524,GO:0016772	15	8	-11.3333	-5.85714	9.61587e-07	6.15846	5.01617	5.27108e-07	0.0173566	6.40465e-06	14	14	14	0.59726	16	16	16	0.620642	11	11	11	0.408154	0.542019	13.6667	3	3	3	0.114997	1	1	1	0.0392957	3	3	3	0.109743	0.0880121	2.33333	6	2
Peaxi162Scf00777g00110.1	A		Leucine-rich receptor-like protein kinase family protein	LRR-RK	Signaling	6	AT5G46330.1	IPR003591,IPR025875,IPR013210,IPR011009	GO:0005524,GO:0004674,GO:0004672,GO:0006468,GO:0016772	128	94	-110.667	-5.81159	9.28607e-06	6.02064	14.9216	0	0	0	119	119	119	3.55925	138	138	138	3.75297	144	144	144	3.74602	3.68608	133.667	25	25	25	0.671865	16	16	16	0.440799	28	28	28	0.718108	0.610257	23	9	5
Peaxi162Scf00516g00619.1	A		GTP-binding nuclear protein Ran-3	GTPase	Signaling	6	sp|Q8H156|RAN3_ARATH	IPR002041,IPR005225,IPR001806,IPR027417	GO:0016020,GO:0007165,GO:0006184,GO:0005622,GO:0003924,GO:0006886,GO:0006913,GO:0007264,GO:0005525,GO:0015031	30	18	-25.3333	-5.75	2.12515e-06	5.93967	6.7881	1.13618e-11	3.74121e-07	2.37387e-10	23	23	23	3.1488	35	35	35	4.35684	34	34	34	4.04849	3.85138	30.6667	6	6	6	0.738074	5	5	5	0.630518	5	5	5	0.58696	0.651851	5.33333	26	4
Peaxi162Scf00192g00617.1	A		Protein kinase superfamily protein	kinase	Signaling	6	AT3G15890.1	IPR013320,IPR011009	GO:0005524,GO:0004674,GO:0004672,GO:0006468,GO:0016772	2144	1053	-1443.33	-5.4824	0.000120277	5.66444	5.99647	2.01654e-09	6.64005e-05	3.38778e-08	1397	1397	1397	114.338	1543	1543	1543	114.827	2356	2356	2356	167.712	132.292	1765.33	344	344	344	25.2977	212	212	212	15.9823	410	410	410	28.7738	23.3513	322	703	330
Peaxi162Scf00064g00036.1	C		Protein kinase superfamily protein	kinase	Signaling	6	AT2G33580.1	IPR013320,IPR011009	GO:0005524,GO:0004672,GO:0006468,GO:0016772	41	17	-24	-4.27273	1.99502e-06	4.36612	3.4053	0.000660913	1	0.00438143	21	21	21	1.03013	28	28	28	1.24887	45	45	45	1.91991	1.39963	31.3333	14	14	14	0.617065	4	4	4	0.180735	4	4	4	0.168249	0.322016	7.33333	23	6
Peaxi162Scf00072g00621.1	C		Leucine-rich receptor-like protein kinase family protein	LRR-RK	Signaling	6	AT2G24130.1	IPR003591,IPR013210,IPR001611,IPR013320,IPR011009	GO:0005524,GO:0005515,GO:0004672,GO:0006468,GO:0016772	42	12	4.66667	1.21538	-3.42918e-07	-1.19172	-0.288508	0.772958	1	1	12	12	12	0.396303	24	24	24	0.72068	29	29	29	0.83299	0.649991	21.6667	54	54	54	1.6024	13	13	13	0.395457	12	12	12	0.339819	0.779224	26.3333	62	16
Peaxi162Scf00347g00043.1	A		Glycosyl hydrolase family protein with chitinase insertion domain	glycoside hydrolase	Carbohydrate metabolic process	7	AT4G19810.1	IPR017853	GO:0004553,GO:0006032,GO:0005975,GO:0004568,GO:0003824	1564	1206	-1390	-4171	0.000115683	4308.9	24.8027	0	0	0	1206	1206	1206	140.789	1401	1401	1401	148.711	1564	1564	1564	158.801	149.434	1390.33	0	0	0	0	1	1	1	0.10753	0	0	0	0	0.0358434	1	10	3
Peaxi162Scf00589g00225.1	B		Chitinase 2	glycoside hydrolase	Carbohydrate metabolic process	7	sp|Q7M443|CHIT2_TULBA	IPR017853	GO:0004553,GO:0005975,GO:0003824	1255	907	-1066.33	-3200	8.89508e-05	3313.44	12.0734	0	0	0	1038	1038	1038	115.791	907	907	907	91.9961	1255	1255	1255	121.763	109.85	1066.67	1	1	1	0.100232	0	0	0	0	0	0	0	0	0.0334108	1	75	41
Peaxi162Scf00347g00041.1	A		Glycosyl hydrolase family protein with chitinase insertion domain	glycoside hydrolase	Carbohydrate metabolic process	7	AT4G19810.1	IPR017853	GO:0004553,GO:0006032,GO:0005975,GO:0004568,GO:0003824	2373	1725	-2011.33	-3018	0.000167172	3161.82	16.7862	0	0	0	1726	1726	1726	175.626	1937	1937	1937	179.211	2373	2373	2373	210.011	188.283	2012	1	1	1	0.0914281	0	0	0	0	1	1	1	0.0872509	0.0595596	1	13	2
Peaxi162Scf01254g00005.1	A		Acidic endochitinase	glycoside hydrolase	Carbohydrate metabolic process	7	sp|P51614|CHIT3_VITVI	IPR017853	GO:0004553,GO:0005975,GO:0003824	1402	1033	-1234.33	-1852.5	0.000103201	1884.04	11.223	0	0	0	1269	1269	1269	126.98	1034	1034	1034	94.0763	1402	1402	1402	122.016	114.358	1235	1	1	1	0.0899093	1	1	1	0.0921688	0	0	0	0	0.0606927	1	2	1
Peaxi162Scf00616g00611.1	B		Chitinase 2	glycoside hydrolase	Carbohydrate metabolic process	7	sp|Q7M443|CHIT2_TULBA	IPR017853,IPR000677	GO:0004553,GO:0005975,GO:0003824	1220	962	-1115	-1673.5	9.28334e-05	1694.87	26.0329	0	0	0	963	962	963	94.4775	1164	1164	1164	103.834	1220	1220	1220	104.102	100.804	1115.67	1	1	1	0.0881521	1	1	1	0.0903674	0	0	0	0	0.0595065	1	270	133
Peaxi162Scf01116g00219.1	A		beta glucosidase 17	glycoside hydrolase	Carbohydrate metabolic process	7	AT2G44480.1	IPR001360,IPR017853	GO:0004553,GO:0005975,GO:0003824	3365	2759	-3118.67	-1560.33	0.000259948	1632.6	29.9304	0	0	0	2761	2760	2761	172.887	3365	3364	3365	191.587	3236	3235	3236	176.238	180.237	3120.67	2	2	2	0.112527	0	0	0	0	4	4	4	0.214771	0.109099	2	195	93
Peaxi162Scf00616g00612.1	B		Chitinase 2	glycoside hydrolase	Carbohydrate metabolic process	7	sp|Q7M443|CHIT2_TULBA	IPR017853,IPR000677	GO:0004553,GO:0005975,GO:0003824	2617	1953	-2324	-1163	0.000193208	1193.05	21.0343	0	0	0	1954	1951	1954	191.702	2406	2405	2406	214.626	2618	2613	2618	223.392	209.907	2326	1	1	1	0.0881521	4	4	4	0.36147	1	1	1	0.0841246	0.177915	2	231	140
Peaxi162Scf00411g00083.1	A		Chitinase 2	glyoside hydrolase	Carbohydrate metabolic process	7	sp|Q7M443|CHIT2_TULBA	IPR017853,IPR000677	GO:0004553,GO:0005975,GO:0003824	836	613	-686	-159.308	5.79113e-05	166.521	6.63153	3.32223e-11	1.09394e-06	6.67854e-10	839	832	839	82.8519	616	611	616	55.3104	616	605	616	52.9075	63.69	690.333	3	3	3	0.266191	7	7	7	0.63672	3	3	3	0.254029	0.385646	4.33333	8	4
Peaxi162Scf00140g01221.1	A		beta glucosidase 11	glycoside hydrolase	Carbohydrate metabolic process	7	AT1G02850.2	IPR001360,IPR017853	GO:0004553,GO:0005975,GO:0003824	313	115	-184.667	-139.5	1.51243e-05	142.015	3.21897	0.00128652	1	0.00787996	116	116	116	7.07248	129	129	129	7.15136	313	312	313	16.5979	10.2739	186	3	3	3	0.164348	0	0	0	0	1	1	1	0.0522799	0.0722094	1.33333	12	2
Peaxi162Scf00836g00035.1	A		Chitinase 2	glycoside hydrolase	Carbohydrate metabolic process	7	sp|Q7M443|CHIT2_TULBA	IPR017853,IPR000677	GO:0004553,GO:0005975,GO:0003824	540	458	-490	-114.077	4.11743e-05	121.2	37.7781	0	0	0	540	47	540	53.3254	462	36	462	41.4828	481	37	481	41.3125	45.3736	494.333	4	0	4	0.354921	0	0	0	0	9	0	9	0.762086	0.372336	4.33333	3	1
Peaxi162Scf00836g00311.1	A		Chitinase 2	glycoside hydrolase	Carbohydrate metabolic process	7	sp|Q7M443|CHIT2_TULBA	IPR017853,IPR000677	GO:0004553,GO:0005975,GO:0003824	743	435	-550	-98.0588	4.6661e-05	103.164	4.57066	4.86183e-06	0.16009	5.07418e-05	748	90	748	49.9535	441	57	441	26.7786	478	50	478	27.7644	34.8321	555.667	5	1	5	0.30003	6	1	6	0.369084	6	0	6	0.343587	0.337567	5.66667	8	1
Peaxi162Scf00001g00471.1	A		beta glucosidase 11	glycoside hydrolase	Carbohydrate metabolic process	7	AT1G02850.5	IPR001360,IPR017853	GO:0004553,GO:0005975,GO:0003824	4715	3575	-4275.67	-98.1742	0.000355626	101.355	20.976	0	0	0	3612	3611	3612	228.071	4607	4607	4607	264.5	4740	4739	4740	260.313	250.961	4319.67	70	70	70	3.97147	25	25	25	1.45403	37	37	37	2.00329	2.47626	44	722	406
Peaxi162Scf00310g00525.1	B		beta-galactosidase 16	glycoside hydrolase	Carbohydrate metabolic process	7	AT1G77410.1	IPR001944,IPR000922,IPR017853	GO:0030246,GO:0004553,GO:0005975,GO:0003824	662	509	-575.667	-83.2381	4.79495e-05	85.9331	20.7711	0	0	0	514	514	514	19.5469	568	568	568	19.6403	666	666	666	22.0285	20.4053	582.667	12	12	12	0.410041	4	4	4	0.140115	5	5	5	0.163045	0.237734	7	39	27
Peaxi162Scf00263g00522.1	B		Endoglucanase 12	cell wall	Carbohydrate metabolic process	7	sp|Q7XUK4|GUN12_ORYSJ	IPR008928,IPR001701	GO:0004553,GO:0005975,GO:0003824	749	518	-623.667	-78.9583	5.18183e-05	81.9265	13.811	0	0	0	524	524	524	33.1562	617	617	617	35.498	754	754	754	41.4955	36.7166	631.667	6	6	6	0.341127	5	5	5	0.291416	13	13	13	0.705339	0.445961	8	118	53
Peaxi162Scf00252g00081.1	A		alpha amylase	carbohydrate metabolic process	Carbohydrate metabolic process	7	prf||1803517A	IPR015902	GO:0043169,GO:0004556,GO:0005509,GO:0005975,GO:0003824	262	99	-155.333	-47.6	1.27333e-05	48.1592	3.27439	0.00105891	1	0.00666563	101	76	101	6.0598	111	77	111	6.05543	264	172	264	13.7764	8.63055	158.667	2	2	2	0.10782	6	4	6	0.331587	2	2	2	0.102893	0.180767	3.33333	88	51
Peaxi162Scf00527g00323.1	B		beta-galactosidase 8	glycoside hydrolase	Carbohydrate metabolic process	7	AT2G28470.1	IPR001944,IPR000922,IPR017853	GO:0030246,GO:0004553,GO:0005975,GO:0003824	1163	722	-911.667	-35.1875	7.55857e-05	36.0313	9.49019	0	0	0	748	748	748	26.8202	881	881	881	28.7225	1186	1186	1186	36.9864	30.8431	938.333	26	26	26	0.837655	31	31	31	1.02384	23	23	23	0.707148	0.856215	26.6667	93	39
Peaxi162Scf00001g04517.1	A		beta glucosidase 11	glycoside hydrolase	Carbohydrate metabolic process	7	AT1G02850.2	IPR001360,IPR017853	GO:0004553,GO:0005975,GO:0003824	41	18	-28.6667	-29.6667	2.37272e-06	31.1431	5.08075	3.7594e-07	0.012379	4.67307e-06	19	19	19	1.26049	29	29	29	1.74932	41	41	41	2.36573	1.79184	29.6667	1	1	1	0.0596095	0	0	0	0	2	1	2	0.113772	0.0577939	1	126	54
Peaxi162Scf00402g00936.1	A		beta-hexosaminidase 2	glycoside hydrolase	Carbohydrate metabolic process	7	AT1G05590.1	IPR025705,IPR017853	GO:0004563,GO:0004553,GO:0005975,GO:0003824	6096	4257	-5169.67	-28.4011	0.000430808	29.4613	12.5134	0	0	0	4435	4435	4435	233.12	6247	6247	6247	298.568	5393	5393	5393	246.554	259.414	5358.33	178	178	178	8.40691	151	151	151	7.31093	237	237	237	10.6821	8.79997	188.667	231	84
Peaxi162Scf00252g00712.1	A		alpha amylase	carbohydrate metabolic process	Carbohydrate metabolic process	7	prf||1803517A	IPR015902	GO:0043169,GO:0004556,GO:0005509,GO:0005975,GO:0003824	234	83	-138	-14.8	1.13721e-05	15.0882	3.32434	0.00088628	1	0.00569766	110	70	110	7.81389	94	64	94	6.07139	240	149	240	14.828	9.57109	148	13	8	13	0.829753	11	9	11	0.719742	6	5	6	0.365466	0.63832	10	140	81
Peaxi162Scf00836g00039.1	A		Chitinase 2	glycoside hydrolase	Carbohydrate metabolic process	7	sp|Q7M443|CHIT2_TULBA	IPR017853,IPR000677	GO:0004553,GO:0005975,GO:0003824	172	107	-144	-100000	1.20395e-05	13.3825	7.46444	8.37108e-14	2.75643e-09	2.14009e-12	153	142	153	15.3607	107	104	107	9.76761	172	157	172	15.0191	13.3825	144	0	0	0	0	0	0	0	0	0	0	0	0	0	1	0	0
Peaxi162Scf00014g00926.1	A		Fructose-1,6-bisphosphatase 1	carbohydrate metabolic process	Carbohydrate metabolic process	7	sp|P00637|F16P1_RABIT	IPR000146	GO:0005975,GO:0042578,GO:0042132	94	45	-67.3333	-8.76923	5.61053e-06	8.99207	5.86801	4.41066e-09	0.000145234	7.15862e-08	55	55	55	2.05782	98	98	98	3.33393	75	75	75	2.44063	2.61079	76	12	12	12	0.403419	10	10	10	0.344631	4	4	4	0.128329	0.292127	8.66667	49	16
Peaxi162Scf00192g00822.1	B		alpha-L-fucosidase 1	glycoside hydrolase	Carbohydrate metabolic process	7	AT2G28100.1	IPR000933,IPR017853,IPR008979	GO:0007155,GO:0005975,GO:0003824,GO:0004560	915	561	-762.667	-7.48159	6.35483e-05	7.70689	10.9461	0	0	0	685	685	685	41.6798	945	945	945	52.2821	1011	1011	1011	53.5035	49.1551	880.333	96	96	96	5.24853	124	124	124	6.94971	133	133	133	6.93918	6.37914	117.667	42	18
Peaxi162Scf00328g00724.1	A		Alpha-mannosidase 2x	glycoside hydrolase	Carbohydrate metabolic process	7	sp|Q8BRK9|MA2A2_MOUSE	IPR011013,IPR011330,IPR013780,IPR015341	GO:0015923,GO:0003824,GO:0004559,GO:0004553,GO:0006013,GO:0030246,GO:0005975,GO:0008270	1321	990	-1090.67	-6.1205	9.16267e-05	6.363	13.7722	0	0	0	1238	1238	1238	38.8005	1177	1177	1177	33.5412	1496	1496	1496	40.7798	37.7072	1303.67	175	175	175	4.92817	187	187	187	5.39844	277	277	277	7.4442	5.9236	213	173	42
Peaxi162Scf00568g00520.1	A		Chitinase family protein	glycoside hydrolase	Carbohydrate metabolic process	7	AT2G43590.1	IPR016283,IPR023346	GO:0008061,GO:0006032,GO:0016998,GO:0005975,GO:0004568	1183	1041	-1084.67	-5.66189	9.12751e-05	5.90353	24.6995	0	0	0	1351	1351	1351	148.506	1352	1352	1352	135.13	1249	1249	1249	119.412	134.35	1317.33	208	208	208	20.544	169	169	169	17.1114	321	321	321	30.2563	22.6372	232.667	101	12
Peaxi162Scf00493g00221.1	A		Glycosyl hydrolase family protein	glycoside hydrolase	Carbohydrate metabolic process	7	AT5G20950.1	IPR026892,IPR002772,IPR017853	GO:0004553,GO:0005975	663	486	-535.667	-5.16321	4.51679e-05	5.3342	9.36978	0	0	0	637	637	637	30.7465	754	754	754	33.0912	602	602	602	25.2725	29.7034	664.333	91	91	91	3.94665	179	179	179	7.95827	116	116	116	4.80104	5.56865	128.667	202	67
Peaxi162Scf00177g00093.1	A		Chitinase-like protein 3	glycoside hydrolase	Carbohydrate metabolic process	7	sp|O35744|CHIL3_MOUSE	IPR017853	GO:0004553,GO:0006032,GO:0005975,GO:0004568,GO:0003824	75	62	-68.6667	-100000	5.72171e-06	5.09956	14.3369	0	0	0	62	62	62	4.99299	69	69	69	5.05247	75	75	75	5.25323	5.09956	68.6667	0	0	0	0	0	0	0	0	0	0	0	0	0	1	1	0
Peaxi162Scf00140g00212.1	A		Mannan endo-1,4-beta-mannosidase 7	glycoside hydrolase	Carbohydrate metabolic process	7	sp|Q9FJZ3|MAN7_ARATH	IPR017853	GO:0004553,GO:0005975,GO:0003824	186	117	-139	-4.86111	1.16546e-05	5.02565	8.69447	0	0	0	151	151	151	12.7394	159	159	159	12.1971	215	215	215	15.7764	13.5709	175	34	34	34	2.5774	29	29	29	2.25362	45	45	45	3.25541	2.69548	36	42	20
Peaxi162Scf00058g00614.1	A		beta glucosidase 17	glycoside hydrolase	Carbohydrate metabolic process	7	AT2G44480.1	IPR001360,IPR017853	GO:0004553,GO:0005975,GO:0003824	51	31	-39.6667	-100000	3.31805e-06	2.81863	6.67975	2.39353e-11	7.88141e-07	4.88922e-10	37	37	37	2.83563	51	51	51	3.55389	31	31	31	2.06636	2.81863	39.6667	0	0	0	0	0	0	0	0	0	0	0	0	0	1	6	1
Peaxi162Scf00431g00312.1	B		Acyl carrier protein 1, chloroplastic	FA biosynthesis	Lipid metabolism	8	sp|P93092|ACP1_CASGL	IPR009081,IPR003231	GO:0031177,GO:0006633	3552	2563	-2927	-8782	0.000243549	9070.51	12.2299	0	0	0	2667	2667	2667	525.015	2563	2563	2563	458.758	3552	3552	3552	608.16	530.644	2927.33	1	1	1	0.17688	0	0	0	0	0	0	0	0	0.0589601	1	22	17
Peaxi162Scf00362g00339.1	B		GDSL esterase/lipase	lipid metabolic process	Lipid metabolism	8	sp|Q9FIA1|GDL87_ARATH	IPR001087	GO:0016787,GO:0016788,GO:0006629	8387	6964	-7647.67	-3824.83	0.000637439	3924.95	50.3371	0	0	0	6966	6966	6966	574.819	7596	7596	7596	569.926	8387	8387	8387	601.936	582.227	7649.67	4	4	4	0.296578	2	2	2	0.152015	0	0	0	0	0.149531	2	660	406
Peaxi162Scf00559g00421.1	A		Long-chain-fatty-acid--AMP ligase FadD28	FA biosynthesis	Lipid metabolism	8	sp|B2HIM0|FAA28_MYCMM	IPR020835,IPR018028,IPR011614,IPR011004,IPR009081,IPR000873	GO:0006979,GO:0031177,GO:0020037,GO:0008152,GO:0004096,GO:0003824,GO:0055114	9186	7665	-8455.67	-1154.05	0.000704828	1183.96	59.8175	0	0	0	7671	7671	7671	100.235	8530	8530	8530	101.345	9188	9188	9188	104.421	102.001	8463	14	14	14	0.164372	6	6	6	0.0722155	2	2	2	0.0224089	0.0863322	7.33333	980	445
Peaxi162Scf00075g00208.1	A		Non-specific lipid-transfer protein	lipid transfert	Lipid metabolism	8	sp|Q39950|NLTP_HELAN	IPR016140,IPR000528	GO:0008289,GO:0006869	274	255	-262	-787	2.18564e-05	814.911	28.0028	0	0	0	258	258	258	60.238	255	255	255	54.1348	274	274	274	55.6413	56.6714	262.333	1	1	1	0.209788	0	0	0	0	0	0	0	0	0.0699295	1	11	5
Peaxi162Scf00033g01724.1	A		Acyl carrier protein 1, chloroplastic	FA biosynthesis	Lipid metabolism	8	sp|P52411|ACP1_CUPLA	IPR009081,IPR003231	GO:0031177,GO:0006633	1540	1117	-1291	-775.6	0.000107567	795.221	12.5881	0	0	0	1218	1218	1218	212.052	1119	1119	1119	177.137	1541	1541	1541	233.342	207.51	1292.67	2	2	2	0.312864	2	2	2	0.320726	1	1	1	0.149285	0.260958	1.66667	10	4
Peaxi162Scf00174g00164.1	A		Neutral ceramidase	lipid metabolism	Lipid metabolism	8	sp|Q304B9|NCASE_ARATH	IPR006823		2098	1093	-1505.33	-502.778	0.000124823	519.281	5.7298	1.00548e-08	0.000331084	1.5522e-07	1330	1311	1330	52.0237	1096	1076	1096	38.9804	2099	2066	2099	71.4099	54.138	1508.33	3	3	3	0.105439	1	1	1	0.0360296	5	5	5	0.167703	0.103057	3	3	2
Peaxi162Scf00129g00625.1	A	RAM2	glycerol-3-phosphate acyltransferase 6	transferase activity, transferring acyl groups	Lipid metabolism	8	AT2G38110.1	IPR002123,IPR023214	GO:0016746,GO:0008152	3651	3250	-3435.33	-100000	0.000286568	186.704	101.533	0	0	0	3250	3250	3250	191.185	3405	3405	3405	182.127	3651	3651	3651	186.801	186.704	3435.33	0	0	0	0	0	0	0	0	0	0	0	0	0	1	8	3
Peaxi162Scf00166g00337.1	A		PLC-like phosphodiesterases superfamily protein	lipid metabolic process	Lipid metabolism	8	AT1G13680.1	IPR017946	GO:0008081,GO:0006629	562	383	-445.667	-67.85	3.70578e-05	69.6782	10.0699	0	0	0	401	401	401	47.738	391	391	391	42.3236	565	565	565	58.5012	49.5209	452.333	8	8	8	0.855738	9	9	9	0.986898	3	3	3	0.30624	0.716292	6.66667	30	9
Peaxi162Scf00080g01518.1	A		Glycerol-3-phosphate dehydrogenase [NAD(+)]	lipid metabolism	Lipid metabolism	8	sp|P52425|GPDA_CUPLA	IPR008927,IPR016040,IPR006168	GO:0016616,GO:0046168,GO:0051287,GO:0055114,GO:0042803,GO:0005737,GO:0004367,GO:0006072,GO:0009331,GO:0005975,GO:0050662,GO:0016491	2344	1923	-2063.67	-38.75	0.000172242	40.1459	23.4382	0	0	0	1989	1989	1989	152.047	1982	1982	1982	137.763	2384	2384	2384	158.506	149.439	2118.33	40	40	40	2.74748	59	59	59	4.15438	65	65	65	4.26068	3.72085	54.6667	75	42
Peaxi162Scf00300g00044.1	A		GDSL esterase/lipase	lipid metabolic process	Lipid metabolism	8	sp|Q8LB81|GDL79_ARATH	IPR001087	GO:0016787,GO:0016788,GO:0006629	327	237	-296	-100000	2.48035e-05	22.0579	8.83017	0	0	0	324	324	324	26.0228	237	237	237	17.3078	327	327	327	22.843	22.0579	296	0	0	0	0	0	0	0	0	0	0	0	0	0	1	0	0
Peaxi162Scf00218g00062.1	A		alpha/beta-Hydrolases superfamily protein	lipid metabolic process	Lipid metabolism	8	AT3G61680.1	IPR002921	GO:0004806,GO:0006629	457	280	-355.333	-16.4493	2.96661e-05	17.0913	8.34381	0	0	0	360	360	360	19.5719	304	304	304	15.0276	471	471	471	22.2714	18.957	378.333	24	24	24	1.17239	14	14	14	0.701082	31	31	31	1.44515	1.10621	23	10	3
Peaxi162Scf00128g00834.1	A		3-oxoacyl-[acyl-carrier-protein] reductase 4	FA biosynthesis	Lipid metabolism	8	sp|Q949M2|FABG4_BRANA	IPR002347	GO:0004316,GO:0008152,GO:0051287,GO:0006633,GO:0055114,GO:0016491	4919	3545	-4137.33	-12.8322	0.000344854	13.2325	17.0825	0	0	0	3885	3885	3885	381.148	4326	4326	4326	385.899	5250	5250	5250	447.979	405.009	4487	378	378	378	33.3215	340	340	340	30.7249	331	331	331	27.8452	30.6306	349.667	111	44
Peaxi162Scf00013g00635.1	A		biotin carboxyl carrier protein [Ricinus communis]	FA biosynthesis	Lipid metabolism	8	dbj|BAM75182.1|	IPR001249,IPR000089	GO:0003989,GO:0009317,GO:0006633	1933	1399	-1671.33	-11.5558	0.000139375	11.8998	20.0638	0	0	0	1561	1561	1561	251.421	1851	1851	1851	271.076	2077	2077	2077	290.959	271.152	1829.67	169	169	169	24.4577	162	162	162	24.0339	144	144	144	19.8876	22.7931	158.333	47	15
Peaxi162Scf00235g00325.1	A		GDSL esterase/lipase	lipid metabolic process	Lipid metabolism	8	sp|Q9FIA1|GDL87_ARATH	IPR001087	GO:0016787,GO:0016788,GO:0006629	661	460	-580.333	-10.5659	4.88649e-05	10.9646	7.86598	3.55271e-15	1.16984e-10	1.01372e-13	711	711	711	59.485	519	519	519	39.4812	693	693	693	50.4275	49.7979	641	59	59	59	4.43528	73	73	73	5.62562	50	50	50	3.58698	4.54929	60.6667	22	3
Peaxi162Scf00205g01124.1	A		Palmitoyl-acyl carrier protein thioesterase, chloroplastic	FA biosynthesis	Lipid metabolism	8	sp|Q9SQI3|FATB_GOSHI	IPR002864	GO:0016790,GO:0006633	199	103	-149.333	-100000	1.24328e-05	10.4639	5.87374	4.26086e-09	0.000140302	6.93189e-08	146	146	146	11.1045	103	103	103	7.12308	199	199	199	13.1642	10.4639	149.333	0	0	0	0	0	0	0	0	0	0	0	0	0	1	0	0
Peaxi162Scf00014g01420.1	A		Arabidopsis Inositol phosphorylceramide synthase 1	lipid metabolism (signaling)	Lipid metabolism	8	AT3G54020.1	IPR025749		290	84	-156.667	-9.54545	1.28604e-05	9.68267	2.63833	0.00833166	1	0.0390693	118	118	118	12.877	102	102	102	10.1209	305	305	305	28.9486	17.3155	175	15	15	15	1.4708	22	22	22	2.21138	18	18	18	1.68432	1.78883	18.3333	49	6
Peaxi162Scf00310g00822.1	A		Dihydrolipoyllysine-residue acetyltransferase component of pyruvate dehydrogenase complex	transferase activity, transferring acyl groups	Lipid metabolism	8	sp|Q1RJT3|ODP2_RICBR	IPR004167,IPR001078,IPR000089,IPR023213	GO:0016746,GO:0008152	3577	2735	-3238.67	-8.76038	0.000270657	9.02228	21.9437	0	0	0	3147	3147	3147	201.669	3944	3943	3944	229.808	3877	3877	3877	216.09	215.856	3656	412	412	412	23.7231	473	473	473	27.9199	367	367	367	20.1665	23.9365	417.333	185	16
Peaxi162Scf00004g01917.1	A		Dihydrolipoyllysine-residue acetyltransferase component of pyruvate dehydrogenase complex	transferase activity, transferring acyl groups	Lipid metabolism	8	sp|O66119|ODP2_ZYMMO	IPR004167,IPR001078,IPR023213	GO:0016746,GO:0008152	3117	2652	-2932.67	-7.93849	0.000245798	8.20944	46.5442	0	0	0	3060	3060	3060	282.712	3524	3524	3524	296.036	3482	3482	3482	279.8	286.183	3355.33	407	407	407	33.7869	453	453	453	38.5506	408	408	408	32.3224	34.8866	422.667	210	53
Peaxi162Scf00003g04334.1	A		Enoyl-[acyl-carrier-protein] reductase [NADH] 1	lipid metabolism	Lipid metabolism	8	sp|P58380|FABI1_RHIME	IPR002347		929	698	-795	-7.91304	6.65526e-05	8.19319	22.1982	0	0	0	813	813	813	62.3072	894	894	894	62.2976	1023	1023	1023	68.1898	64.2649	910	94	94	94	6.47301	115	115	115	8.11812	136	136	136	8.93733	7.84282	115	173	18
Peaxi162Scf00258g00430.1	A		Enoyl-[acyl-carrier-protein] reductase [NADH] 1	lipid metabolism	Lipid metabolism	8	sp|P58380|FABI1_RHIME	IPR002347		4376	3371	-3787.67	-7.68412	0.00031707	7.9449	27.4127	0	0	0	3929	3929	3929	301.113	4260	4260	4260	296.854	4874	4874	4874	324.885	307.617	4354.33	644	644	644	44.347	498	498	498	35.155	558	558	558	36.6693	38.7238	566.667	295	81
Peaxi162Scf00818g00216.1	A		GDSL esterase/lipase 1	lipid metabolic process	Lipid metabolism	8	sp|Q9FLN0|GLIP1_ARATH	IPR001087	GO:0016787,GO:0016788,GO:0006629	7377	4801	-5887	-7.56787	0.000490929	7.79789	11.7812	0	0	0	5706	5706	5706	433.987	6428	6428	6428	444.536	8216	8216	8216	543.503	474.009	6783.33	945	945	945	64.5815	839	839	839	58.7783	905	905	905	59.0221	60.794	896.333	629	384
Peaxi162Scf00332g00757.1	B		phospholipase D alpha 1	lipid metabolism	Lipid metabolism	8	AT3G15730.1	IPR015679,IPR024632	GO:0016020,GO:0004630,GO:0046470,GO:0008152,GO:0005515,GO:0005509,GO:0003824	80	34	-55	-7.11111	4.56523e-06	7.2541	5.63912	1.70923e-08	0.000562815	2.55477e-07	45	45	45	1.67121	63	63	63	2.12738	84	84	84	2.71328	2.17063	64	11	11	11	0.367065	12	12	12	0.410498	4	4	4	0.12738	0.301648	9	13	12
Peaxi162Scf00620g00714.1	A		phospholipase D alpha 1	lipid metabolism	Lipid metabolism	8	AT3G15730.1	IPR015679,IPR024632	GO:0016020,GO:0004630,GO:0046470,GO:0008152,GO:0005515,GO:0005509,GO:0003824	3549	2483	-3120.33	-5.67116	0.000261097	5.85179	16.8828	0	0	0	3153	3153	3153	111.07	4018	4018	4018	128.697	4194	4194	4194	128.499	122.756	3788.33	689	689	689	21.8084	645	645	645	20.9288	670	670	670	20.2381	20.9918	668	861	443
Peaxi162Scf00054g00214.1	A		GDSL esterase/lipase	lipid metabolic process	Lipid metabolism	8	sp|P0C8Z7|GDL91_ARATH	IPR001087	GO:0016787,GO:0016788,GO:0006629	73	67	-70.3333	-100000	5.86706e-06	5.58125	14.5259	0	0	0	67	67	67	5.74921	73	73	73	5.69563	71	71	71	5.29893	5.58125	70.3333	0	0	0	0	0	0	0	0	0	0	0	0	0	1	1	0
Peaxi162Scf00174g00101.1	A		phospholipase D alpha 1	lipid metabolism	Lipid metabolism	8	AT3G15730.1	IPR015679,IPR024632	GO:0016020,GO:0004630,GO:0046470,GO:0008152,GO:0005515,GO:0005509,GO:0003824	315	238	-267	-5.17188	2.24429e-05	5.35409	18.3764	0	0	0	303	303	303	13.7856	318	318	318	13.1551	372	372	372	14.7205	13.8871	331	70	70	70	2.86162	57	57	57	2.38873	65	65	65	2.53581	2.59539	64	142	41
Peaxi162Scf00003g03625.1	A		3-hydroxyacyl-[acyl-carrier-protein] dehydratase FabZ	FA biosynthesis	Lipid metabolism	8	sp|P73848|FABZ_SYNY3	IPR010084	GO:0016836,GO:0006633,GO:0005737	974	762	-857.667	-4.95846	7.21122e-05	5.13136	27.6245	0	0	0	980	977	980	131.771	1059	1053	1059	129.471	1184	1177	1184	138.465	133.236	1074.33	210	208	210	25.3713	222	222	222	27.4951	218	216	218	25.1345	26.0003	216.667	91	36
Peaxi162Scf00263g00228.1	A		Acyl-[acyl-carrier-protein] desaturase 6, chloroplastic	FA desaturase	Lipid metabolism	8	sp|Q84VY3|STAD6_ARATH	IPR009078,IPR005067	GO:0045300,GO:0006631,GO:0055114,GO:0016491	18	15	-13.6667	-4.72727	1.15933e-06	5.04544	3.64292	0.000269567	1	0.00198088	18	14	18	1.40088	16	12	16	1.13223	18	15	18	1.21842	1.25051	17.3333	1	1	1	0.0699295	0	0	0	0	10	5	10	0.667345	0.245758	3.66667	1	0
Peaxi162Scf00119g00625.1	A		Ripening-related protein [Medicago truncatula] gb|AES80132.1| Ripening-related protein [Medicago truncatula]	RlpA-like protein	Cell wall	9	ref|XP_003623914.1|	IPR009009		4740	3106	-3798.33	-11396	0.00031613	11773.4	9.30318	0	0	0	3550	3516	3550	689.822	3106	3085	3106	548.777	4740	4687	4740	801.094	679.897	3798.67	1	1	1	0.174598	0	0	0	0	0	0	0	0	0.0581994	1	7	6
Peaxi162Scf01141g00008.1	B		Stromelysin-1		Cell wall	9	sp|Q6Y4Q5|MMP3_CANFA	IPR001810,IPR024079,IPR021190	GO:0031012,GO:0008237,GO:0006508,GO:0005515,GO:0004222,GO:0008270	1762	1501	-1672	-717.571	0.000139417	741.296	41.7308	0	0	0	1503	1503	1503	38.8908	1756	1756	1756	41.314	1764	1764	1764	39.6992	39.968	1674.33	3	3	3	0.0697492	2	2	2	0.047668	2	2	2	0.044375	0.0539308	2.33333	210	151
Peaxi162Scf00056g00004.1	A		Ripening-related protein [Medicago truncatula] gb|AES87878.1| Ripening-related protein [Medicago truncatula]	RlpA-like protein	Cell wall	9	ref|XP_003605681.1|	IPR009009		2519	1849	-2269.67	-681.9	0.000190445	717.484	8.74338	0	0	0	2521	2510	2521	212.095	1852	1846	1852	141.672	2446	2427	2446	178.982	177.583	2273	3	3	3	0.226782	2	2	2	0.154988	5	5	5	0.360702	0.247491	3.33333	6	3
Peaxi162Scf01131g00118.1	A		Ripening-related protein grip22	RlpA-like protein	Cell wall	9	sp|Q9M4H4|GRI22_VITVI	IPR009009		710	465	-569.667	-428.25	4.74331e-05	447.569	9.28284	0	0	0	537	534	537	103.679	466	466	466	81.8064	710	703	710	119.226	101.57	571	1	1	1	0.173479	0	0	0	0	3	3	3	0.496659	0.223379	1.33333	2	0
Peaxi162Scf00119g00066.1	A		Kiwellin, putative [Ricinus communis] gb|EEF50511.1| Kiwellin, putative [Ricinus communis]	RlpA-like protein	Cell wall	9	ref|XP_002511842.1|	IPR009009		3315	1411	-2308.67	-100000	0.000191746	343.626	4.57633	4.73215e-06	0.15582	4.95139e-05	2200	2192	2200	356.246	1411	1408	1411	207.75	3315	3301	3315	466.882	343.626	2308.67	0	0	0	0	0	0	0	0	0	0	0	0	0	1	2	0
Peaxi162Scf00056g00023.1	A		Ripening-related protein [Medicago truncatula] gb|AES87878.1| Ripening-related protein [Medicago truncatula]	RlpA-like protein	Cell wall	9	ref|XP_003605681.1|	IPR009009		2445	1701	-2123.33	-213.333	0.000177645	221.502	9.30633	0	0	0	2235	2212	2235	195.119	1711	1694	1711	135.818	2454	2432	2454	186.334	172.424	2133.33	11	11	11	0.862869	9	9	9	0.723725	10	10	10	0.748587	0.778394	10	19	5
Peaxi162Scf00683g00123.1	A		laccase 1		Cell wall	9	AT1G18140.1	IPR017761	GO:0046274,GO:0048046,GO:0052716,GO:0005507,GO:0055114,GO:0016491	754	458	-622.667	-39.1224	5.16567e-05	40.1676	8.643	0	0	0	468	468	468	24.2194	762	762	762	35.8557	687	687	687	30.9222	30.3324	639	31	31	31	1.44148	8	8	8	0.381344	10	10	10	0.44375	0.755526	16.3333	44	14
Peaxi162Scf00263g00320.1	A		TRICHOME BIREFRINGENCE-LIKE 7		Cell wall	9	AT1G48880.1	IPR026057,IPR025846		1498	1030	-1292.67	-20.4874	0.000107476	21.1119	14.4935	0	0	0	1095	1095	1095	78.9002	1419	1419	1419	92.9677	1563	1563	1563	97.9533	89.9404	1359	65	65	65	4.20832	65	65	65	4.31407	69	69	69	4.26319	4.26186	66.3333	212	102
Peaxi162Scf00041g00017.1	A		cellulose synthase 6		Cell wall	9	AT5G64740.1	IPR005150,IPR013083	GO:0016760,GO:0016020,GO:0030244	962	683	-806.667	-20.5161	6.71276e-05	21.0983	15.0227	0	0	0	706	706	706	19.7621	857	857	857	21.812	981	981	981	23.8832	21.8191	848	82	82	82	2.0624	19	19	19	0.489882	23	23	23	0.552048	1.03478	41.3333	25	7
Peaxi162Scf00401g00006.1	A		laccase 10		Cell wall	9	AT5G01190.1	IPR017761	GO:0046274,GO:0048046,GO:0052716,GO:0005507,GO:0055114,GO:0016491	259	160	-203.667	-19.5152	1.70025e-05	20.2304	8.61752	0	0	0	206	206	206	8.26167	173	173	173	6.30859	265	265	265	9.24363	7.93796	214.667	14	14	14	0.504498	6	6	6	0.221647	13	13	13	0.447059	0.391068	11	35	9
Peaxi162Scf00192g00018.1	A		TRICHOME BIREFRINGENCE-LIKE 4		Cell wall	9	AT5G49340.1	IPR026057		53	32	-43.3333	-11.8333	3.61602e-06	12.2795	7.68489	1.53211e-14	5.04492e-10	4.15905e-13	35	35	35	4.30271	55	55	55	6.14784	52	52	52	5.55999	5.33685	47.3333	2	2	2	0.22092	3	3	3	0.339708	7	7	7	0.737893	0.43284	4	6	1
Peaxi162Scf00763g00434.1	A		Pectin lyase-like superfamily protein		Cell wall	9	AT4G24780.1	IPR011050,IPR018082		237	120	-173.667	-11.42	1.44737e-05	11.8779	6.46538	1.01048e-10	3.32732e-06	1.94239e-09	140	140	140	19.2542	243	243	243	30.387	188	188	188	22.488	24.043	190.333	20	20	20	2.47148	6	6	6	0.760077	24	24	24	2.83027	2.02061	16.6667	60	17
Peaxi162Scf00710g00528.1	A		Pectin lyase-like superfamily protein	cell wall	Cell wall	9	AT1G60590.1	IPR011050,IPR000743	GO:0005975,GO:0004650	815	484	-616.333	-10.6302	5.14907e-05	10.9891	6.84149	7.83751e-12	2.58073e-07	1.66499e-10	545	545	545	32.0603	872	872	872	46.6415	624	624	624	31.9265	36.8761	680.333	61	61	61	3.22427	57	57	57	3.08855	74	74	74	3.7327	3.34851	64	180	74
Peaxi162Scf00271g00834.1	A		expansin B2	expansin	Cell wall	9	AT1G65680.1	IPR007118	GO:0005576	153	74	-109.667	-10.4	9.315e-06	10.8452	4.25078	2.13025e-05	0.70145	0.000198094	161	161	161	19.0912	87	87	87	9.38019	116	116	116	11.9636	13.4783	121.333	14	14	14	1.49165	13	13	13	1.41991	8	8	8	0.813425	1.24166	11.6667	282	72
Peaxi162Scf00763g00412.1	A		Pectate lyase family protein		Cell wall	9	AT1G67750.1	IPR011050,IPR018082		74	45	-61.3333	-10.2	5.12177e-06	10.5836	8.7291	0	0	0	52	52	52	15.3548	77	77	77	20.6736	75	75	75	19.2618	18.4301	68	7	7	7	1.85724	3	3	3	0.815965	10	10	10	2.53199	1.73507	6.66667	26	3
Peaxi162Scf00017g02524.1	A		Alpha-N-acetylglucosaminidase		Cell wall	9	sp|P54802|ANAG_HUMAN	IPR007781,IPR024733,IPR024240,IPR024732		4019	2912	-3450	-9.11765	0.0002885	9.42014	14.6787	0	0	0	3312	3312	3312	124.227	4394	4394	4394	149.855	3919	3919	3919	127.849	133.977	3875	500	500	500	16.851	375	375	375	12.9559	400	400	400	12.8649	14.2239	425	415	176
Peaxi162Scf00043g00252.1	A		Xyloglucan galactosyltransferase KATAMARI1	transferase activity, transferring hexosyl groups	Cell wall	9	sp|Q7XJ98|KATAM_ARATH	IPR004263		76	39	-52.3333	-8.47619	4.34339e-06	8.66004	5.30624	1.1191e-07	0.00368497	1.50838e-06	45	45	45	2.18606	51	51	51	2.25271	82	82	82	3.46465	2.63447	59.3333	6	6	6	0.261897	9	9	9	0.402718	6	6	6	0.249932	0.304849	7	9	5
Peaxi162Scf00451g00933.1	A		Pectate lyase family protein		Cell wall	9	AT1G14420.1	IPR011050,IPR018082,IPR007524	GO:0030570	133	110	-124.667	-100000	1.04749e-05	7.79386	19.4796	0	0	0	133	133	133	8.94158	131	131	131	8.00791	110	110	110	6.43208	7.79386	124.667	0	0	0	0	0	0	0	0	0	0	0	0	0	1	0	0
Peaxi162Scf00038g00227.1	A		Exostosin family protein	transferase activity, transferring hexosyl groups	Cell wall	9	AT4G16745.1	IPR004263		307	224	-266.333	-6.02516	2.23342e-05	6.22033	14.9774	0	0	0	275	275	275	9.73293	355	355	355	11.4242	328	328	328	10.0967	10.4179	319.333	60	60	60	1.90806	51	51	51	1.66261	48	48	48	1.45671	1.6758	53	40	24
Peaxi162Scf00119g00623.1	A		Xyloglucan galactosyltransferase KATAMARI1	transferase activity, transferring hexosyl groups	Cell wall	9	sp|Q7XJ98|KATAM_ARATH	IPR004263		300	171	-222.667	-5.28205	1.8669e-05	5.46179	9.89844	0	0	0	237	237	237	6.07506	264	264	264	6.15307	323	323	323	7.20114	6.47643	274.667	23	23	23	0.529738	66	66	66	1.55832	67	67	67	1.47265	1.1869	52	50	27
Peaxi162Scf00883g01012.1	A		Pectinacetylesterase family protein		Cell wall	9	AT4G19410.2	IPR004963		79	51	-66	-100000	5.49204e-06	4.44516	9.23882	0	0	0	51	51	51	3.73739	79	79	79	5.26394	68	68	68	4.33415	4.44516	66	0	0	0	0	0	0	0	0	0	0	0	0	0	1	10	2
Peaxi162Scf00359g01225.1	A		Pectin lyase-like superfamily protein	cell wall	Cell wall	9	AT3G07820.1	IPR011050,IPR000743	GO:0005975,GO:0004650	19	3	-11.6667	-100000	9.71616e-07	0.836719	2.58265	0.00980443	1	0.0448441	13	13	13	1.01175	3	3	3	0.212293	19	19	19	1.28611	0.836719	11.6667	0	0	0	0	0	0	0	0	0	0	0	0	0	1	3	1
Peaxi162Scf00065g01216.1	A		Plant invertase/pectin methylesterase inhibitor superfamily		Cell wall	9	AT3G05610.1	IPR011050,IPR006501	GO:0005618,GO:0004857,GO:0030599,GO:0042545	13	10	-11	-100000	9.15598e-07	0.553901	5.73205	9.92263e-09	0.000326732	1.53324e-07	10	10	10	0.546624	10	10	10	0.497021	13	13	13	0.618057	0.553901	11	0	0	0	0	0	0	0	0	0	0	0	0	0	1	6	1
Peaxi162Scf00193g00131.1	A		ENTH/ANTH/VHS superfamily protein	endomembrane trafficking	Cellular process	10	AT1G14910.1	IPR011417,IPR008942	GO:0030276,GO:0048268,GO:0005545,GO:0030118,GO:0005543	76	49	-59.3333	-179	4.93175e-06	184.653	8.51052	0	0	0	49	49	49	3.31647	54	54	54	3.32323	76	76	76	4.47394	3.70455	59.6667	0	0	0	0	0	0	0	0	1	1	1	0.0580365	0.0193455	1	5	1
Peaxi162Scf00007g00283.1	A		Galact , putative [Theobroma cacao]	protein binding	Cellular process	10	ref|XP_007025725.1|	IPR015916,IPR015915	GO:0005515	1052	748	-888	-100000	7.40653e-05	73.6972	11.4818	0	0	0	864	864	864	77.68	748	748	748	61.1481	1052	1052	1052	82.2636	73.6972	888	0	0	0	0	0	0	0	0	0	0	0	0	0	1	6	1
Peaxi162Scf00471g01111.1	B		annexin 8	annexin	Cellular process	10	AT5G12380.1	IPR001464	GO:0005544,GO:0005509	454	333	-378.667	-67.8235	3.15263e-05	70.5252	14.4678	0	0	0	340	340	340	32.9275	356	356	356	31.3484	457	457	457	38.4939	34.2566	384.333	7	7	7	0.609128	3	3	3	0.267615	7	7	7	0.581298	0.486014	5.66667	16	5
Peaxi162Scf00008g00212.1	B		microtubule-associated proteins 70-5	cytoskeleton	Cellular process	10	AT4G17220.1	IPR009768	GO:0007010,GO:0008017	666	395	-508.333	-64.5417	4.20943e-05	66.3687	8.23632	2.22045e-16	7.31148e-12	6.87816e-15	402	402	402	21.2791	477	477	477	22.9579	670	670	670	30.846	25.0277	516.333	13	13	13	0.618304	4	4	4	0.195028	7	7	7	0.317722	0.377018	8	117	69
Peaxi162Scf00064g00735.1	A		Calcium-dependent lipid-binding (CaLB domain) family protein	protein binding	Cellular process	10	AT1G20080.1	IPR000008	GO:0005515	298	196	-240.667	-52.5714	1.99886e-05	53.7056	11.0427	0	0	0	201	201	201	11.4875	234	234	234	12.1599	301	301	301	14.9621	12.8698	245.333	5	5	5	0.256762	6	6	6	0.315857	3	3	3	0.147019	0.239879	4.66667	17	1
Peaxi162Scf00415g00042.1	A	EXO84	exocyst complex component 84B	endomembrane trafficking	Cellular process	10	AT5G49830.1	IPR016159		713	477	-595.333	-28.4769	4.94539e-05	29.1664	12.9506	0	0	0	494	494	494	18.3916	633	633	633	21.428	724	724	724	23.4437	21.0878	617	37	37	37	1.23773	17	17	17	0.582976	11	11	11	0.35116	0.723954	21.6667	67	26
Peaxi162Scf00242g00223.1	A		Flotillin-like protein 1	flotilin	Cellular process	10	sp|D2XNQ8|FLOT1_MEDTR	IPR001107		47	20	-29.3333	-23	2.42833e-06	23.8621	3.94327	8.03791e-05	1	0.000666177	24	24	24	1.51225	21	21	21	1.20314	47	47	47	2.57577	1.76372	30.6667	1	1	1	0.0566165	0	0	0	0	3	3	3	0.162089	0.072902	1.33333	11	5
Peaxi162Scf00683g00045.1	B		tubulin beta-1 chain	cytoskeleton	Cellular process	10	AT1G75780.1	IPR000217,IPR023123	GO:0051258,GO:0005874,GO:0043234,GO:0006184,GO:0007017,GO:0005525,GO:0005200,GO:0003924	4992	3023	-4117.33	-22.0785	0.000341931	22.8786	8.75981	0	0	0	3187	3187	3187	310.645	5141	5135	5141	455.633	4610	4604	4610	390.822	385.7	4312.67	164	164	164	14.3634	149	149	149	13.3776	273	271	273	22.8174	16.8528	195.333	1643	870
Peaxi162Scf00081g02225.1	B	EXO70i	exocyst subunit exo70 family protein G1	endomembrane trafficking	Cellular process	10	AT4G31540.1	IPR004140,IPR016159	GO:0000145,GO:0006887	718	608	-670.667	-18.8053	5.60114e-05	19.2921	37.3592	0	0	0	644	644	644	27.0525	740	740	740	28.2643	741	741	741	27.073	27.4633	708.333	36	36	36	1.3588	54	54	54	2.08942	23	23	23	0.828457	1.42556	37.6667	68	47
Peaxi162Scf00160g01416.1	B		tetratricopetide-repeat thioredoxin-like 3	protein binding	Cellular process	10	AT2G42580.1	IPR011990	GO:0005515	25	19	-21	-16.75	1.75765e-06	17.0354	7.51608	5.63993e-14	1.85712e-09	1.4623e-12	21	21	21	1.14376	25	25	25	1.23806	21	21	21	0.994788	1.12554	22.3333	2	2	2	0.097876	2	2	2	0.100336	0	0	0	0	0.0660705	1.33333	46	29
Peaxi162Scf00192g00921.1	A		Cell cycle regulated microtubule associated protein	cytoskeleton	Cellular process	10	AT4G22860.1	IPR027330		439	313	-365.333	-13.1778	3.04667e-05	13.5773	15.0803	0	0	0	341	341	341	20.2177	383	383	383	20.6472	462	462	462	23.824	21.563	395.333	39	39	39	2.07765	28	28	28	1.52913	23	23	23	1.1693	1.59203	30	35	21
Peaxi162Scf00118g00222.1	A		ARM repeat superfamily protein	cytoskeleton	Cellular process	10	AT3G03440.1	IPR016024	GO:0005515,GO:0005488	26	21	-21.6667	-9.125	1.81282e-06	9.35325	6.54089	6.11524e-11	2.01363e-06	1.20073e-09	23	23	23	1.99636	26	26	26	2.05196	24	24	24	1.81183	1.95339	24.3333	6	6	6	0.467943	2	2	2	0.159901	0	0	0	0	0.209281	2.66667	43	33
Peaxi162Scf00047g01925.1	A		Plastin-1	protein binding	Cellular process	10	sp|Q3V0K9|PLSI_MOUSE	IPR001715	GO:0005515	16	6	-10.3333	-8.75	8.58232e-07	8.96914	3.72473	0.000195525	1	0.00148999	7	7	7	0.325862	11	11	11	0.465602	17	17	17	0.688305	0.493256	11.6667	2	2	2	0.083656	1	1	1	0.0428791	1	1	1	0.0399169	0.055484	1.33333	25	6
Peaxi162Scf00207g00838.1	A		Katanin p60 ATPase-containing subunit A1	cytoskeleton	Cellular process	10	sp|Q9SEX2|KTNA1_ARATH	IPR015415,IPR027417,IPR011992	GO:0005524,GO:0005509,GO:0000166,GO:0017111	349	188	-263	-8.04464	2.18761e-05	8.28226	8.33374	0	0	0	230	230	230	18.1821	298	298	298	21.4199	373	373	373	25.646	21.7493	300.333	24	24	24	1.70474	42	42	42	3.05826	46	46	46	3.11813	2.62704	37.3333	24	14
Peaxi162Scf00033g00202.1	A		ENTH/ANTH/VHS superfamily protein	endomembrane trafficking	Cellular process	10	AT1G68110.1	IPR011417,IPR008942	GO:0030276,GO:0048268,GO:0005545,GO:0030118,GO:0005543	97	63	-78	-7.32432	6.5394e-06	7.60005	9.54311	0	0	0	76	76	76	5.75137	107	107	107	7.36252	88	88	88	5.7921	6.302	90.3333	13	13	13	0.883958	10	10	10	0.697055	14	14	14	0.908461	0.829825	12.3333	37	15
Peaxi162Scf00231g00615.1	A		FCH domain only protein 1 [Theobroma cacao] gb|EOY31830.1| FCH domain only protein 1 [Theobroma cacao]	endomembrane trafficking	Cellular process	10	ref|XP_007014211.1|	IPR018808		201	127	-162.333	-100000	1.35331e-05	6.76279	8.38757	0	0	0	159	159	159	7.17979	127	127	127	5.21439	201	201	201	7.89418	6.76279	162.333	0	0	0	0	0	0	0	0	0	0	0	0	0	1	1	0
Peaxi162Scf00420g00443.1	A		Ankyrin-3	protein binding	Cellular process	10	sp|G5E8K5|ANK3_MOUSE	IPR020683	GO:0005515	1235	797	-950.667	-6.44275	7.93915e-05	6.64154	10.3706	0	0	0	939	939	939	37.2128	1103	1103	1103	39.7455	1334	1334	1334	45.981	40.9798	1125.33	283	283	283	10.0773	99	99	99	3.61386	142	142	142	4.82543	6.1722	174.667	184	20
Peaxi162Scf00836g00218.1	A		P-loop containing nucleoside triphosphate hydrolases superfamily protein	kinesin	Cellular process	10	AT3G45850.1	IPR027640,IPR027417,IPR001752	GO:0007018,GO:0005524,GO:0003777,GO:0008017,GO:0005871	1005	647	-816.333	-6.39427	6.81863e-05	6.59852	12.8097	0	0	0	802	802	802	24.1554	959	959	959	26.263	1142	1142	1142	29.9159	26.7781	967.667	155	155	155	4.19472	137	137	137	3.80076	162	162	162	4.18385	4.05978	151.333	227	32
Peaxi162Scf00575g00001.1	A	Vapyrin	Serine/threonine-protein phosphatase 6 regulatory ankyrin repeat subunit C	protein binding	Cellular process	10	sp|Q502K3|ANR52_DANRE	IPR008962,IPR020683	GO:0005515,GO:0005198	1720	1155	-1383.67	-5.27938	0.000115856	5.44721	12.7868	0	0	0	1440	1440	1440	81.9874	1736	1736	1736	89.8711	1945	1945	1945	96.3165	89.3917	1707	460	460	460	23.5328	225	225	225	11.7999	285	285	285	13.914	16.4155	323.333	401	184
Peaxi162Scf00332g00123.1	B		Major pollen allergen Bet v 1-B	PR-10 like	Defense/stress	11	sp|P45431|BEV1B_BETPN	IPR024949,IPR023393,IPR000916	GO:0006952,GO:0009607	9796	6937	-8161	-6121.75	0.000677822	6294.94	14.6378	0	0	0	6938	4874	6938	1306.03	7752	5502	7752	1326.84	9797	6982	9797	1604.02	1412.3	8162.33	2	1	2	0.338284	1	1	1	0.173392	1	1	1	0.161414	0.224363	1.33333	998	581
Peaxi162Scf00553g00623.1	B		Major pollen allergen Bet v 1-M/N	PR-10 like	Defense/stress	11	sp|P43186|BEV1M_BETPN	IPR024949,IPR023393,IPR000916	GO:0006952,GO:0009607	26597	19053	-22643.7	-2059.52	0.00188085	2118.63	17.1632	0	0	0	19064	13486	19064	3588.68	22293	15769	22293	3815.7	26607	18870	26607	4356.25	3920.21	22654.7	12	8	12	2.0297	11	7	11	1.90732	10	10	10	1.61414	1.85039	11	2790	1670
Peaxi162Scf00073g01323.1	B		Major pollen allergen Bet v 1-M/N	PR-10 like	Defense/stress	11	sp|P43186|BEV1M_BETPN	IPR024949,IPR023393,IPR000916	GO:0006952,GO:0009607	168	147	-157.333	-473	1.31254e-05	489.775	21.6829	0	0	0	168	166	168	31.4285	147	146	147	25.0045	158	156	158	25.708	27.3803	157.667	0	0	0	0	1	1	1	0.172316	0	0	0	0	0.0574385	1	40	15
Peaxi162Scf00548g00065.1	A		Late embryogenesis abundant hydroxyproline-rich glycoprotein family, putative [Theobroma cacao] gb|EOY28623.1| Late embryogenesis abundant hydroxyproline-rich glycoprotein family, putative [Theobroma cacao]		Defense/stress	11	ref|XP_007026001.1|	IPR004864		463	340	-387.667	-146.375	3.2257e-05	151.173	14.6867	0	0	0	342	342	342	53.6495	365	365	365	52.0616	464	464	464	63.3072	56.3394	390.333	5	5	5	0.704758	1	1	1	0.144494	2	2	2	0.269024	0.372758	2.66667	11	3
Peaxi162Scf00783g00336.1	A		ERD (early-responsive to dehydration stress) family protein		Defense/stress	11	AT4G02900.1	IPR027815,IPR003864	GO:0016020	939	712	-809	-128.737	6.73416e-05	132.822	19.0768	0	0	0	718	718	718	28.7955	783	783	783	28.5527	945	945	945	32.9631	30.1038	815.333	7	7	7	0.252249	6	6	6	0.221647	6	6	6	0.206335	0.226744	6.33333	96	54
Peaxi162Scf00073g01326.1	B		Major pollen allergen Bet v 1-M/N	PR-10 like	Defense/stress	11	sp|P43186|BEV1M_BETPN	IPR024949,IPR023393,IPR000916	GO:0006952,GO:0009607	368	304	-333.333	-126	2.78392e-05	130.115	21.0269	0	0	0	334	334	334	48.1327	305	304	305	39.965	369	369	369	46.2505	44.7827	336	6	6	6	0.77692	1	1	1	0.132741	1	1	1	0.123571	0.34441	2.66667	88	50
Peaxi162Scf00073g00917.1	B		Major pollen allergen Bet v 1-M/N	PR-10 like	Defense/stress	11	sp|P43186|BEV1M_BETPN	IPR024949,IPR023393,IPR000916	GO:0006952,GO:0009607	825	536	-635.333	-87.6364	5.27615e-05	89.8485	8.51833	0	0	0	560	554	560	104.762	540	538	540	91.8531	828	823	828	134.723	110.446	642.667	15	14	15	2.52137	4	4	4	0.689262	3	3	3	0.481235	1.23062	7.33333	225	115
Peaxi162Scf00372g00122.1	B		S-norcoclaurine synthase [Morus notabilis]	PR-10 like	Defense/stress	11	gb|EXB29146.1|	IPR023393,IPR000916	GO:0006952,GO:0009607	772	566	-675	-64.2812	5.6225e-05	66.187	15.1843	0	0	0	576	576	576	107.09	779	779	779	131.689	702	702	702	113.516	117.432	685.667	10	10	10	1.67054	15	15	15	2.56878	7	7	7	1.11595	1.78509	10.6667	115	78
Peaxi162Scf00558g00012.1	B		RPM1 interacting protein 4		Defense/stress	11	AT3G25070.1	IPR008700		271	211	-235	-59.75	1.96009e-05	62.1579	19.5074	0	0	0	216	216	216	27.6838	229	229	229	26.6866	272	272	272	30.3206	28.2304	239	5	5	5	0.575802	1	1	1	0.118054	6	6	6	0.659394	0.451084	4	45	32
Peaxi162Scf00347g00919.1	B		S-norcoclaurine synthase [Morus notabilis]	PR-10 like	Defense/stress	11	gb|EXB29146.1|	IPR023393,IPR000916	GO:0006952,GO:0009607	9722	6929	-8173	-42.2084	0.000679604	43.5255	16.5713	0	0	0	7148	7148	7148	1444.9	8089	8089	8089	1486.74	9877	9877	9877	1736.5	1556.05	8371.33	155	155	155	28.1525	221	221	221	41.1487	219	219	219	37.9594	35.7535	198.333	1458	887
Peaxi162Scf00074g01524.1	B		Disease resistance-responsive (dirigent-like protein) family protein		Defense/stress	11	AT1G64160.1	IPR004265		1987	1374	-1755	-23.8913	0.000145759	24.3154	12.3599	0	0	0	1433	1433	1433	250.933	2030	2030	2030	323.217	2032	2032	2032	309.479	294.543	1831.67	59	59	59	9.28314	126	126	126	20.3232	45	45	45	6.75687	12.1211	76.6667	928	478
Peaxi162Scf00007g00063.1	A		Disease resistance-responsive (dirigent-like protein) family protein		Defense/stress	11	AT2G21100.1	IPR004265		169	77	-120.333	-100000	1.00019e-05	22.9874	4.93158	8.15675e-07	0.0268586	9.63017e-06	115	115	115	23.8875	77	77	77	14.5428	169	169	169	30.532	22.9874	120.333	0	0	0	0	0	0	0	0	0	0	0	0	0	1	2	0
Peaxi162Scf00198g01121.1	A		Disease resistance-responsive (dirigent-like protein) family protein		Defense/stress	11	AT2G21100.1	IPR004265		313	101	-184.333	-10.7018	1.59455e-05	11.6644	2.64071	0.00827337	1	0.0388562	319	101	319	29.6542	182	63	182	15.3834	109	35	109	8.81288	17.9502	203.333	8	3	8	0.668215	6	3	6	0.513756	43	15	43	3.42756	1.53651	19	357	113
Peaxi162Scf00089g01428.1	A		Adenine nucleotide alpha hydrolases-like superfamily protein		Defense/stress	11	AT5G47740.1	IPR014729	GO:0006950	144	103	-116	-7.56604	9.70141e-06	7.7807	11.3703	0	0	0	119	119	119	15.72	123	123	123	14.7739	159	159	159	18.2683	16.2541	133.667	16	16	16	1.89914	22	22	22	2.67694	15	15	15	1.6991	2.09172	17.6667	35	9
Peaxi162Scf00442g00313.1	A		MLP-like protein 28	PR-10 like	Defense/stress	11	AT1G70830.1	IPR023393,IPR000916	GO:0006952,GO:0009607	43	27	-33	-100000	2.74435e-06	5.87921	7.4067	1.29452e-13	4.2626e-09	3.25887e-12	27	26	27	5.24653	29	29	29	5.1238	43	42	43	7.2673	5.87921	33	0	0	0	0	0	0	0	0	0	0	0	0	0	1	328	30
Peaxi162Scf00635g00056.1	A		Pathogenesis-related thaumatin superfamily protein		Defense/stress	11	AT4G36010.1	IPR001938		54	27	-40.6667	-5.35714	3.39787e-06	5.5048	6.18437	6.23507e-10	2.05309e-05	1.11218e-08	36	36	36	3.56672	55	55	55	4.95467	59	59	59	5.08411	4.53517	50	5	5	5	0.44511	14	14	14	1.27763	9	9	9	0.764593	0.829111	9.33333	3	0
Peaxi162Scf00159g01111.1	A		MLP-like protein 43	PR-10 like	Defense/stress	11	AT1G70890.1	IPR023393,IPR000916	GO:0006952,GO:0009607	20	8	-12	-5	1.01033e-06	5.19634	4.26191	2.02685e-05	0.667401	0.000189334	12	12	12	2.44208	20	20	20	3.70079	13	13	13	2.30101	2.81463	15	0	0	0	0	4	4	4	0.749805	5	5	5	0.872509	0.540771	3	59	44
Peaxi162Scf00575g00710.1	C		Major pollen allergen Car b 1 isoform, putative [Ricinus communis] gb|EEF45602.1| Major pollen allergen Car b 1 isoform, putative [Ricinus communis]	PR-10 like	Defense/stress	11	ref|XP_002516988.1|	IPR024949,IPR023393,IPR000916	GO:0006952,GO:0009607	1	0	0.333333	#DIV/0!	-2.68536e-08	1	-1	0.317311	1	0.581177	0	0	0	0	0	0	0	0	0	0	0	0	0	0	0	0	0	0	1	1	1	0.271988	0	0	0	0	0.0906627	1	234	133
Peaxi162Scf00771g00314.1	A		Ribulose bisphosphate carboxylase/oxygenase activase 1, chloroplastic	primary metabolism	Primary metabolism	12	sp|Q40460|RCA1_TOBAC	IPR027417	GO:0005524	408	296	-332.333	-33.1613	2.76715e-05	34.1443	12.1725	0	0	0	305	305	305	20.3237	308	308	308	18.6611	415	415	415	24.0517	21.0122	342.667	7	7	7	0.419113	15	15	15	0.920668	9	9	9	0.51424	0.618007	10.3333	10	1
Peaxi162Scf00231g01221.1	A		Ribulose bisphosphate carboxylase small chain, chloroplastic	primary metabolism	Primary metabolism	12	sp|P24007|RBS_PYRPY	IPR000894,IPR024681		552	277	-369.667	-20.4561	3.05503e-05	20.9575	4.74507	2.0844e-06	0.068635	2.31718e-05	300	300	300	53.4657	296	296	296	47.9657	570	570	570	88.3537	63.2617	388.667	18	18	18	2.88242	19	19	19	3.11901	20	20	20	3.05636	3.01926	19	13	6
Peaxi162Scf00614g00038.1	A		phosphoenolpyruvate carboxylase 4	TCA cycle	Primary metabolism	12	AT1G68750.1	IPR021135	GO:0006099,GO:0015977,GO:0008964,GO:0003824	18	16	-16	-7	1.34039e-06	7.18404	6.05114	1.43826e-09	4.73591e-05	2.463e-08	18	18	18	0.574912	18	18	18	0.522741	20	20	20	0.555591	0.551081	18.6667	2	2	2	0.057397	4	4	4	0.117679	2	2	2	0.0547747	0.0766169	2.66667	2	1
Peaxi162Scf00904g00466.1	A		Pyruvate kinase family protein	glycolysis	Primary metabolism	12	AT3G22960.1	IPR001697	GO:0030955,GO:0000287,GO:0004743,GO:0006096,GO:0003824	6593	4795	-5545.33	-5.87859	0.000464228	6.0611	19.4896	0	0	0	5854	5854	5854	303.994	6569	6569	6569	310.168	7623	7623	7623	344.298	319.487	6682	1321	1321	1321	61.6377	1059	1059	1059	50.6545	1030	1030	1030	45.8639	52.7187	1136.67	1053	474
Peaxi162Scf00033g00069.1	A		alcohol dehydrogenase 1	primary metabolism	Primary metabolism	12	AT1G77120.1	IPR011032,IPR016040,IPR013149,IPR002085	GO:0008270,GO:0055114,GO:0016491	248	103	-179	-5.75221	1.48801e-05	5.93342	5.85598	4.74201e-09	0.000156145	7.67673e-08	146	146	146	11.7577	235	235	235	17.2077	269	269	269	18.8416	15.9356	216.667	43	43	43	3.11149	21	21	21	1.55775	49	49	49	3.38365	2.6843	37.6667	4254	1102
Peaxi162Scf03976g00009.1	A		ATP synthase subunit beta, mitochondrial	ATP synthesis	Primary metabolism	12	sp|P19023|ATPBM_MAIZE	IPR005722,IPR020971,IPR027417	GO:0046034,GO:0005524,GO:0006754,GO:0015986,GO:0033178,GO:0015991,GO:0016820,GO:0000166,GO:0000275,GO:0017111,GO:0006200,GO:0015992,GO:0046933,GO:0016887	27	14	-18.6667	-5.66667	1.56851e-06	5.91121	5.03447	4.79163e-07	0.0157779	5.8763e-06	21	21	21	1.15209	17	17	17	0.848013	30	30	30	1.43148	1.14386	22.6667	3	3	3	0.147884	3	3	3	0.1516	6	6	6	0.282254	0.193913	4	237	31
Peaxi162Scf00312g00519.1	A		Pyruvate kinase family protein	glycolysis	Primary metabolism	12	AT3G22960.1	IPR001697	GO:0030955,GO:0000287,GO:0004743,GO:0006096,GO:0003824	2331	1575	-1989	-4.99665	0.000166502	5.14909	15.3248	0	0	0	2063	2063	2063	109.201	2583	2583	2583	124.319	2814	2814	2814	129.553	121.025	2486.67	522	522	522	24.8273	483	483	483	23.5497	488	488	488	22.1498	23.5089	497.667	187	72
Peaxi162Scf00401g00023.1	A		sedoheptulose-bisphosphatase	carbon metabolism	Primary metabolism	12	AT3G55800.1	IPR000146	GO:0005975,GO:0042578,GO:0042132	15	6	-11.3333	-100000	9.5118e-07	0.811407	3.99455	6.48174e-05	1	0.000547118	15	15	15	1.14958	6	6	6	0.418104	13	13	13	0.866538	0.811407	11.3333	0	0	0	0	0	0	0	0	0	0	0	0	0	1	0	0
Peaxi162Scf00921g00255.1	A		Pyrophosphate--fructose 6-phosphate 1-phosphotransferase subunit beta	glycolysis	Primary metabolism	12	sp|Q41141|PFPB_RICCO	IPR011183,IPR022953,IPR000023	GO:0003872,GO:0006002,GO:0005524,GO:0006096,GO:0005945,GO:0047334	22	9	-13.3333	-100000	1.09899e-06	0.712147	3.3305	0.000866914	1	0.00558406	9	9	9	0.529435	9	9	9	0.481392	22	22	22	1.12561	0.712147	13.3333	0	0	0	0	0	0	0	0	0	0	0	0	0	1	7	1
Peaxi162Scf00163g00104.1	A		copper ion binding	cupredoxin	Uncategorized	13	AT1G45063.1	IPR008972	GO:0009055,GO:0005507	6095	4372	-5226.33	-7840.5	0.000436376	8147.04	11.2968	0	0	0	5213	5213	5213	588.054	4373	4373	4373	448.533	6095	6095	6095	597.997	544.861	5227	0	0	0	0	1	1	1	0.103906	1	1	1	0.0967276	0.0668777	1	8	2
Peaxi162Scf00003g04532.1	B		germin-like protein 2	Germin-like	Uncategorized	13	AT5G39190.1	IPR001929	GO:0045735,GO:0030145	8814	6529	-7381	-7382	0.000617223	7775.05	10.1366	0	0	0	6802	6742	6802	525.306	8814	8713	8814	618.92	6530	6467	6530	438.617	527.614	7382	0	0	0	0	1	1	1	0.0711354	2	2	2	0.132442	0.0678592	1	233	121
Peaxi162Scf01294g00022.1	B		Unknown protein	cupredoxin	Uncategorized	13		IPR008972	GO:0009055,GO:0005507	10971	8156	-9320.67	-6991.5	0.000775039	7328.04	17.6473	0	0	0	8158	8158	8158	1627.22	8837	8837	8837	1602.71	10971	10971	10971	1903.29	1711.07	9322	2	2	2	0.358446	0	0	0	0	2	2	2	0.34207	0.233505	1.33333	1058	635
Peaxi162Scf01096g00318.1	B		glutathione S-transferase TAU 20	GST	Uncategorized	13	AT1G78370.1	IPR010987,IPR012336	GO:0005515	13119	10170	-11429.3	-5715.67	0.000951235	5939.84	23.4667	0	0	0	10171	10171	10171	1147.34	11003	11003	11003	1128.56	13120	13120	13120	1287.24	1187.71	11431.3	1	1	1	0.101358	1	1	1	0.103906	4	4	4	0.38691	0.197391	2	431	271
Peaxi162Scf00176g01641.1	B		SKU5 similar 3	cupredoxin	Uncategorized	13	AT5G48450.1	IPR008972	GO:0005507,GO:0055114,GO:0016491	7399	5716	-6634	-4976.5	0.000551919	5185.38	27.8164	0	0	0	5717	5717	5717	303.152	6789	6789	6789	327.328	7400	7400	7400	341.287	323.922	6635.33	1	1	1	0.0476456	1	1	1	0.048843	2	2	2	0.0909375	0.0624754	1.33333	566	326
Peaxi162Scf00040g10021.1	A		germin-like protein 10	Germin-like	Uncategorized	13	AT3G62020.2	IPR001929	GO:0045735,GO:0030145	4830	3723	-4195.67	-4196.67	0.00034999	4305.29	15.5714	0	0	0	4036	4036	4036	587.248	3724	3724	3724	492.68	4830	4829	4830	611.242	563.723	4196.67	0	0	0	0	2	2	2	0.268046	1	1	1	0.124765	0.130937	1	19	1
Peaxi162Scf00982g00215.1	B		SKU5 similar 3	cupredoxin	Uncategorized	13	AT5G48450.1	IPR008972	GO:0005507,GO:0055114,GO:0016491	1311	990	-1137	-3412	9.45949e-05	3523.62	20.3854	0	0	0	990	990	990	64.2625	1111	1111	1111	65.5726	1311	1311	1311	74.0153	67.9501	1137.33	0	0	0	0	0	0	0	0	1	1	1	0.05566	0.0185533	1	37	16
Peaxi162Scf00102g01337.1	B		Blue copper protein precursor, putative [Ricinus communis] gb|EEF51035.1| Blue copper protein precursor, putative [Ricinus communis]	cupredoxin	Uncategorized	13	ref|XP_002509648.1|	IPR008972	GO:0009055,GO:0005507	1052	729	-923	-2770	7.66689e-05	2856.07	12.6081	0	0	0	729	729	729	147.361	1052	1052	1052	193.355	989	989	989	173.879	171.532	923.333	1	1	1	0.181629	0	0	0	0	0	0	0	0	0.060543	1	109	77
Peaxi162Scf00040g00024.1	B		germin-like protein 10	Germin-like	Uncategorized	13	AT3G62020.1	IPR001929	GO:0045735,GO:0030145	3502	2524	-3017.33	-1811.4	0.000252002	1878.8	11.308	0	0	0	3028	3028	3028	447.06	2526	2526	2526	339.101	3503	3503	3503	449.828	411.997	3019	1	1	1	0.13266	2	2	2	0.271988	2	2	2	0.253199	0.219282	1.66667	24	19
Peaxi162Scf00025g01320.1	B		PAR1 protein	PAR1	Uncategorized	13	AT3G54040.1	IPR009489		6366	4954	-5670	-1702	0.000471868	1755.43	29.0652	0	0	0	4957	4957	4957	731.862	5694	5694	5694	764.387	6369	6369	6369	817.858	771.369	5673.33	4	4	4	0.530641	3	3	3	0.407982	3	3	3	0.379798	0.439474	3.33333	721	406
Peaxi162Scf00620g00228.1	B		Blue copper protein precursor, putative [Ricinus communis] gb|EEF51035.1| Blue copper protein precursor, putative [Ricinus communis]	cupredoxin	Uncategorized	13	ref|XP_002509648.1|	IPR008972	GO:0009055,GO:0005507	10441	8611	-9748.67	-1045.5	0.000812396	1081.22	33.5015	0	0	0	8620	8620	8620	1545.39	10449	10449	10449	1703.3	10205	10205	10205	1591.26	1613.32	9758	11	11	11	1.77196	8	8	8	1.32109	9	9	9	1.38355	1.4922	9.33333	704	434
Peaxi162Scf00027g02210.1	B		Core-2/I-branching beta-1,6-N-acetylglucosaminyltransferase family protein	GlcNac transferase	Uncategorized	13	AT4G27480.1	IPR003406	GO:0016020,GO:0008375	947	743	-868.333	-652.25	7.22892e-05	672.244	23.4342	0	0	0	744	744	744	51.8716	917	917	917	58.1315	948	948	948	57.4859	55.8297	869.667	2	2	2	0.12529	1	1	1	0.0642194	1	1	1	0.059783	0.0830976	1.33333	98	54
Peaxi162Scf00117g00015.1	B		HXXXD-type acyl-transferase family protein	transferase activity, transferring acyl groups other than amino-acyl groups	Uncategorized	13	AT1G24430.1	IPR003480,IPR023213	GO:0016747	2170	1450	-1877.67	-626.889	0.000155689	646.104	12.4483	0	0	0	1454	1454	1454	103.285	2017	2017	2017	130.276	2171	2171	2171	134.131	122.564	1880.67	1	1	1	0.0638271	4	4	4	0.261725	4	4	4	0.243644	0.189732	3	387	251
Peaxi162Scf00071g00132.1	B		PAR1 protein	PAR1	Uncategorized	13	AT5G52390.1	IPR009489		8288	5981	-7043.33	-481.227	0.000585231	494.115	17.252	0	0	0	5997	4650	5997	785.32	6877	5221	6877	818.837	8300	6435	8300	945.337	849.831	7058	16	14	16	1.88262	16	13	16	1.92993	12	10	12	1.34746	1.72	14.6667	465	241
Peaxi162Scf00267g00072.1	B		germin-like protein 9	Germin-like	Uncategorized	13	AT4G14630.1	IPR001929	GO:0045735,GO:0030145	1512	1178	-1392.67	-262.125	0.000115897	270.815	22.0328	0	0	0	1183	1182	1183	204.775	1495	1495	1495	235.298	1516	1516	1516	228.237	222.77	1398	7	7	7	1.08873	4	4	4	0.637765	5	5	5	0.742134	0.822876	5.33333	288	205
Peaxi162Scf00000g03914.1	B		Core-2/I-branching beta-1,6-N-acetylglucosaminyltransferase family protein	GlcNac transferase	Uncategorized	13	AT4G27480.1	IPR003406	GO:0016020,GO:0008375	646	413	-511.333	-256.667	4.24007e-05	265.482	9.99616	0	0	0	416	416	416	32.6289	478	478	478	34.0897	646	646	646	44.0695	36.9293	513.333	3	3	3	0.211427	0	0	0	0	3	3	3	0.201768	0.137732	2	75	44
Peaxi162Scf00725g00021.1	B		germin-like protein 4	Germin-like	Uncategorized	13	AT1G18970.1	IPR001929	GO:0045735,GO:0030145	640	427	-550	-207.25	4.56271e-05	212.68	12.214	0	0	0	429	429	429	62.1204	588	588	588	77.4177	641	641	641	80.7293	73.4225	552.667	5	5	5	0.650546	2	2	2	0.266758	1	1	1	0.124165	0.347156	2.66667	88	52
Peaxi162Scf00040g10023.1	A		germin-like protein 10	Germin-like	Uncategorized	13	AT3G62020.1	IPR001929	GO:0045735,GO:0030145	2831	2216	-2514.67	-194.436	0.00021011	202.398	14.8866	0	0	0	2516	2516	2516	366.084	2226	2226	2226	294.497	2841	2841	2841	359.532	340.038	2527.67	10	10	10	1.30738	10	10	10	1.34023	19	19	19	2.37053	1.67271	13	38	13
Peaxi162Scf00609g00052.1	B		germin-like protein 10	Germin-like	Uncategorized	13	AT3G62020.1	IPR001929	GO:0045735,GO:0030145	1478	1040	-1273	-100000	0.000106378	170.487	10.181	0	0	0	1301	1301	1301	188.389	1040	1040	1040	136.929	1478	1478	1478	186.143	170.487	1273	0	0	0	0	0	0	0	0	0	0	0	0	0	1	216	147
Peaxi162Scf00316g00521.1	A		Early light-induced protein, chloroplastic	photosynthesis	Uncategorized	13	sp|P11432|ELI_PEA	IPR022796,IPR023329		47	39	-42.6667	-129	3.58322e-06	134.435	11.3052	0	0	0	47	22	47	4.70297	39	19	39	3.54833	43	22	43	3.7423	3.99787	43	0	0	0	0	0	0	0	0	1	0	1	0.0858015	0.0286005	1	1	0
Peaxi162Scf00195g00104.1	A		germin-like protein 4	Germin-like	Uncategorized	13	AT1G18970.1	IPR001929	GO:0045735,GO:0030145	1255	665	-920.333	-100000	7.64221e-05	116.847	6.00735	1.88586e-09	6.20975e-05	3.18123e-08	841	841	841	116.193	665	665	665	83.5394	1255	1255	1255	150.808	116.847	920.333	0	0	0	0	0	0	0	0	0	0	0	0	0	1	1	1
Peaxi162Scf00304g00134.1	A		germin-like protein 2	Germin-like	Uncategorized	13	AT5G39190.1	IPR001929	GO:0045735,GO:0030145	48	30	-37.3333	-113	3.10561e-06	116.65	7.94636	1.9984e-15	6.58034e-11	5.81816e-14	30	30	30	3.32195	35	35	35	3.52391	48	48	48	4.62284	3.8229	37.6667	0	0	0	0	0	0	0	0	1	1	1	0.0949495	0.0316498	1	7	3
Peaxi162Scf00013g00228.1	A		S-adenosyl-L-methionine-dependent methyltransferases superfamily protein	methyltransferase	Uncategorized	13	AT1G26850.1	IPR004159	GO:0008168	661	459	-570.667	-96.1111	4.74056e-05	99.3776	14.4285	0	0	0	465	161	465	22.6623	599	224	599	26.5439	666	231	666	28.2307	25.8123	576.667	6	6	6	0.262745	5	5	5	0.224456	7	6	7	0.29253	0.25991	6	11	5
Peaxi162Scf01419g00114.1	A		RmlC-like cupins superfamily protein	Germin-like	Uncategorized	13	AT3G05950.1	IPR000571,IPR000467,IPR001929	GO:0046872,GO:0045735,GO:0030145,GO:0003676	105	81	-93.6667	-94.6667	7.80442e-06	96.3291	16.5736	0	0	0	82	82	82	8.91609	105	105	105	10.3809	97	97	97	9.17336	9.49012	94.6667	2	2	2	0.195399	1	1	1	0.100155	0	0	0	0	0.0985177	1	20	2
Peaxi162Scf00273g00041.1	A		RING/U-box superfamily protein	RING/U-box	Uncategorized	13	AT1G05890.2	IPR002867,IPR013083	GO:0005515,GO:0008270	113	84	-99.3333	-75.5	8.2859e-06	78.3385	15.5329	0	0	0	86	62	86	5.21174	103	68	103	5.67554	113	69	113	5.95605	5.61444	100.667	0	0	0	0	2	2	2	0.111641	2	2	2	0.103929	0.0718565	1.33333	40	13
Peaxi162Scf01343g00113.1	B		Glutathione S-transferase family protein	GST	Uncategorized	13	AT1G10370.1	IPR010987,IPR012336	GO:0005515	755	669	-721.667	-75.6552	6.02266e-05	78.239	45.8196	0	0	0	677	676	677	90.6247	762	759	762	92.7467	755	751	755	87.9025	90.4246	731.333	14	14	14	1.6839	8	8	8	0.986411	7	7	7	0.803484	1.15793	9.66667	39	18
Peaxi162Scf00008g01622.1	A		Fructokinase-1	kinase (carbohydrate)	Uncategorized	13	sp|Q0JGZ6|SCRK1_ORYSJ	IPR011611	GO:0016773	115	62	-94	-71.5	7.90621e-06	75.7435	5.37006	7.87123e-08	0.00259184	1.08264e-06	115	115	115	9.31098	64	64	64	4.71154	107	107	107	7.5349	7.18581	95.3333	2	2	2	0.145498	0	0	0	0	2	2	2	0.138851	0.0947831	1.33333	1	0
Peaxi162Scf00011g00236.1	A		Basic blue protein	cupredoxin	Uncategorized	13	sp|Q8LG89|BABL_ARATH	IPR008972	GO:0009055,GO:0005507	346	263	-307.333	-100000	2.56824e-05	70.7812	12.8613	0	0	0	313	313	313	77.9111	263	263	263	59.5246	346	346	346	74.9078	70.7812	307.333	0	0	0	0	0	0	0	0	0	0	0	0	0	1	0	0
Peaxi162Scf00341g00011.1	B		RING/U-box superfamily protein with ARM repeat domain [Theobroma cacao] gb|EOY31441.1| RING/U-box superfamily protein with ARM repeat domain [Theobroma cacao]	RING/U-box	Uncategorized	13	ref|XP_007013822.1|	IPR016024	GO:0005488	692	535	-635.667	-100000	5.2908e-05	58.3642	19.1898	0	0	0	535	535	535	53.3565	692	692	692	62.7517	680	680	680	58.9846	58.3642	635.667	0	0	0	0	0	0	0	0	0	0	0	0	0	1	68	42
Peaxi162Scf00521g00410.1	A		glutathione S-transferase TAU 19	GST	Uncategorized	13	AT1G78380.1	IPR010987,IPR012336	GO:0005515	553	247	-357.333	-100000	2.94489e-05	46.2942	4.12868	3.64851e-05	1	0.000323823	272	272	272	38.6432	247	247	247	31.9071	553	553	553	68.3323	46.2942	357.333	0	0	0	0	0	0	0	0	0	0	0	0	0	1	0	0
Peaxi162Scf00092g00414.1	A		Acyl-CoA N-acyltransferases (NAT) superfamily protein		Uncategorized	13	AT2G32030.1	IPR016181	GO:0008080	297	203	-236.667	-36.5	1.96843e-05	37.882	10.6722	0	0	0	208	208	208	26.1031	221	221	221	25.2178	301	301	301	32.8543	28.0584	243.333	5	5	5	0.563806	4	4	4	0.46238	11	11	11	1.1837	0.73663	6.66667	101	13
Peaxi162Scf00738g00032.1	A		SKU5 similar 12	cupredoxin	Uncategorized	13	AT1G55570.1	IPR008972	GO:0005507,GO:0055114,GO:0016491	28	21	-22.6667	-35	1.88648e-06	35.5456	7.89441	2.88658e-15	9.50493e-11	8.28677e-14	21	21	21	1.12946	21	21	21	1.02697	28	28	28	1.3098	1.15541	23.3333	0	0	0	0	2	2	2	0.0990814	0	0	0	0	0.0330271	1	1	0
Peaxi162Scf01078g00049.1	B		germin-like protein 2	Germin-like	Uncategorized	13	AT5G39190.1	IPR001929	GO:0045735,GO:0030145	227	153	-201	-100000	1.66832e-05	25.9529	10.8745	0	0	0	153	153	153	21.5337	223	223	223	28.5376	227	227	227	27.7874	25.9529	201	0	0	0	0	0	0	0	0	0	0	0	0	0	1	39	33
Peaxi162Scf00406g00008.1	A		RING-H2 finger protein ATL16 [Morus notabilis]		Uncategorized	13	gb|EXC35066.1|	IPR013083	GO:0005515,GO:0008270	67	26	-40	-21	3.29505e-06	21.3469	3.40094	0.000671553	1	0.00444405	30	30	30	4.18319	28	28	28	3.55002	68	68	68	8.24692	5.32671	42	1	1	1	0.12529	3	3	3	0.385317	2	2	2	0.239132	0.249913	2	11	4
Peaxi162Scf00003g02547.1	B		Plant basic secretory protein (BSP) family protein	Secreted protein	Uncategorized	13	AT2G15220.1	IPR007541		4119	3432	-3863.67	-19.0827	0.000322629	19.7588	39.9148	0	0	0	3632	3632	3632	257.393	4282	4282	4282	275.92	4318	4318	4318	266.152	266.489	4077.33	199	199	199	12.6717	200	200	200	13.0554	242	242	242	14.7058	13.4776	213.667	292	233
Peaxi162Scf00599g00213.1	A		Citrate-binding protein		Uncategorized	13	sp|Q39962|CBPR_HEVBR	IPR013320,IPR008985		615	592	-594.667	-18.6634	4.9703e-05	19.3319	34.6722	0	0	0	629	629	629	85.3371	635	635	635	78.3334	621	621	621	73.2783	78.9829	628.333	52	52	52	6.33901	20	20	20	2.49935	29	29	29	3.3737	4.07069	33.6667	5	1
Peaxi162Scf00149g00063.1	B		Cytosolic sulfotransferase 15		Uncategorized	13	sp|Q8L5A7|SOT15_ARATH	IPR000863,IPR027417	GO:0008146	641	412	-521.667	-17.3021	4.33693e-05	17.8565	11.9139	0	0	0	445	445	445	37.6487	553	553	553	42.5404	663	663	663	48.7866	42.9919	553.667	22	22	22	1.67241	33	33	33	2.57166	41	41	41	2.97437	2.40615	32	111	57
Peaxi162Scf00091g00516.1	A		FRIGIDA-like protein		Uncategorized	13	AT4G00650.1	IPR012474,IPR000626	GO:0005515	93	55	-67.6667	-16.6154	5.62209e-06	17.1346	6.64418	3.04907e-11	1.004e-06	6.15572e-10	58	58	58	3.56511	62	62	62	3.46515	96	96	96	5.1323	4.05418	72	3	3	3	0.16569	3	3	3	0.169854	7	7	7	0.368947	0.23483	4.33333	7	2
Peaxi162Scf00801g00733.1	A		Rhodanese-like domain-containing protein 11, chloroplastic		Uncategorized	13	sp|Q0WWT7|STR11_ARATH	IPR001763		69	49	-59.3333	-13.7143	4.96282e-06	14.3599	10.7247	0	0	0	52	52	52	4.81904	69	69	69	5.81422	71	71	71	5.72284	5.45203	64	3	3	3	0.24981	2	2	2	0.170725	9	9	9	0.715189	0.378574	4.66667	24	2
Peaxi162Scf00273g00512.1	A		RING/U-box superfamily protein	RING/U-box	Uncategorized	13	AT1G05890.2	IPR002867,IPR013083,IPR001878	GO:0005515,GO:0008270,GO:0003676	342	267	-292	-12.8378	2.44046e-05	13.2604	16.2185	0	0	0	294	202	294	12.1468	291	197	291	10.9318	365	263	365	13.116	12.0649	316.667	27	23	27	1.00232	24	23	24	0.913343	23	21	23	0.81482	0.910162	24.6667	96	35
Peaxi162Scf00009g00299.1	A		PAR1 protein	PAR1	Uncategorized	13	AT3G54040.1	IPR009489		261	209	-227.667	-11.8413	1.90462e-05	12.1326	17.5139	0	0	0	229	229	229	36.8837	266	266	266	38.9553	251	251	251	35.1616	37.0002	248.667	38	38	38	5.49937	20	20	20	2.96714	5	5	5	0.690542	3.05235	21	46	13
Peaxi162Scf00786g00450.1	A		Rhodanese-like domain-containing protein 4, chloroplastic		Uncategorized	13	sp|Q9M158|STR4_ARATH	IPR001763		24	11	-18	-8.71429	1.52597e-06	9.07362	4.16096	3.16919e-05	1	0.000284967	26	26	26	1.77171	22	22	22	1.3631	13	13	13	0.770473	1.30176	20.3333	2	2	2	0.122456	3	3	3	0.1883	2	2	2	0.116861	0.142539	2.33333	29	10
Peaxi162Scf00299g00919.1	A		RING/U-box superfamily protein	RING/U-box	Uncategorized	13	AT4G33565.1	IPR013083	GO:0005515,GO:0008270	144	103	-117.333	-8.33333	9.82694e-06	8.63238	12.5854	0	0	0	117	117	117	11.1165	131	131	131	11.3172	152	152	152	12.5609	11.6649	133.333	26	26	26	2.21965	8	8	8	0.700134	14	14	14	1.14059	1.35346	16	13	4
Peaxi162Scf00047g02128.1	A		Chlorophyll a-b binding protein 37, chloroplastic	photosynthesis	Uncategorized	13	sp|P12062|CB26_PETSP	IPR022796,IPR023329	GO:0016020,GO:0009765	50	36	-40.6667	-7.1	3.40946e-06	7.35467	9.3946	0	0	0	44	44	44	4.98209	45	45	45	4.63294	53	53	53	5.21952	4.94485	47.3333	3	3	3	0.305219	8	8	8	0.83437	9	9	9	0.873821	0.671136	6.66667	6	1
Peaxi162Scf00933g00005.1	A		Beta-galactosidase 9 isoform 1 [Theobroma cacao] gb|EOY02395.1| Beta-galactosidase 9 isoform 1 [Theobroma cacao]		Uncategorized	13	ref|XP_007031469.1|			109	47	-71.3333	-6.48718	5.91904e-06	6.67794	4.70032	2.59752e-06	0.0855312	2.84914e-05	60	60	60	4.51785	74	74	74	5.06638	119	119	119	7.79334	5.79252	84.3333	13	13	13	0.879538	10	10	10	0.69357	16	16	16	1.03305	0.868719	13	13	5
Peaxi162Scf00195g00834.1	A		Glutathione S-transferase family protein	GST	Uncategorized	13	AT5G02790.1	IPR010987,IPR012336	GO:0005515	36	15	-27	-6.0625	2.24617e-06	6.27479	4.41554	1.00759e-05	0.331779	9.92459e-05	19	19	19	1.9598	38	38	38	3.56391	40	40	40	3.58851	3.0374	32.3333	4	4	4	0.370722	4	4	4	0.380038	8	8	8	0.707569	0.48611	5.33333	7	3
Peaxi162Scf00160g00113.1	A		Cupredoxin superfamily protein, putative [Theobroma cacao] gb|EOY15919.1| Cupredoxin superfamily protein, putative [Theobroma cacao]	cupredoxin	Uncategorized	13	ref|XP_007018694.1|	IPR008972	GO:0009055,GO:0005507	521	86	-318.333	-5.70443	2.7313e-05	6.0441	2.59226	0.00953469	1	0.0437756	440	440	440	107.743	564	564	564	125.574	154	154	154	32.7984	88.7051	386	68	68	68	14.9615	43	43	43	9.6987	92	92	92	19.3172	14.6591	67.6667	195	45
Peaxi162Scf01184g00017.1	A		RED family protein		Uncategorized	13	AT2G26460.1	IPR012916,IPR012492	GO:0005634	93	60	-71	-5.73333	5.94492e-06	5.90052	8.162	2.22045e-16	7.31148e-12	6.87816e-15	71	71	71	4.9616	85	85	85	5.40092	102	102	102	6.19954	5.52069	86	25	25	25	1.56976	11	11	11	0.708053	9	9	9	0.539295	0.939037	15	40	12
Peaxi162Scf00370g00029.1	A		Phototropic-responsive NPH3 family protein		Uncategorized	13	AT5G03250.1	IPR011333,IPR027356	GO:0005515	176	151	-156	-5.63366	1.31231e-05	5.86314	15.1607	0	0	0	181	181	181	9.04069	199	199	199	9.03778	189	189	189	8.21072	8.76306	189.667	23	23	23	1.03224	30	30	30	1.38024	48	48	48	2.05582	1.48943	33.6667	28	6
Peaxi162Scf00102g01140.1	A		Bifunctional inhibitor/lipid-transfer protein/seed storage 2S albumin superfamily protein		Uncategorized	13	AT1G62790.1	IPR016140		1283	1030	-1100.67	-5.6053	9.24303e-05	5.78784	21.9873	0	0	0	1256	1256	1256	252.196	1280	1280	1280	233.692	1483	1483	1483	258.992	248.294	1339.67	291	291	291	52.5017	226	226	226	41.7992	200	200	200	34.435	42.9119	239	697	417
Peaxi162Scf00108g00313.1	A		Haemolysin-III related integral membrane protein	membrane protein	Uncategorized	13	AT2G40710.1	IPR004254	GO:0016021	211	107	-160	-5.24779	1.33338e-05	5.39643	7.18723	6.61249e-13	2.17736e-08	1.56195e-11	145	145	145	13.3965	205	205	205	17.2212	243	243	243	19.5265	16.7147	197.667	43	43	43	3.56962	32	32	32	2.72322	38	38	38	3.01042	3.10109	37.6667	37	26
Peaxi162Scf01096g00011.1	A		RING/U-box superfamily protein	RING/U-box	Uncategorized	13	AT4G03965.1	IPR013083	GO:0005515,GO:0008270	549	373	-459.333	-5.16314	3.85569e-05	5.35814	14.5588	0	0	0	481	481	481	53.2619	597	597	597	60.1079	631	631	631	60.7711	58.047	569.667	108	108	108	10.7455	82	82	82	8.36364	141	141	141	13.3879	10.8323	110.333	141	57
Peaxi162Scf00003g04512.1	B		germin-like protein 2	Germin-like	Uncategorized	13	AT5G39190.1	IPR001929	GO:0045735,GO:0030145	47	27	-34.6667	-100000	2.89636e-06	4.6	5.66824	1.44276e-08	0.000475073	2.19231e-07	30	28	30	4.30271	47	44	47	6.12921	27	26	27	3.36807	4.6	34.6667	0	0	0	0	0	0	0	0	0	0	0	0	0	1	196	61
Peaxi162Scf01265g00124.1	A		11S globulin seed storage protein 2	Germin-like	Uncategorized	13	sp|Q9XHP0|11S2_SESIN	IPR006044	GO:0045735	42	31	-34.6667	-100000	2.88289e-06	1.92578	10.1665	0	0	0	31	31	31	1.87112	31	31	31	1.70132	42	42	42	2.20488	1.92578	34.6667	0	0	0	0	0	0	0	0	0	0	0	0	0	1	1	1
Peaxi162Scf00011g00242.1	A		Plastid-lipid associated protein PAP / fibrillin family protein		Uncategorized	13	AT3G26070.1	IPR006843	GO:0005198,GO:0009507	12	10	-11	-100000	9.24633e-07	1.20867	5.78861	7.09702e-09	0.000233691	1.12028e-07	12	12	12	1.41736	11	11	11	1.18135	10	10	10	1.0273	1.20867	11	0	0	0	0	0	0	0	0	0	0	0	0	0	1	1	0
Peaxi162Scf00016g02427.1	C		1,2-alpha-L-fucosidases		Uncategorized	13	AT4G34260.1	IPR027414,IPR016518	GO:0003824,GO:0004560	29	21	-4.33333	-1.09028	4.9393e-07	1.12834	0.57213	0.567234	1	0.855019	37	37	37	1.76889	58	58	58	2.52124	62	62	62	2.57803	2.28939	52.3333	37	37	37	1.5894	41	41	41	1.80548	66	66	66	2.70561	2.0335	48	23	5
Peaxi162Scf00171g00733.1	B		conserved hypothetical protein [Ricinus communis] gb|EEF40540.1| conserved hypothetical protein [Ricinus communis]	DUF588	unknown	14	ref|XP_002521904.1|	IPR006702		2362	1756	-2105	-6316	0.000174975	6516.9	20.0907	0	0	0	1756	1756	1756	292.204	2198	2198	2198	332.564	2362	2362	2362	341.852	322.207	2105.33	0	0	0	0	0	0	0	0	1	1	1	0.142687	0.0475622	1	290	162
Peaxi162Scf00358g00614.1	A		UPF0497 membrane protein, putative [Theobroma cacao] gb|EOY21540.1| UPF0497 membrane protein, putative [Theobroma cacao]	DUF588	unknown	14	ref|XP_007037039.1|	IPR006702		2985	2627	-2786.33	-4180.5	0.000232431	4257.32	91.4066	0	0	0	2627	2627	2627	503.966	2749	2749	2749	479.514	2985	2985	2985	498.06	493.846	2787	0	0	0	0	2	2	2	0.353411	0	0	0	0	0.117804	1	79	28
Peaxi162Scf00171g00734.1	A		conserved hypothetical protein [Ricinus communis] gb|EEF40540.1| conserved hypothetical protein [Ricinus communis]	DUF588	unknown	14	ref|XP_002521904.1|	IPR006702		1481	1202	-1299.33	-3899	0.000108287	4033.49	21.9512	0	0	0	1202	1202	1202	205.699	1216	1216	1216	189.211	1481	1481	1481	220.434	205.115	1299.67	0	0	0	0	0	0	0	0	1	1	1	0.14674	0.0489134	1	3	2
Peaxi162Scf00681g00007.1	B		conserved hypothetical protein [Ricinus communis] gb|EEF41722.1| conserved hypothetical protein [Ricinus communis]	Ginkbilobin-2 homologous domain UNKNOWN	unknown	14	ref|XP_002520760.1|	IPR002902		2605	1985	-2299	-3449.5	0.000191258	3490.75	24.0568	0	0	0	1986	1986	1986	418.296	2308	2308	2308	442.004	2605	2605	2605	477.209	445.836	2299.67	1	1	1	0.18925	1	1	1	0.194006	0	0	0	0	0.127752	1	166	93
Peaxi162Scf01398g00001.1	B		Unknown protein	unknown	unknown	14				6064	4192	-5114.33	-2558.17	0.000425602	2642.5	11.5447	0	0	0	4194	4194	4194	327.251	6066	6066	6066	430.369	5089	5089	5089	345.368	367.663	5116.33	2	2	2	0.140221	2	2	2	0.143745	2	2	2	0.133815	0.13926	2	595	375
Peaxi162Scf00681g00001.1	B		conserved hypothetical protein [Ricinus communis] gb|EEF41722.1| conserved hypothetical protein [Ricinus communis]	Ginkbilobin-2 homologous domain UNKNOWN	unknown	14	ref|XP_002520760.1|	IPR002902		885	731	-817.667	-2454	6.81902e-05	2540.33	28.2324	0	0	0	731	731	731	159.543	885	885	885	175.627	838	838	838	159.075	164.748	818	0	0	0	0	0	0	0	0	1	1	1	0.187147	0.0623823	1	132	96
Peaxi162Scf00213g00132.1	B		Keratin-associated protein 10-6 isoform 1 [Theobroma cacao] ref|XP_007011486.1| Keratin-associated protein 10-6 isoform 1 [Theobroma cacao] gb|EOY29104.1| Keratin-associated protein 10-6 isoform 1 [Theobroma cacao] gb|EOY29105.1| Keratin-associated protein 10-6 isoform 1 [Theobroma cacao]	DUF1218	unknown	14	ref|XP_007011485.1|	IPR009606		765	636	-686.667	-2061	5.72582e-05	2133.23	29.0889	0	0	0	636	636	636	97.7331	660	660	660	92.2176	765	765	765	102.245	97.3985	687	0	0	0	0	1	1	1	0.141545	0	0	0	0	0.0471816	1	20	11
Peaxi162Scf00722g00419.1	B		Protein of unknown function (DUF1624)	DUF1624	unknown	14	AT5G27730.1	IPR012429		2005	1397	-1745	-1309.75	0.000145025	1324.08	12.9648	0	0	0	1399	712	1399	97.3129	2005	1013	2005	126.81	1835	924	1835	111.016	111.713	1746.33	2	0	2	0.125001	2	2	2	0.128142	0	0	0	0	0.0843811	1.33333	263	201
Peaxi162Scf63023g00004.1	B		Protein of unknown function (DUF1624)	DUF1624	unknown	14	AT5G27730.1			403	264	-350	-1051	2.90206e-05	1081.7	10.7497	0	0	0	264	115	264	28.3979	384	148	384	37.5577	403	163	403	37.7037	34.5531	350.333	0	0	0	0	1	0	1	0.0990814	0	0	0	0	0.0330271	1	70	23
Peaxi162Scf00274g00029.1	B		conserved hypothetical protein [Ricinus communis] gb|EEF47816.1| conserved hypothetical protein [Ricinus communis]	WEB familly	unknown	14	ref|XP_002514710.1|	IPR008545		1268	839	-993.667	-994.667	8.24386e-05	1007.97	9.45153	0	0	0	840	840	840	46.6789	876	876	876	44.262	1268	1268	1268	61.2853	50.7421	994.667	2	2	2	0.0998624	1	1	1	0.051186	0	0	0	0	0.0503495	1	16	10
Peaxi162Scf00162g00141.1	B		Protein of unknown function, DUF538	DUF538	unknown	14	AT4G24130.1	IPR007493		9845	7629	-8398.33	-934.148	0.000699172	967.585	17.2548	0	0	0	7637	7637	7637	1678.97	7734	7734	7734	1546	9851	9851	9851	1883.63	1702.87	8407.33	8	8	8	1.5803	6	6	6	1.21501	13	13	13	2.45067	1.74866	9	41	26
Peaxi162Scf00043g02510.1	A		Unknown protein	unknown	unknown	14				3808	1826	-2707.33	-100000	0.000224701	870.92	5.21368	1.8513e-07	0.00609596	2.40093e-06	2488	2488	2488	871.349	1826	1826	1826	581.471	3808	3808	3808	1159.94	870.92	2707.33	0	0	0	0	0	0	0	0	0	0	0	0	0	1	19	5
Peaxi162Scf00038g01953.1	B		Unknown protein	DUF1602	unknown	14		IPR011633		2172	1459	-1813.67	-681.125	0.000150446	694.24	13.2175	0	0	0	1461	1388	1461	29.4143	1816	1747	1816	33.2438	2172	2087	2172	38.0334	33.5638	1816.33	6	6	6	0.10854	2	2	2	0.0370893	0	0	0	0	0.0485432	2.66667	146	93
Peaxi162Scf00112g00919.1	A		conserved hypothetical protein [Ricinus communis] gb|EEF40126.1| conserved hypothetical protein [Ricinus communis]	unknown	unknown	14	ref|XP_002522268.1|			407	340	-379.333	-570	3.16425e-05	601.524	29.3447	0	0	0	340	340	340	20.3184	407	407	407	22.1151	393	393	393	20.4267	20.9534	380	0	0	0	0	0	0	0	0	2	2	2	0.102485	0.0341617	1	14	6
Peaxi162Scf00002g03611.1	B		GCN5-related N-acetyltransferase family protein [Populus trichocarpa] gb|EEF04409.1| GCN5-related N-acetyltransferase family protein [Populus trichocarpa]	unknown	unknown	14	ref|XP_002322648.1|			798	542	-681	-511.75	5.65123e-05	523.974	13.355	0	0	0	542	542	542	29.627	707	707	707	35.1394	798	798	798	37.9392	34.2352	682.333	4	4	4	0.196462	0	0	0	0	0	0	0	0	0.0654875	1.33333	62	38
Peaxi162Scf00243g00023.1	B		Unknown protein	unknown	unknown	14				720	567	-653	-490.75	5.43889e-05	522.216	24.5847	0	0	0	567	567	567	55.8087	676	676	676	60.4994	720	720	720	61.6379	59.3153	654.333	0	0	0	0	0	0	0	0	4	4	4	0.337598	0.112533	1.33333	60	45
Peaxi162Scf00096g01845.1	B		CBS domain-containing protein with a domain of unknown function (DUF21)	DUF21	unknown	14	AT2G14520.1	IPR002550,IPR000644	GO:0030554	712	630	-660.667	-496.5	5.5113e-05	503.806	44.4356	0	0	0	642	642	642	44.4515	632	632	632	39.7882	712	712	712	42.8773	42.3723	662	2	2	2	0.124426	2	2	2	0.127553	0	0	0	0	0.0839931	1.33333	131	94
Peaxi162Scf00344g00031.1	B		conserved hypothetical protein [Ricinus communis] gb|EEF47319.1| conserved hypothetical protein [Ricinus communis]	unknown	unknown	14	ref|XP_002514765.1|			1560	951	-1250.67	-342.091	0.000103534	353.628	9.73924	0	0	0	955	955	955	65.8207	1247	1247	1247	78.1468	1561	1561	1561	93.5746	79.1807	1254.33	4	4	4	0.247714	1	1	1	0.0634847	6	6	6	0.354594	0.221931	3.66667	141	75
Peaxi162Scf00089g01229.1	B		conserved hypothetical protein [Ricinus communis] gb|EEF51909.1| conserved hypothetical protein [Ricinus communis]	unknown	unknown	14	ref|XP_002511307.1|			761	553	-655.667	-328.833	5.45147e-05	337.627	17.3225	0	0	0	555	555	555	44.2223	656	656	656	47.5267	762	762	762	52.808	48.1857	657.667	1	1	1	0.0715945	3	3	3	0.220181	2	2	2	0.136647	0.142807	2	67	46
Peaxi162Scf00086g00327.1	A		Unknown protein	Cystatin domain	unknown	14		IPR000010,IPR006525	GO:0004869	265	166	-204.333	-307.5	1.69831e-05	315.92	7.99789	1.33227e-15	4.38689e-11	3.90988e-14	184	184	184	24.7406	166	166	166	20.2949	265	265	265	30.9909	25.3421	205	2	2	2	0.241631	0	0	0	0	0	0	0	0	0.0805438	1	6	3
Peaxi162Scf00134g00073.1	A			unknown	unknown	14				110	81	-91	-274	7.58225e-06	283.355	11.6911	0	0	0	83	83	83	13.0884	81	81	81	11.6139	110	110	110	15.0868	13.263	91.3333	0	0	0	0	0	0	0	0	1	1	1	0.135216	0.045072	1	7	1
Peaxi162Scf00025g00018.1	B		Unknown protein	DUF588	unknown	14		IPR006702		1127	603	-818	-100000	6.75241e-05	208.371	6.3292	2.46436e-10	8.11465e-06	4.56136e-09	603	603	603	168.164	724	724	724	183.587	1127	1127	1127	273.361	208.371	818	0	0	0	0	0	0	0	0	0	0	0	0	0	1	258	127
Peaxi162Scf00089g01230.1	A		conserved hypothetical protein [Ricinus communis] gb|EEF51909.1| conserved hypothetical protein [Ricinus communis]	unknown	unknown	14	ref|XP_002511307.1|			630	474	-531.667	-178.222	4.42573e-05	184.531	15.733	0	0	0	477	477	477	53.2102	496	496	496	50.3088	631	631	631	61.2212	54.9134	534.667	1	1	1	0.100232	3	3	3	0.308253	5	5	5	0.478264	0.295583	3	61	38
Peaxi162Scf00300g00827.1	A		Polyketide cyclase/dehydrase and lipid transport superfamily protein	START-like domain	unknown	14	AT1G64720.1	IPR023393		436	327	-373.333	-125.444	3.10815e-05	128.278	17.6545	0	0	0	329	329	329	28.2312	364	364	364	28.4001	436	436	436	32.5399	29.7237	376.333	7	7	7	0.539712	2	2	2	0.158079	0	0	0	0	0.232597	3	57	10
Peaxi162Scf00025g00019.1	B		Unknown protein	DUF588	unknown	14		IPR006702		529	387	-463	-100000	3.85015e-05	118.726	17.2946	0	0	0	387	387	387	107.926	473	473	473	119.94	529	529	529	128.312	118.726	463	0	0	0	0	0	0	0	0	0	0	0	0	0	1	37	36
Peaxi162Scf00069g00612.1	A		conserved hypothetical protein [Ricinus communis] gb|EEF32062.1| conserved hypothetical protein [Ricinus communis]	unknown	unknown	14	ref|XP_002530346.1|			127	79	-94.6667	-95.6667	7.8545e-06	96.1504	7.2134	5.45786e-13	1.79716e-08	1.30324e-11	80	80	80	12.2935	80	80	80	11.1779	127	127	127	16.974	13.4818	95.6667	1	1	1	0.138075	2	2	2	0.28309	0	0	0	0	0.140388	1	1	1
Peaxi162Scf00034g00112.1	A		Protein of unknown function (DUF2921)	DUF2921	unknown	14	AT1G52780.1	IPR021319		273	189	-228	-86.5	1.89584e-05	89.5274	13.0879	0	0	0	192	192	192	7.33864	225	225	225	7.81956	275	275	275	9.14204	8.10008	230.667	3	3	3	0.103031	2	2	2	0.0704132	3	3	3	0.0983233	0.090589	2.66667	3	1
Peaxi162Scf00001g03114.1	B		COBRA-like protein 7		unknown	14	sp|Q8GZ17|COBL7_ARATH	IPR006918	GO:0010215,GO:0031225,GO:0016049	1103	793	-982.667	-82.8889	8.17029e-05	85.2842	14.5067	0	0	0	804	804	804	37.3699	1113	1113	1113	47.0377	1067	1067	1067	43.1346	42.5141	994.667	15	15	15	0.626452	11	11	11	0.470943	10	10	10	0.398553	0.498649	12	198	151
Peaxi162Scf00519g00315.1	B		Unknown protein	DUF588	unknown	14		IPR006702		415	276	-332.333	-100000	2.75818e-05	82.7756	10.4967	0	0	0	276	276	276	74.8905	306	306	306	75.4961	415	415	415	97.9404	82.7756	332.333	0	0	0	0	0	0	0	0	0	0	0	0	0	1	46	36
Peaxi162Scf00111g00319.1	A		Unknown protein	unknown	unknown	14				25	19	-22	-67	1.83018e-06	69.1542	7.98579	1.33227e-15	4.38689e-11	3.90988e-14	19	19	19	4.61501	23	23	23	5.07963	25	25	25	5.28147	4.99204	22.3333	0	0	0	0	1	1	1	0.223732	0	0	0	0	0.0745774	1	1	0
Peaxi162Scf00015g00535.1	B		Unknown protein	EGF-like domain	unknown	14		IPR000742	GO:0005515	913	590	-701.667	-100000	5.81854e-05	68.763	8.38644	0	0	0	590	590	590	63.0149	602	602	602	58.462	913	913	913	84.8122	68.763	701.667	0	0	0	0	0	0	0	0	0	0	0	0	0	1	32	24
Peaxi162Scf00002g00389.1	A		Cc-nbs-lrr resistance protein, putative [Theobroma cacao] gb|EOY04602.1| Cc-nbs-lrr resistance protein, putative [Theobroma cacao]	unknown	unknown	14	ref|XP_007033676.1|			24	17	-20.3333	-62	1.71168e-06	64.7412	7.75973	8.43769e-15	2.77836e-10	2.3328e-13	24	24	24	4.51785	17	17	17	2.90975	21	21	21	3.43824	3.62194	20.6667	1	1	1	0.169142	0	0	0	0	0	0	0	0	0.0563806	1	1	0
Peaxi162Scf00064g01413.1	A		CP12 domain-containing protein 3	CP13	unknown	14	AT1G76560.1	IPR003823		95	74	-83	-63.25	6.9119e-06	64.5993	15.4241	0	0	0	75	75	75	19.1434	83	83	83	19.2629	95	95	95	21.0901	19.8321	84.3333	1	1	1	0.229345	3	3	3	0.705325	0	0	0	0	0.311557	1.33333	1	1
Peaxi162Scf00064g00021.1	B		Protein of unknown function, DUF617	DUF617	unknown	14	AT5G42680.1	IPR006460		123	73	-100.667	-61.4	8.36274e-06	63.6325	8.11135	4.44089e-16	1.4623e-11	1.35775e-14	75	75	75	10.458	124	124	124	15.7215	108	108	108	13.098	13.0925	102.333	2	2	2	0.250581	1	1	1	0.128439	2	2	2	0.239132	0.206051	1.66667	36	13
Peaxi162Scf00131g00137.1	A			unknown	unknown	14				2612	1852	-2199	-59.9018	0.000183532	61.138	11.9471	0	0	0	2185	2185	2185	460.21	1903	1903	1903	364.442	2621	2621	2621	480.14	434.931	2236.33	52	52	52	9.84099	51	51	51	9.89428	9	9	9	1.62543	7.12023	37.3333	219	148
Peaxi162Scf00421g00336.1	A		Unknown protein	unknown	unknown	14				20	12	-16.6667	-51	1.39174e-06	52.827	6.77148	1.27471e-11	4.19738e-07	2.65825e-10	20	20	20	1.40743	12	12	12	0.767827	19	19	19	1.16291	1.11272	17	0	0	0	0	0	0	0	0	1	1	1	0.0603417	0.0201139	1	14	2
Peaxi162Scf00039g01322.1	A		Unknown protein	unknown	unknown	14				27	10	-16.6667	-51	1.37191e-06	52.0884	3.54347	0.000394892	1	0.00277368	10	10	10	1.91841	14	14	14	2.44205	27	27	27	4.50506	2.95517	17	1	1	1	0.172374	0	0	0	0	0	0	0	0	0.057458	1	4	2
Peaxi162Scf00408g00227.1	A		5'-AMP-activated protein kinase subunit gamma-3, putative [Theobroma cacao] gb|EOY25279.1| 5'-AMP-activated protein kinase subunit gamma-3, putative [Theobroma cacao]	unknown	unknown	14	ref|XP_007040778.1|	IPR016196		1048	910	-982.667	-100000	8.21924e-05	49.7232	54.4437	0	0	0	990	990	990	54.1158	910	910	910	45.2289	1048	1048	1048	49.8249	49.7232	982.667	0	0	0	0	0	0	0	0	0	0	0	0	0	1	2	1
Peaxi162Scf00779g00018.1	A			unknown	unknown	14				145	70	-99.6667	-43.7143	8.26622e-06	45.4771	5.02656	4.99362e-07	0.016443	6.10809e-06	88	88	88	27.0456	72	72	72	20.1202	146	146	146	39.0268	28.7309	102	1	1	1	0.27615	2	2	2	0.56618	4	4	4	1.05413	0.632154	2.33333	3	2
Peaxi162Scf00015g00534.1	A			unknown	unknown	14				53	26	-38.3333	-100000	3.18767e-06	44.2321	5.30969	1.0981e-07	0.00361584	1.4819e-06	36	36	36	45.1785	26	26	26	29.668	53	53	53	57.8497	44.2321	38.3333	0	0	0	0	0	0	0	0	0	0	0	0	0	1	2	2
Peaxi162Scf01266g00031.1	A		Unknown protein	unknown	unknown	14				590	314	-444.667	-42.6875	3.70639e-05	44.1418	6.17228	6.73119e-10	2.21645e-05	1.19614e-08	447	447	447	168.29	323	323	323	110.57	596	596	596	195.161	158.007	455.333	17	17	17	5.75083	6	6	6	2.08071	9	9	9	2.90545	3.579	10.6667	6	4
Peaxi162Scf00190g00717.1	A		Unknown protein	unknown	unknown	14				332	228	-288.333	-100000	2.39438e-05	39.0799	12.9089	0	0	0	228	228	228	33.6624	305	305	305	40.9445	332	332	332	42.6329	39.0799	288.333	0	0	0	0	0	0	0	0	0	0	0	0	0	1	44	11
Peaxi162Scf00319g00811.1	B		Protein of unknown function (DUF810)	DUF810	unknown	14	AT2G33420.1	IPR008528		658	305	-431	-31.7857	3.55116e-05	32.0879	4.57437	4.77661e-06	0.157284	4.99473e-05	320	320	320	9.37556	352	352	352	9.37725	663	663	663	16.895	11.8826	445	15	15	15	0.394884	22	22	22	0.593717	5	5	5	0.125614	0.371405	14	179	97
Peaxi162Scf00999g00317.1	A			unknown	unknown	14				115	101	-109.333	-28.3333	9.13274e-06	29.4252	17.5264	0	0	0	105	105	105	9.41219	117	117	117	9.53614	118	118	118	9.19982	9.38271	113.333	3	3	3	0.241631	4	4	4	0.330271	5	5	5	0.384319	0.318741	4	0	0
Peaxi162Scf00107g00204.1	A		conserved hypothetical protein [Ricinus communis] gb|EEF41248.1| conserved hypothetical protein [Ricinus communis]	DUF4228	unknown	14	ref|XP_002521097.1|	IPR025322		352	236	-288.667	-100000	2.40591e-05	26.4655	9.76107	0	0	0	278	278	278	27.6339	236	236	236	21.3302	352	352	352	30.4324	26.4655	288.667	0	0	0	0	0	0	0	0	0	0	0	0	0	1	0	0
Peaxi162Scf00207g00113.1	A			unknown	unknown	14				291	164	-213	-23.8214	1.76541e-05	24.6189	7.13418	9.73666e-13	3.20609e-08	2.26899e-11	173	173	173	14.1978	199	199	199	14.8495	295	295	295	21.0568	16.7014	222.333	4	4	4	0.294961	9	9	9	0.680341	15	15	15	1.05557	0.676957	9.33333	95	73
Peaxi162Scf00136g02210.1	A		Unknown protein	Leucine-rich repeat 2	unknown	14		IPR013101		78	43	-58.3333	-22.875	4.86512e-06	23.4195	6.8116	9.65206e-12	3.17823e-07	2.03342e-10	59	59	59	5.16576	46	46	46	3.66206	78	78	78	5.93981	4.92254	61	5	5	5	0.393353	3	3	3	0.241943	0	0	0	0	0.211765	2.66667	10	5
Peaxi162Scf00132g00819.1	A		Unknown protein	copper transport	unknown	14		IPR007274	GO:0035434,GO:0016021,GO:0005375	278	181	-224	-20.7647	1.87055e-05	21.5389	9.41798	0	0	0	227	227	227	31.0773	193	193	193	24.0248	286	286	286	34.0549	29.719	235.333	14	14	14	1.72217	8	8	8	1.00883	12	12	12	1.4087	1.3799	11.3333	75	40
Peaxi162Scf00716g00032.1	A		Unknown protein		unknown	14		IPR001471	GO:0006355,GO:0003700	109	87	-96	-19	8.00879e-06	19.5915	16.1283	0	0	0	91	91	91	6.83498	100	100	100	6.82939	113	113	113	7.38194	7.01544	101.333	8	8	8	0.539904	4	4	4	0.276736	4	4	4	0.257619	0.358086	5.33333	3	2
Peaxi162Scf00000g00766.1	A		Unknown protein	Protein of unknown function wound-induced	unknown	14		IPR022251		15	6	-11.6667	-18.5	9.71018e-07	19.3596	4.54989	5.36737e-06	0.176737	5.55776e-05	7	7	7	2.34259	15	15	15	4.56431	15	15	15	4.36602	3.75764	12.3333	1	1	1	0.300697	0	0	0	0	1	1	1	0.286958	0.195885	1	21	2
Peaxi162Scf00017g00254.1	A		Unknown protein	unknown	unknown	14				415	294	-340.667	-17.7541	2.8387e-05	18.2211	14.3342	0	0	0	315	315	315	123.214	342	342	342	121.636	426	426	426	144.929	129.926	361	29	29	29	10.1924	21	21	21	7.56622	11	11	11	3.68947	7.14938	20.3333	28	10
Peaxi162Scf00185g01619.1	A		5'-AMP-activated protein kinase subunit gamma-3, putative [Theobroma cacao] gb|EOY25279.1| 5'-AMP-activated protein kinase subunit gamma-3, putative [Theobroma cacao]	unknown	unknown	14	ref|XP_007040778.1|	IPR016196		405	281	-349.333	-100000	2.92012e-05	18.063	9.6047	0	0	0	362	362	362	20.2283	281	281	281	14.2772	405	405	405	19.6835	18.063	349.333	0	0	0	0	0	0	0	0	0	0	0	0	0	1	29	17
Peaxi162Scf00018g02311.1	A		Unknown protein	Ribonuclease H-like domain	unknown	14		IPR012337	GO:0003676	13	9	-10.3333	-16.5	8.75864e-07	17.6225	5.2073	1.91612e-07	0.00630939	2.48011e-06	13	13	13	2.77693	11	11	11	2.13648	9	9	9	1.67209	2.19517	11	0	0	0	0	0	0	0	0	2	2	2	0.36633	0.12211	1	6	1
Peaxi162Scf00681g00002.1	A		Unknown protein	Ginkbilobin-2 homologous domain	unknown	14		IPR002902		110	47	-82	-100000	6.91827e-06	17.4855	4.23759	2.25935e-05	0.743959	0.000209095	89	89	89	20.3075	110	110	110	22.8215	47	47	47	9.3274	17.4855	82	0	0	0	0	0	0	0	0	0	0	0	0	0	1	0	0
Peaxi162Scf01115g00005.1	B		Unknown protein	unknown	unknown	14				432	301	-346.667	-16.5224	2.88977e-05	17.1249	12.0862	0	0	0	325	325	325	64.3992	336	336	336	60.5371	446	446	446	76.8649	67.267	369	24	24	24	4.27306	14	14	14	2.55526	29	29	29	4.92738	3.91857	22.3333	97	74
Peaxi162Scf00129g01020.1	B		Unknown protein	unknown	unknown	14				125	79	-95.3333	-15.3	7.93237e-06	15.6238	8.60239	0	0	0	86	86	86	18.3704	91	91	91	17.6745	129	129	129	23.9666	20.0039	102	7	7	7	1.34354	9	9	9	1.77082	4	4	4	0.73266	1.28234	6.66667	41	24
Peaxi162Scf00746g00412.1	A		Unknown protein	DUF295	unknown	14		IPR005174		40	20	-28	-15	2.32241e-06	15.3287	5.34108	9.2397e-08	0.00304245	1.25877e-06	21	4	21	0.878471	28	8	28	1.065	41	8	41	1.49172	1.14507	30	1	0	1	0.0375871	4	1	4	0.154127	1	0	1	0.0358698	0.0758612	2	3	0
Peaxi162Scf00020g01026.1	A		Unknown protein	Nucleic acid-binding, OB-fold	unknown	14		IPR012340		171	95	-135	-12.5714	1.12103e-05	12.8935	8.30768	0	0	0	108	108	108	14.7188	154	154	154	19.0833	178	178	178	21.0991	18.3004	146.667	15	15	15	1.83684	13	13	13	1.63193	7	7	7	0.818026	1.42893	11.6667	30	13
Peaxi162Scf00702g00057.1	A		Unknown protein	unknown	unknown	14				91	59	-75.6667	-12.35	6.30455e-06	12.7084	9.00364	0	0	0	63	63	63	10.7812	89	89	89	13.8485	95	95	95	14.1399	12.9232	82.3333	12	12	12	1.84518	4	4	4	0.630518	4	4	4	0.58696	1.02089	6.66667	16	1
Peaxi162Scf00576g00062.1	A			unknown	unknown	14				163	126	-141.667	-11.625	1.18496e-05	11.9992	17.8441	0	0	0	139	139	139	32.2042	152	152	152	32.0204	174	174	174	35.0625	33.0957	155	11	11	11	2.28992	16	16	16	3.4145	13	13	13	2.58263	2.76235	13.3333	16	1
Peaxi162Scf00740g00136.1	A		conserved hypothetical protein [Ricinus communis] gb|EEF45671.1| conserved hypothetical protein [Ricinus communis]	unknown	unknown	14	ref|XP_002516652.1|			358	213	-276.667	-11.5063	2.29745e-05	11.8072	7.96324	1.77636e-15	5.84919e-11	5.19005e-14	226	226	226	30.6617	319	319	319	39.3517	364	364	364	42.9522	37.6552	303	60	60	60	7.31425	6	6	6	0.749805	13	13	13	1.51235	3.19213	26.3333	75	12
Peaxi162Scf00304g00222.1	A		Unknown protein	unknown	unknown	14				1148	711	-897.333	-11.3538	7.46314e-05	11.6863	10.2294	0	0	0	805	805	805	87.5299	929	929	929	91.8464	1218	1218	1218	115.187	98.1878	984	70	70	70	6.83895	96	96	96	9.61483	94	94	94	8.76415	8.40598	86.6667	39	17
Peaxi162Scf01132g00324.1	A		Unknown protein	unknown	unknown	14				17	11	-13.3333	-11	1.13106e-06	11.6245	5.88774	3.91513e-09	0.000128918	6.39155e-08	18	18	18	8.09167	12	12	12	4.90493	14	14	14	5.47381	6.1568	14.6667	1	1	1	0.403921	1	1	1	0.414072	2	2	2	0.770933	0.529642	1.33333	0	0
Peaxi162Scf00132g00730.1	A			unknown	unknown	14				33	25	-28	-100000	2.32948e-06	11.5894	9.14074	0	0	0	25	25	25	11.2384	26	26	26	10.6273	33	33	33	12.9026	11.5894	28	0	0	0	0	0	0	0	0	0	0	0	0	0	1	7	6
Peaxi162Scf00353g00026.1	A		Unknown protein	unknown	unknown	14				78	48	-60	-11	5.01979e-06	11.4507	8.60905	0	0	0	54	54	54	6.27964	78	78	78	8.24747	66	66	66	6.67545	7.06752	66	12	12	12	1.25387	0	0	0	0	6	6	6	0.598292	0.617387	6	15	7
Peaxi162Scf00132g00729.1	B		Family of unknown function (DUF566)	DUF566	unknown	14	AT2G20815.1	IPR007573		248	171	-210.333	-100000	1.74782e-05	11.3183	13.039	0	0	0	171	171	171	10.0201	212	212	212	11.2953	248	248	248	12.6394	11.3183	210.333	0	0	0	0	0	0	0	0	0	0	0	0	0	1	43	27
Peaxi162Scf00267g00069.1	A		Unknown protein	RmlC-like jelly roll fold	unknown	14		IPR014710		30	21	-26	-100000	2.16137e-06	10.7531	8.80124	0	0	0	21	21	21	9.44028	30	30	30	12.2623	27	27	27	10.5566	10.7531	26	0	0	0	0	0	0	0	0	0	0	0	0	0	1	6	4
Peaxi162Scf00047g02117.1	B		conserved hypothetical protein [Ricinus communis] gb|EEF30183.1| conserved hypothetical protein [Ricinus communis]	DUF4228	unknown	14	ref|XP_002532214.1|	IPR025322		501	416	-446	-9.92	3.73475e-05	10.277	27.5301	0	0	0	466	466	466	56.3673	474	474	474	52.1321	548	548	548	57.6525	55.3839	496	50	50	50	5.43428	47	47	47	5.23659	53	53	53	5.49716	5.38934	50	81	44
Peaxi162Scf00700g00016.1	A		conserved hypothetical protein [Ricinus communis] gb|EEF50949.1| conserved hypothetical protein [Ricinus communis]	unknown	unknown	14	ref|XP_002509562.1|			167	133	-151	-9.54717	1.26351e-05	9.8915	19.2809	0	0	0	152	152	152	61.0412	172	172	172	62.8049	182	182	182	63.5692	62.4717	168.667	19	19	19	6.85589	15	15	15	5.54856	19	19	19	6.54265	6.3157	17.6667	26	7
Peaxi162Scf00157g01525.1	A		conserved hypothetical protein [Ricinus communis] gb|EEF37930.1| conserved hypothetical protein [Ricinus communis]	protein processing	unknown	14	ref|XP_002524490.1|	IPR006342,IPR001305	GO:0051082,GO:0031072	105	76	-90.3333	-9.21212	7.55978e-06	9.49198	12.7386	0	0	0	86	86	86	19.7728	111	111	111	23.2048	107	107	107	21.3968	21.4581	101.333	6	6	6	1.23951	17	17	17	3.60021	10	10	10	1.97147	2.2704	11	9	1
Peaxi162Scf00809g00213.1	A		conserved hypothetical protein [Ricinus communis] gb|EEF46116.1| conserved hypothetical protein [Ricinus communis]	RWP-RK domain	unknown	14	ref|XP_002516114.1|	IPR003035		769	532	-631.667	-9.06383	5.2739e-05	9.36062	14.9298	0	0	0	614	614	614	23.4089	683	683	683	23.6766	833	833	833	27.622	24.9025	710	64	64	64	2.19242	82	82	82	2.87963	89	89	89	2.90954	2.66053	78.3333	156	96
Peaxi162Scf00067g02520.1	A		Rubber elongation factor protein (REF)	Rubber elongation factor	unknown	14	AT3G05500.1	IPR008802		177	115	-146	-8.96364	1.21756e-05	9.22869	10.7455	0	0	0	131	131	131	15.5338	170	170	170	18.3291	192	192	192	19.8018	17.8882	164.333	16	16	16	1.70474	24	24	24	2.62137	15	15	15	1.52517	1.95043	18.3333	7	3
Peaxi162Scf00449g00045.1	A		conserved hypothetical protein [Ricinus communis] gb|EEF37123.1| conserved hypothetical protein [Ricinus communis]	UCP031279	unknown	14	ref|XP_002525295.1|	IPR016972		58	39	-44.3333	-8.82353	3.71028e-06	9.18809	9.34759	0	0	0	46	46	46	8.39681	45	45	45	7.46886	59	59	59	9.36709	8.41092	50	1	1	1	0.164016	6	6	6	1.00883	10	10	10	1.56523	0.912691	5.66667	0	0
Peaxi162Scf00023g01027.1	C		Unknown protein	unknown	unknown	14		IPR013210,IPR001611	GO:0005515	6	1	-2.66667	-9	2.19015e-07	9.1559	1.75892	0.0785906	1	0.232405	1	1	1	0.0878105	2	2	2	0.159684	6	6	6	0.458241	0.235245	3	0	0	0	0	1	1	1	0.0808828	0	0	0	0	0.0269609	1	25	10
Peaxi162Scf00013g00135.1	A		Unknown protein	unknown	unknown	14				907	636	-731	-8.64111	6.10155e-05	8.90613	13.2157	0	0	0	713	591	713	15.0279	792	659	792	15.1782	975	831	975	17.8735	16.0265	826.667	142	109	142	2.68923	68	60	68	1.32016	77	66	77	1.39162	1.80034	95.6667	150	65
Peaxi162Scf00004g02917.1	B		Protein of unknown function (DUF604)	DUF604	unknown	14	AT5G12460.1	IPR006740		957	640	-777.667	-8.29063	6.49019e-05	8.56228	13.7378	0	0	0	747	747	747	47.0688	862	862	862	49.3862	1044	1044	1044	57.2149	51.2233	884.333	87	87	87	4.92564	107	107	107	6.21021	126	126	126	6.80776	5.9812	106.667	385	183
Peaxi162Scf00231g00916.1	A		Unknown protein	DUF1602	unknown	14		IPR011633		289	192	-245.333	-8.28713	2.0465e-05	8.52876	12.1518	0	0	0	225	218	225	5.54111	291	280	291	6.51617	321	314	321	6.87567	6.31098	279	33	33	33	0.730228	36	35	36	0.816632	32	30	32	0.675748	0.74087	33.6667	86	39
Peaxi162Scf00332g00034.1	A		Beta-3 adrenergic receptor, putative [Theobroma cacao] gb|EOY25998.1| Beta-3 adrenergic receptor, putative [Theobroma cacao]	DUF4228	unknown	14	ref|XP_007023376.1|	IPR025322		86	43	-64.3333	-100000	5.35911e-06	8.42464	5.56572	2.61077e-08	0.000859673	3.81907e-07	64	64	64	9.09253	43	43	43	5.55467	86	86	86	10.6267	8.42464	64.3333	0	0	0	0	0	0	0	0	0	0	0	0	0	1	0	0
Peaxi162Scf01600g00007.1	A		Unknown protein	unknown	unknown	14				16	5	-12	-8.2	9.96247e-07	8.42355	3.73558	0.000187281	1	0.00143447	7	7	7	1.64713	17	17	17	3.63718	17	17	17	3.47917	2.92116	13.6667	1	1	1	0.211427	2	2	2	0.433481	2	2	2	0.403535	0.349481	1.66667	3	1
Peaxi162Scf00369g00015.1	A		Plant protein of unknown function (DUF641)	DUF641	unknown	14	AT5G58960.2	IPR006943		52	30	-40.3333	-8.11765	3.36123e-06	8.30217	6.0206	1.73777e-09	5.72214e-05	2.94804e-08	33	29	33	2.05782	52	46	52	2.94837	53	46	53	2.87452	2.6269	46	13	10	13	0.728396	3	3	3	0.172316	1	1	1	0.0534705	0.318061	5.66667	0	0
Peaxi162Scf00700g00533.1	A			unknown	unknown	14				51	21	-31.6667	-7.78571	2.6266e-06	8.00621	4.22028	2.43998e-05	0.803438	0.000224299	26	26	26	3.02353	30	30	30	3.1721	53	53	53	5.36059	3.85207	36.3333	5	5	5	0.522446	2	2	2	0.21423	7	7	7	0.698007	0.478228	4.66667	5	2
Peaxi162Scf00003g01410.1	A		Unknown protein	DUF4228	unknown	14		IPR025322		158	77	-111	-7.52941	9.22325e-06	7.75775	6.24385	4.26942e-10	1.40584e-05	7.74565e-09	94	94	94	16.2712	122	122	122	19.2016	168	168	168	25.2928	20.2552	128	10	10	10	1.55533	17	17	17	2.7105	24	24	24	3.56224	2.60936	17	75	21
Peaxi162Scf00209g00517.1	A		conserved hypothetical protein [Ricinus communis] gb|EEF42203.1| conserved hypothetical protein [Ricinus communis]	Putative small multi-drug export	unknown	14	ref|XP_002520148.1|	IPR009577		409	231	-300	-7.38298	2.49527e-05	7.56349	7.42543	1.12355e-13	3.69961e-09	2.84585e-12	280	280	280	26.0288	312	312	312	26.3715	449	449	449	36.3026	29.5676	347	49	49	49	4.09282	52	52	52	4.45255	40	40	40	3.18843	3.91126	47	21	15
Peaxi162Scf00128g01224.1	A			unknown	unknown	14				18	7	-10.6667	-7.4	8.89452e-07	7.53445	3.17076	0.00152043	1	0.00910767	8	8	8	1.17538	19	19	19	2.5382	10	10	10	1.27786	1.66381	12.3333	1	1	1	0.132013	3	3	3	0.405992	1	1	1	0.125982	0.221329	1.66667	19	5
Peaxi162Scf00047g02119.1	A		Unknown protein	unknown	unknown	14				24	16	-18.3333	-7.11111	1.53371e-06	7.39103	6.48268	9.01088e-11	2.9671e-06	1.74126e-09	19	19	19	4.72943	19	19	19	4.30026	26	26	26	5.62891	4.8862	21.3333	3	3	3	0.670976	2	2	2	0.458559	4	4	4	0.853761	0.661098	3	7	1
Peaxi162Scf00074g00127.1	B		Unknown protein	Probable transposase	unknown	14		IPR004252		64	42	-53	-7.11538	4.44386e-06	7.38972	9.44865	0	0	0	50	50	50	1.46922	71	71	71	1.89697	64	64	64	1.63566	1.66728	61.6667	7	7	7	0.184818	8	8	8	0.216529	11	11	11	0.27716	0.226169	8.66667	21	10
Peaxi162Scf00174g10025.1	A		Family of unknown function (DUF572)	CWC16 protein	unknown	14	AT1G17130.1	IPR007590		17	8	-12.3333	-7.16667	1.03257e-06	7.35429	5.20979	1.89053e-07	0.00622513	2.44891e-06	10	10	10	1.03502	15	15	15	1.41164	18	18	18	1.62038	1.35568	14.3333	3	3	3	0.278997	2	2	2	0.190672	1	1	1	0.08875	0.18614	2	5	1
Peaxi162Scf00330g00012.1	A		Unknown protein	unknown	unknown	14				137	84	-99.6667	-6.98	8.31991e-06	7.19548	7.09273	1.31495e-12	4.32986e-08	3.03212e-11	100	100	100	19.1841	99	99	99	17.2688	150	150	150	25.0281	20.4937	116.333	22	22	22	3.79223	13	13	13	2.29717	15	15	15	2.46748	2.85229	16.6667	35	4
Peaxi162Scf00013g01121.1	A		Protein of unknown function (DUF640)	ALOG domain	unknown	14	AT2G31160.1	IPR006936		16	14	-14.6667	-6.5	1.23052e-06	6.71302	5.73897	9.52545e-09	0.000313654	1.47394e-07	16	16	16	2.42163	18	18	18	2.47711	18	18	18	2.3695	2.42274	17.3333	4	4	4	0.543974	2	2	2	0.278822	2	2	2	0.25956	0.360786	2.66667	3	1
Peaxi162Scf01012g00011.1	A		Unknown protein	unknown	unknown	14				39	25	-28.6667	-6.375	2.40219e-06	6.64469	6.93468	4.07141e-12	1.34063e-07	8.97946e-11	30	30	30	12.3777	32	32	32	12.0048	40	40	40	14.354	12.9121	34	1	1	1	0.370722	5	5	5	1.90019	10	10	10	3.53784	1.93625	5.33333	2	1
Peaxi162Scf00013g00945.1	A		AT-rich interactive domain-containing protein 5A, putative [Theobroma cacao] gb|EOY21009.1| AT-rich interactive domain-containing protein 5A, putative [Theobroma cacao]	unknown	unknown	14	ref|XP_007036508.1|			16	8	-10.3333	-6.16667	8.60716e-07	6.44333	4.15845	3.20415e-05	1	0.000287797	9	9	9	1.43424	12	12	12	1.73878	16	16	16	2.21766	1.79689	12.3333	0	0	0	0	1	1	1	0.146787	5	5	5	0.683234	0.276674	2	139	34
Peaxi162Scf00994g00002.1	A		conserved hypothetical protein [Ricinus communis] gb|EEF50070.1| conserved hypothetical protein [Ricinus communis]	unknown	unknown	14	ref|XP_002512618.1|			28	9	-16	-6.33333	1.32169e-06	6.43612	3.11012	0.00187009	1	0.0109259	12	12	12	4.81904	15	15	15	5.47717	30	30	30	10.4784	6.92488	19	4	4	4	1.44334	3	3	3	1.10971	2	2	2	0.6887	1.08059	3	7	1
Peaxi162Scf00519g00615.1	A			unknown	unknown	14				23	14	-17	-6.1	1.42077e-06	6.33152	6.09293	1.10863e-09	3.65051e-05	1.92436e-08	17	17	17	2.61236	19	19	19	2.65475	25	25	25	3.34134	2.86948	20.3333	2	2	2	0.27615	3	3	3	0.424635	5	5	5	0.658833	0.453206	3.33333	12	4
Peaxi162Scf00435g00078.1	A		Protein of unknown function (DUF604)	DUF604	unknown	14	AT2G37730.1	IPR006740		57	20	-37	-6.04545	3.09948e-06	6.21872	3.92166	8.794e-05	1	0.000722657	45	45	45	2.81194	27	27	27	1.53406	61	61	61	3.31527	2.55376	44.3333	7	7	7	0.393027	11	11	11	0.633134	4	4	4	0.214326	0.413496	7.33333	4	2
Peaxi162Scf00160g01739.1	A		conserved hypothetical protein [Ricinus communis] gb|EEF35270.1| conserved hypothetical protein [Ricinus communis]	unknown	unknown	14	ref|XP_002527107.1|			474	367	-409.667	-5.93574	3.44125e-05	6.13821	16.6272	0	0	0	475	475	475	72.9925	450	450	450	62.8756	553	553	553	73.9104	69.9262	492.667	87	87	87	12.0125	83	83	83	11.7482	79	79	79	10.4096	11.3901	83	18	2
Peaxi162Scf00058g00264.1	A		CP12 domain-containing protein 2	CP12	unknown	14	AT3G62410.1	IPR003823		35	16	-21.3333	-5.92308	1.7769e-06	6.0499	4.2565	2.07649e-05	0.683748	0.000193422	20	20	20	4.66961	21	21	21	4.45816	36	36	36	7.31054	5.47944	25.6667	8	8	8	1.67831	4	4	4	0.860242	1	1	1	0.200204	0.912918	4.33333	4	1
Peaxi162Scf00207g00944.1	A		Unknown protein	CAAD domain	unknown	14		IPR025564		360	188	-251.667	-5.74843	2.09423e-05	5.90492	5.79599	6.79186e-09	0.000223642	1.07831e-07	241	241	241	50.0598	262	262	262	49.4834	411	411	411	74.2524	57.9319	304.667	53	53	53	9.89189	51	51	51	9.75781	55	55	55	9.79617	9.81529	53	33	16
Peaxi162Scf00746g00014.1	A		Unknown protein	DUF295	unknown	14		IPR005174		19	13	-14	-5.66667	1.1682e-06	5.77807	5.45139	4.99773e-08	0.00164565	7.05986e-07	15	9	15	1.56327	15	10	15	1.42141	21	14	21	1.90352	1.6294	17	2	2	2	0.187285	5	2	5	0.479979	2	1	2	0.178728	0.281998	3	8	2
Peaxi162Scf00083g01312.1	A		Transmembrane and coiled-coil domain-containing protein 4	DUF726	unknown	14	sp|Q5TGY1|TMCO4_HUMAN	IPR007941		206	116	-148	-5.57732	1.23603e-05	5.73821	6.25435	3.99176e-10	1.31441e-05	7.26593e-09	156	156	156	7.83094	148	148	148	6.75517	237	237	237	10.3475	8.31119	180.333	31	31	31	1.39824	34	34	34	1.57209	32	32	32	1.3774	1.44924	32.3333	17	3
Peaxi162Scf00207g00335.1	A		Unknown protein	unknown	unknown	14				43	14	-25.3333	-5.47059	2.11552e-06	5.67111	3.30236	0.000958736	1	0.00610794	27	27	27	11.4537	19	19	19	7.3286	47	47	47	17.3411	12.0411	31	5	5	5	1.90582	4	4	4	1.56297	8	8	8	2.91	2.12627	5.66667	4	1
Peaxi162Scf00064g00132.1	A		conserved hypothetical protein [Ricinus communis] gb|EEF49599.1| conserved hypothetical protein [Ricinus communis]	unknown	unknown	14	ref|XP_002513096.1|	IPR007658,IPR025315		66	24	-43.6667	-5.36667	3.61221e-06	5.4655	4.09954	4.13969e-05	1	0.000364275	33	33	33	1.38237	53	53	53	2.01871	75	75	75	2.73256	2.04454	53.6667	9	9	9	0.338754	12	12	12	0.463023	9	9	9	0.323277	0.375018	10	22	18
Peaxi162Scf00311g00032.1	A		Unknown protein	unknown	unknown	14				265	157	-190.333	-5.07857	1.59747e-05	5.31123	7.43224	1.06803e-13	3.51682e-09	2.71151e-12	193	193	193	72.6621	231	231	231	79.0766	287	287	287	93.9785	81.9057	237	36	36	36	12.1782	22	22	22	7.62927	82	82	82	26.4719	15.4265	46.6667	50	19
Peaxi162Scf00362g01040.1	B		COBRA-like protein 1		unknown	14	sp|Q6Z4G8|COBL1_ORYSJ	IPR006918	GO:0010215,GO:0031225,GO:0016049	112	60	-80.3333	-4.8871	6.78744e-06	5.07813	5.83329	5.43463e-09	0.000178952	8.72084e-08	94	94	94	7.22241	127	127	127	8.87245	82	82	82	5.4798	7.19155	101	15	15	15	1.03556	22	22	22	1.55699	25	25	25	1.64708	1.41321	20.6667	21	11
Peaxi162Scf00531g00212.1	A			unknown	unknown	14				14	11	-12	-100000	1.00287e-06	2.51345	6.01111	1.84261e-09	6.06736e-05	3.11466e-08	11	11	11	2.49104	14	14	14	2.88272	11	11	11	2.16659	2.51345	12	0	0	0	0	0	0	0	0	0	0	0	0	0	1	1	1
Peaxi162Scf00173g01210.1	A			unknown	unknown	14				22	7	-12.3333	-100000	1.02416e-06	2.13102	2.59566	0.00944101	1	0.043412	7	7	7	1.31771	22	22	22	3.76555	8	8	8	1.3098	2.13102	12.3333	0	0	0	0	0	0	0	0	0	0	0	0	0	1	0	0
Peaxi162Scf00020g01126.1	A		Unknown protein	unknown	unknown	14				20	7	-13	-100000	1.09018e-06	1.9685	3.4584	0.000543386	1	0.00368692	12	12	12	1.95366	20	20	20	2.96063	7	7	7	0.991204	1.9685	13	0	0	0	0	0	0	0	0	0	0	0	0	0	1	7	2
Peaxi162Scf00152g00326.1	C			unknown	unknown	14				167	35	-85.6667	-1.40094	7.75555e-06	1.45067	3.51229	0.000444261	1	0.00308361	271	271	271	23.9362	297	297	297	23.8522	330	330	330	25.3511	24.3798	299.333	163	163	163	12.9361	236	236	236	19.2003	242	242	242	18.3283	16.8216	213.667	109	56
Peaxi162Scf00200g00121.1	C		conserved hypothetical protein [Ricinus communis] gb|EEF39849.1| conserved hypothetical protein [Ricinus communis]	unknown	unknown	14	ref|XP_002522549.1|			8	4	-1	-1.13636	1.13574e-07	1.19327	0.470123	0.638267	1	0.917678	12	12	12	0.638565	4	4	4	0.193539	9	9	9	0.416546	0.416217	8.33333	8	8	8	0.382512	5	5	5	0.245078	9	9	9	0.410665	0.346085	7.33333	13	8
Peaxi162Scf00094g01919.1	A		P-hydroxybenzoic acid efflux pump subunit aaeB [Theobroma cacao] gb|EOY34095.1| P-hydroxybenzoic acid efflux pump subunit aaeB [Theobroma cacao]		unknown	14	ref|XP_007016476.1|			28	24	-25.6667	-100000	2.14373e-06	0.976196	8.7859	0	0	0	25	25	25	1.02865	24	24	24	0.897896	28	28	28	1.00204	0.976196	25.6667	0	0	0	0	0	0	0	0	0	0	0	0	0	1	3	1
Peaxi162Scf00111g00223.1	C		Unknown protein	unknown	unknown	14		IPR006121	GO:0046872,GO:0030001	7	2	0.333333	1.06667	-1.44572e-08	-1.03493	-0.0717278	0.942819	1	1	2	2	2	0.442926	9	9	9	1.8123	4	4	4	0.770473	1.00857	5	6	6	6	1.19394	4	4	4	0.815965	6	6	6	1.13939	1.04977	5.33333	41	7
Peaxi162Scf00780g01021.1	C		Protein of unknown function (DUF1264)	DUF1264	unknown	14	AT5G45690.1	IPR010686		11	3	6.33333	3.71429	-5.04889e-07	-3.63978	-2.99781	0.00271931	1	0.0150237	0	0	0	0	3	2	3	0.335337	4	3	4	0.427691	0.254343	2.33333	6	3	6	0.66276	9	7	9	1.01912	11	6	11	1.15955	0.947143	8.66667	26	8
669
[truncated: 36 more columns]
