# Supplementary material for: Role of the GRAS transcription factor ATA/RAM1 in the transcriptional reprogramming of arbuscular mycorrhiza in Petunia hybrida
Source: BMC Genomics. 2017 Aug 8;18:589. doi: 10.1186/s12864-017-3988-8 (PMC5549340; doi:10.1186/s12864-017-3988-8)
Supplement: Supplementary file 6 — Table showing the global comparison of GO terms induced or repressed in wild type and ram1. Genes were assigned to biochemical and cellular functions based on common GO terms. Only GO terms with significant overrepresentation (p < 0.05) among induced or repressed genes are shown. (XLSX 17 kb) [file 12864_2017_3988_MOESM6_ESM.xlsx]

## Sheet: up-regulated genes >=2
wt induced >=2								Comparaison of patterns
Category	Description	Full set	In subset	Expected in subset	Observed - expected	p-value		Description	WT	ram1
GO:0045735,GO:0030145	nutrient reservoir activity, manganese ion binding	58	14	3	11	2.57e-07		nutrient reservoir activity, manganese ion binding	2.57e-07	3.92e-14
GO:0016020,GO:0008519,GO:0072488,GO:0015696	membrane, ammonium transporter activity	12	7	1	6	2.72e-07		defense response, response to biotic stimulus	7.47e-06	1.61e-08
GO:0008152,GO:0016758	metabolism, transferase activity, transferring hexosyl groups	237	30	11	19	4.94e-07		oxidoreductase activity, acting on paired donors, with incorporation or reduction of molecular oxygen, 2-oxoglutarate as one donor, and incorporation of one atom each of oxygen into both donors, iron ion binding	0.000962	2.17e-06
GO:0006952,GO:0009607	defense response, response to biotic stimulus	39	10	2	8	7.47e-06		metabolism, transferase activity, transferring hexosyl groups	4.94e-07	1.66e-05
GO:0004553,GO:0005975,GO:0003824	hydrolase activity, hydrolyzing O-glycosyl compounds, carbohydrate metabolism	163	20	7	13	6.01e-05		ATP binding, protein serine/threonine kinase activity		0.000167
GO:0016020,GO:0055085,GO:0006814,GO:0005215	membrane, cellular response to stimulus	4	3	0	3	0.000373		ATP binding, protein binding		0.000615
GO:0031177,GO:0006633	phosphopantetheine binding, fatty acid biosynthesis	4	3	0	3	0.000373		DNA binding, regulation of transcription, DNA-dependent	0.0059	0.000822
GO:0008152,GO:0016491	metabolism, oxidoreductase activity	108	14	5	9	0.000422		ADP binding, defense response		0.00228
GO:0007018,GO:0005524,GO:0005515,GO:0003777,GO:0008017,GO:0005871	microtubule-based movement, ATP binding	9	4	0	4	0.000462		membrane, ATP binding	0.00343	0.00253
GO:0044267,GO:0006457,GO:0005524,GO:0042026,GO:0005737	cellular protein metabolism, protein folding	9	4	0	4	0.000462		proteolysis, serine carboxypeptidase activity	0.000808	0.00535
GO:0006508,GO:0004185	proteolysis, serine carboxypeptidase activity	66	10	3	7	0.000808		carbohydrate binding, ATP binding		0.00879
GO:0016706,GO:0005506,GO:0055114,GO:0016491	oxidoreductase activity, acting on paired donors, with incorporation or reduction of molecular oxygen, 2-oxoglutarate as one donor, and incorporation of one atom each of oxygen into both donors, iron ion binding	26	6	1	5	0.000962		membrane, ammonium transporter activity	2.72e-07
GO:0005515,GO:0000151,GO:0016567,GO:0005488,GO:0004842	protein binding, ubiquitin ligase complex	28	6	1	5	0.00146		hydrolase activity, hydrolyzing O-glycosyl compounds, carbohydrate metabolism	6.01e-05
GO:0020037,GO:0016705,GO:0005506,GO:0055114	heme binding, oxidoreductase activity, acting on paired donors, with incorporation or reduction of molecular oxygen	435	34	20	14	0.00184		phosphopantetheine binding, fatty acid biosynthesis	0.000373
GO:0016746,GO:0008152	transferase activity, transferring acyl groups, metabolism	21	5	1	4	0.00222		membrane, cellular response to stimulus	0.000373
GO:0004553,GO:0006032,GO:0005975,GO:0004568,GO:0003824	hydrolase activity, chitin catabolism	7	3	0	3	0.00294		metabolism, oxidoreductase activity	0.000422
GO:0005544,GO:0005509	calcium-dependent phospholipid binding, calcium ion binding	14	4	1	3	0.00305		microtubule-based movement, ATP binding	0.000462
GO:0016020,GO:0005524,GO:0000166,GO:0017111,GO:0016887	membrane, ATP binding	55	8	3	5	0.00343		cellular protein metabolism, protein folding	0.000462
GO:0016998	cell wall catabolism	15	4	1	3	0.00401		protein binding, ubiquitin ligase complex	0.00146
GO:0016020,GO:0006810,GO:0005215	membrane, transport	113	12	5	7	0.00572		heme binding, oxidoreductase activity, acting on paired donors, with incorporation or reduction of molecular oxygen	0.00184
GO:0003677,GO:0006355,GO:0003700	DNA binding, regulation of transcription, DNA-dependent	203	18	9	9	0.0059		transferase activity, transferring acyl groups, metabolism	0.00222
GO:0005524,GO:0006468,GO:0003824,GO:0004553,GO:0004674,GO:0006032,GO:0004672,GO:0004568,GO:0005975,GO:0016772	ATP binding, protein amino acid phosphorylation	3	2	0	2	0.00612		hydrolase activity, chitin catabolism	0.00294
GO:0006535	cysteine biosynthesis from serine,	3	2	0	2	0.00612		calcium-dependent phospholipid binding, calcium ion binding	0.00305
GO:0005634,GO:0003677,GO:0006281,GO:0005515,GO:0008270,GO:0004842	nucleus, DNA binding	3	2	0	2	0.00612		cell wall catabolism	0.00401
GO:0008152,GO:0006096,GO:0004807,GO:0003824	metabolism, glycolysis	3	2	0	2	0.00612		membrane, transport	0.00572
GO:0016844,GO:0009058	strictosidine synthase activity, biosynthesis	17	4	1	3	0.0065		nucleus, DNA binding	0.00612
GO:0055085	cellular response to stimulus,	61	8	3	5	0.00653		metabolism, glycolysis	0.00612
GO:0016884	carbon-nitrogen ligase activity, with glutamine as amido-N-donor,	10	3	0	3	0.00908		cysteine biosynthesis from serine,	0.00612
GO:0006457,GO:0005524,GO:0051082,GO:0006950	protein folding, ATP binding	10	3	0	3	0.00908		ATP binding, protein amino acid phosphorylation	0.00612
								strictosidine synthase activity, biosynthesis	0.0065
								cellular response to stimulus,	0.00653
ram1 induced >=2								protein folding, ATP binding	0.00908
Category	Description	Full set	In subset	Expected in subset	Observed - expected	p-value		carbon-nitrogen ligase activity, with glutamine as amido-N-donor,	0.00908
GO:0045735,GO:0030145	nutrient reservoir activity, manganese ion binding	58	15	1	14	3.92e-14
GO:0006952,GO:0009607	defense response, response to biotic stimulus	39	9	1	8	1.61e-08
GO:0020037,GO:0016705,GO:0005506,GO:0055114	oxidoreductase activity, acting on paired donors, with incorporation or reduction of molecular oxygen	435	23	7	16	2.17e-06
GO:0008152,GO:0016758	metabolism, transferase activity, transferring hexosyl groups	237	15	4	11	1.66e-05
GO:0005524,GO:0004674,GO:0004672,GO:0048544,GO:0006468,GO:0016772	ATP binding, protein serine/threonine kinase activity	48	6	1	5	0.000167
GO:0005524,GO:0005515,GO:0004672,GO:0006468,GO:0016772	ATP binding, protein binding	84	7	1	6	0.000615
GO:0003677,GO:0006355,GO:0003700	DNA binding, regulation of transcription, DNA-dependent	203	11	3	8	0.000822
GO:0043531,GO:0006952	ADP binding, defense response	105	7	2	5	0.00228
GO:0016020,GO:0005524,GO:0000166,GO:0017111,GO:0016887	membrane, ATP binding	55	5	1	4	0.00253
GO:0006508,GO:0004197	proteolysis, cysteine-type endopeptidase activity	21	3	0	3	0.00535
GO:0030246,GO:0005524,GO:0004674,GO:0004672,GO:0006468,GO:0016772	carbohydrate binding, ATP binding	25	3	0	3	0.00879

## Sheet: down-regulated genes <=-2
wt repressed<=-2								Comparaison of patterns
Category	Description	Full set	In subset	Expected in subset	Observed - expected	p-value		Description	WT	ram1
GO:0055085,GO:0006817,GO:0005315,GO:0016021,GO:0022857	cellular response to stimulus, phosphate transport	9	6	0	6	2.07e-08		response to oxidative stress, heme binding		1.11e-16
GO:0008152,GO:0016758	metabolism, transferase activity, transferring hexosyl groups	237	19	6	13	1.11e-05		apoplast, xyloglucan:xyloglucosyl transferase activity	0.000484	2.03e-07
GO:0046872,GO:0016787,GO:0003993	metal ion binding, hydrolase activity	19	5	0	5	9.03e-05		lignin catabolism, apoplast	0.00342	1.56e-05
GO:0008152,GO:0004315,GO:0016747,GO:0006633,GO:0003824,GO:0008610	metabolism, 3-oxoacyl-[acyl-carrier-protein] synthase activity	12	4	0	4	0.000174		metabolism, transferase activity, transferring hexosyl groups	1.11e-05	2.88e-05
GO:0006099,GO:0015977,GO:0008964,GO:0003824	tricarboxylic acid cycle, carbon utilization by fixation of carbon dioxide	6	3	0	3	0.000309		proteolysis, serine carboxypeptidase activity		0.000114
GO:0048046,GO:0016762,GO:0004553,GO:0005618,GO:0006073,GO:0005975	apoplast, xyloglucan:xyloglucosyl transferase activity	40	6	1	5	0.000484		oxidoreductase activity, 2-oxoglutarate as one donor, cellular response to stimulus		0.000143
GO:0051716,GO:0046658	cellular response to stimulus, anchored to plasma membrane	2	2	0	2	0.000646		Rho guanyl-nucleotide exchange factor activity		0.000155
GO:0020037,GO:0016705,GO:0005506,GO:0055114	oxidoreductase activity, acting on paired donors, with incorporation or reduction of molecular oxygen	435	23	11	12	0.000823		cell wall organization and biogenesis (sensu Magnoliophyta), extracellular region		0.000169
GO:0003723,GO:0033897	RNA binding, phosphopantetheine binding	23	4	1	3	0.00249		membrane, transport		0.000239
GO:0005634,GO:0003677,GO:0006355,GO:0043565,GO:0000976,GO:0003700	nucleus, DNA binding	24	4	1	3	0.00293		nucleus, regulation of transcription, DNA-dependent		0.000364
GO:0046274,GO:0048046,GO:0052716,GO:0005507,GO:0055114,GO:0016491	lignin catabolism, apoplast	25	4	1	3	0.00342		carbohydrate metabolism, polygalacturonase activity		0.000868
GO:0006810,GO:0055085,GO:0016021,GO:0005215	transport, cellular response to stimulus	4	2	0	2	0.00374		oxidoreductase activity, acting on NADH or NADPH, with oxygen as acceptor, calcium ion binding		0.0015
GO:0016787,GO:0003993	hydrolase activity, acid phosphatase activity	4	2	0	2	0.00374		protein-tyrosine kinase activity, ATP binding		0.00189
GO:0015116,GO:0008272,GO:0016021	sulfate transporter activity, sulfate transport	4	2	0	2	0.00374		hydrolase activity, hydrolase activity, acting on ester bonds		0.00407
GO:0080019	cellular response to stimulus	26	4	1	3	0.00396		calcium:hydrogen antiporter activity, cellular response to stimulus		0.00484
GO:0008171,GO:0008168,GO:0046983	O-methyltransferase activity, methyltransferase activity	29	4	1	3	0.00593		cell wall, enzyme inhibitor activity		0.00523
GO:0008152,GO:0016791	metabolism, phosphoric monoester hydrolase activity	5	2	0	2	0.00614		magnesium ion binding, lyase activity		0.00977
GO:0015743	malate transport	16	3	0	3	0.00716		membrane, anion transport		0.00987
GO:0016042,GO:0006644,GO:0004623	lipid catabolism, phospholipid metabolism	6	2	0	2	0.00905		cellular response to stimulus, phosphate transport	2.07e-08
								metal ion binding, hydrolase activity	9.03e-05
ram 1repressed<=-2								metabolism, 3-oxoacyl-[acyl-carrier-protein] synthase activity	0.000174
Category	Description	Full set	In subset	Expected in subset	Observed - expected	p-value		tricarboxylic acid cycle, carbon utilization by fixation of carbon dioxide	0.000309
GO:0006979,GO:0020037,GO:0004601,GO:0055114	response to oxidative stress, heme binding	149	27	3	24	1.11e-16		cellular response to stimulus, anchored to plasma membrane	0.000646
GO:0048046,GO:0016762,GO:0004553,GO:0005618,GO:0006073,GO:0005975	apoplast, xyloglucan:xyloglucosyl transferase activity	40	9	1	8	2.03e-07		oxidoreductase activity, acting on paired donors, with incorporation or reduction of molecular oxygen	0.000823
GO:0046274,GO:0048046,GO:0052716,GO:0005507,GO:0055114,GO:0016491	lignin catabolism, apoplast	25	6	1	5	1.56e-05		RNA binding, phosphopantetheine binding	0.00249
GO:0008152,GO:0016758	metabolism, transferase activity, transferring hexosyl groups	237	17	5	12	2.88e-05		nucleus, DNA binding	0.00293
GO:0006508,GO:0004185	proteolysis, serine carboxypeptidase activity	66	8	1	7	0.000114		transport, cellular response to stimulus	0.00374
GO:0016706,GO:0055114,GO:0016491	oxidoreductase activity, 2-oxoglutarate as one donor, cellular response to stimulus	195	14	4	10	0.000143		sulfate transporter activity, sulfate transport	0.00374
GO:0005089	Rho guanyl-nucleotide exchange factor activity	13	4	0	4	0.000155		hydrolase activity, acid phosphatase activity	0.00374
GO:0009664,GO:0005576	cell wall organization and biogenesis (sensu Magnoliophyta), extracellular region	24	5	1	4	0.000169		cellular response to stimulus	0.00396
GO:0016020,GO:0006810,GO:0005215	membrane, transport	113	10	3	7	0.000239		O-methyltransferase activity, methyltransferase activity	0.00593
GO:0005634,GO:0006355,GO:0046983	nucleus, regulation of transcription, DNA-dependent	28	5	1	4	0.000364		metabolism, phosphoric monoester hydrolase activity	0.00614
GO:0005975,GO:0004650	carbohydrate metabolism, polygalacturonase activity	50	6	1	5	0.000868		malate transport	0.00716
GO:0050664,GO:0005509,GO:0004601,GO:0055114,GO:0016491	oxidoreductase activity, acting on NADH or NADPH, with oxygen as acceptor, calcium ion binding	3	2	0	2	0.0015		lipid catabolism, phospholipid metabolism	0.00905
GO:0004713,GO:0005524,GO:0004672,GO:0006468,GO:0016772	protein-tyrosine kinase activity, ATP binding	24	4	1	3	0.00189
GO:0016787,GO:0016788,GO:0006629	hydrolase activity, hydrolase activity, acting on ester bonds	113	8	3	5	0.00407
GO:0015369,GO:0055085,GO:0016021,GO:0006816,GO:0006812,GO:0008324	calcium:hydrogen antiporter activity, cellular response to stimulus	5	2	0	2	0.00484
GO:0005618,GO:0004857,GO:0030599,GO:0042545	cell wall, enzyme inhibitor activity	50	5	1	4	0.00523
GO:0000287,GO:0016829,GO:0008152,GO:0010333	magnesium ion binding, lyase activity	58	5	1	4	0.00977
GO:0016020,GO:0006820,GO:0005452,GO:0016021	membrane, anion transport	7	2	0	2	0.00987
